# Supplementary material for: Single-Cell RNA sequencing of leaf sheath cells reveals the mechanism of rice resistance to brown planthopper (Nilaparvata lugens)
Source: Front Plant Sci. 2023 Jun 19;14:1200014. doi: 10.3389/fpls.2023.1200014 (PMC10316026; doi:10.3389/fpls.2023.1200014)
Supplement: Supplementary file 1 [file Table_1.xls]

Supplementary Table 1. The mapping results statistical
Sample	Estimated Number of Cells	Fraction Reads in Cells	Mean Reads per Cell	Median Genes per Cell	Total Genes Detected	Median UMI Counts per Cell	Reads Mapped Confidently to Genome	Reads Mapped Confidently to Intergenic Regions	Reads Mapped Confidently to Intronic Regions	Reads Mapped Confidently to Exonic Regions	Reads Mapped Confidently to Transcriptome
TN1	16,919	72.30%	23,346	1,679	27,740	4,604	82.20%	8.80%	2.50%	70.90%	67.70%
YHY15	19,015	79.20%	19,775	1,673	26,710	4,675	84.20%	8.70%	2.60%	72.90%	69.70%
