# Supplementary material for: Single-Cell RNA sequencing of leaf sheath cells reveals the mechanism of rice resistance to brown planthopper (Nilaparvata lugens)
Source: Front Plant Sci. 2023 Jun 19;14:1200014. doi: 10.3389/fpls.2023.1200014 (PMC10316026; doi:10.3389/fpls.2023.1200014)
Supplement: Supplementary file 2 [file Table_2.xls]

Supplementary Table 2. The UMI of genes in TN1
GeneID	Name	AAACCCAAGCTGTTAC-1	AAACCCAAGTGACCTT-1	AAACCCACAGCGACAA-1	AAACCCACATCTTCGC-1	AAACCCAGTAAGTCAA-1	AAACCCAGTCTGATCA-1	AAACCCAGTGTCATCA-1	AAACCCAGTGTTGATC-1	AAACCCAGTTTCGTTT-1
LOC_Os01g01010	LOC_Os01g01010	1	0	0	0	0	0	0	0	0
LOC_Os01g01019	LOC_Os01g01019	0	0	0	0	0	0	0	0	0
LOC_Os01g01030	LOC_Os01g01030	0	0	0	0	0	0	0	0	0
LOC_Os01g01040	LOC_Os01g01040	0	0	0	0	0	0	0	0	0
LOC_Os01g01050	LOC_Os01g01050	0	1	0	0	0	0	0	0	0
LOC_Os01g01060	LOC_Os01g01060	0	0	0	0	1	0	0	0	0
LOC_Os01g01070	LOC_Os01g01070	0	0	0	0	0	0	0	0	0
LOC_Os01g01080	LOC_Os01g01080	0	2	1	0	5	0	0	0	0
LOC_Os01g01090	LOC_Os01g01090	0	0	0	0	0	0	0	0	0
LOC_Os01g01100	LOC_Os01g01100	0	0	0	0	0	0	0	0	0
LOC_Os01g01110	LOC_Os01g01110	0	0	0	0	0	0	0	0	0
LOC_Os01g01115	LOC_Os01g01115	0	0	0	0	0	0	0	0	0
LOC_Os01g01120	LOC_Os01g01120	0	0	0	0	0	0	0	0	0
LOC_Os01g01130	LOC_Os01g01130	0	0	0	0	1	0	0	0	0
LOC_Os01g01140	LOC_Os01g01140	0	0	0	0	0	0	0	0	0
LOC_Os01g01150	LOC_Os01g01150	0	0	0	0	0	0	0	0	0
LOC_Os01g01160	LOC_Os01g01160	0	0	0	0	1	0	0	0	0
LOC_Os01g01170	LOC_Os01g01170	0	0	0	0	0	0	0	0	0
LOC_Os01g01180	LOC_Os01g01180	0	0	0	0	0	0	0	0	0
LOC_Os01g01190	LOC_Os01g01190	0	0	0	0	0	0	0	0	0
LOC_Os01g01200	LOC_Os01g01200	0	0	0	0	0	0	0	0	0
LOC_Os01g01210	LOC_Os01g01210	0	0	0	0	0	0	0	0	0
LOC_Os01g01230	LOC_Os01g01230	0	0	0	0	0	0	0	0	0
LOC_Os01g01240	LOC_Os01g01240	0	0	0	0	0	0	0	0	0
LOC_Os01g01250	LOC_Os01g01250	0	0	0	0	0	0	0	0	0
LOC_Os01g01260	LOC_Os01g01260	0	0	0	0	0	0	0	0	0
LOC_Os01g01270	LOC_Os01g01270	0	0	0	0	0	0	0	0	0
LOC_Os01g01280	LOC_Os01g01280	0	0	1	0	1	0	0	0	0
LOC_Os01g01290	LOC_Os01g01290	0	0	0	0	0	0	0	0	0
LOC_Os01g01295	LOC_Os01g01295	0	0	0	0	0	0	0	0	0
LOC_Os01g01302	LOC_Os01g01302	0	0	0	0	0	0	0	0	0
LOC_Os01g01307	LOC_Os01g01307	1	0	1	0	6	0	1	0	0
LOC_Os01g01312	LOC_Os01g01312	0	0	0	0	0	0	0	0	0
LOC_Os01g01320	LOC_Os01g01320	0	0	0	0	0	0	0	0	0
LOC_Os01g01330	LOC_Os01g01330	0	0	0	0	0	0	0	0	0
LOC_Os01g01340	LOC_Os01g01340	0	0	0	0	0	0	0	0	2
LOC_Os01g01350	LOC_Os01g01350	0	0	0	0	0	0	0	0	0
LOC_Os01g01360	LOC_Os01g01360	0	0	0	0	0	0	0	0	0
LOC_Os01g01369	LOC_Os01g01369	0	0	0	0	1	0	0	0	0
LOC_Os01g01380	LOC_Os01g01380	0	0	0	0	0	0	0	0	0
LOC_Os01g01390	LOC_Os01g01390	0	0	0	0	0	0	0	0	0
LOC_Os01g01400	LOC_Os01g01400	0	0	0	0	0	0	0	0	0
LOC_Os01g01410	LOC_Os01g01410	0	0	0	0	1	0	0	0	0
LOC_Os01g01420	LOC_Os01g01420	0	0	0	0	0	0	0	0	0
LOC_Os01g01430	LOC_Os01g01430	0	0	0	0	0	0	0	0	0
LOC_Os01g01440	LOC_Os01g01440	0	0	0	0	0	0	0	0	0
LOC_Os01g01450	LOC_Os01g01450	1	2	0	0	0	0	0	0	0
LOC_Os01g01460	LOC_Os01g01460	0	0	0	0	0	0	0	0	0
LOC_Os01g01470	LOC_Os01g01470	0	0	0	0	0	0	0	0	0
LOC_Os01g01484	LOC_Os01g01484	0	0	0	0	0	0	0	0	0
LOC_Os01g01500	LOC_Os01g01500	0	0	0	0	0	0	0	0	0
LOC_Os01g01510	LOC_Os01g01510	0	0	0	0	0	0	0	0	0
LOC_Os01g01520	LOC_Os01g01520	0	0	0	0	0	0	0	0	0
LOC_Os01g01530	LOC_Os01g01530	0	0	0	0	0	0	0	0	0
LOC_Os01g01540	LOC_Os01g01540	0	0	0	0	0	0	0	0	0
LOC_Os01g01550	LOC_Os01g01550	0	0	0	0	0	0	0	0	0
LOC_Os01g01560	LOC_Os01g01560	0	0	0	0	0	0	0	0	0
LOC_Os01g01570	LOC_Os01g01570	0	0	0	0	0	0	0	0	0
LOC_Os01g01580	LOC_Os01g01580	0	0	0	0	0	0	0	0	0
LOC_Os01g01590	LOC_Os01g01590	0	0	0	0	0	0	0	0	0
LOC_Os01g01600	LOC_Os01g01600	0	0	0	0	0	0	0	0	0
LOC_Os01g01610	LOC_Os01g01610	2	1	1	1	5	0	0	0	1
LOC_Os01g01620	LOC_Os01g01620	0	0	0	0	3	0	0	0	0
LOC_Os01g01640	LOC_Os01g01640	0	0	0	0	1	0	0	1	0
LOC_Os01g01650	LOC_Os01g01650	0	0	0	0	0	0	0	0	0
LOC_Os01g01660	LOC_Os01g01660	0	0	0	0	0	0	0	0	0
LOC_Os01g01670	LOC_Os01g01670	0	0	0	0	0	0	0	0	0
LOC_Os01g01680	LOC_Os01g01680	0	0	0	0	0	0	0	0	0
LOC_Os01g01689	LOC_Os01g01689	0	0	0	0	0	0	0	0	0
LOC_Os01g01700	LOC_Os01g01700	1	0	0	0	6	0	0	0	0
LOC_Os01g01710	LOC_Os01g01710	0	0	0	0	0	0	0	0	0
LOC_Os01g01720	LOC_Os01g01720	0	0	1	0	0	0	0	0	0
LOC_Os01g01730	LOC_Os01g01730	0	0	0	0	0	0	0	0	0
LOC_Os01g01740	LOC_Os01g01740	0	0	0	0	0	0	0	0	0
LOC_Os01g01760	LOC_Os01g01760	0	0	0	0	0	0	0	0	0
LOC_Os01g01770	LOC_Os01g01770	0	0	0	0	0	0	0	0	0
LOC_Os01g01780	LOC_Os01g01780	0	0	0	0	0	0	0	0	0
LOC_Os01g01790	LOC_Os01g01790	0	0	0	0	0	0	0	0	0
LOC_Os01g01800	LOC_Os01g01800	0	0	0	0	1	0	0	0	0
LOC_Os01g01810	LOC_Os01g01810	0	0	0	0	0	0	0	0	0
LOC_Os01g01830	LOC_Os01g01830	0	0	0	0	1	0	0	0	0
LOC_Os01g01840	LOC_Os01g01840	0	0	0	0	0	0	0	0	0
LOC_Os01g01850	LOC_Os01g01850	0	0	0	0	0	0	0	0	0
LOC_Os01g01860	LOC_Os01g01860	0	0	0	0	0	0	0	0	0
LOC_Os01g01870	LOC_Os01g01870	0	0	0	0	7	0	0	0	0
LOC_Os01g01880	LOC_Os01g01880	0	0	0	0	0	0	0	0	0
LOC_Os01g01890	LOC_Os01g01890	0	0	0	0	0	0	0	0	0
LOC_Os01g01900	LOC_Os01g01900	0	0	0	0	0	0	0	0	0
LOC_Os01g01910	LOC_Os01g01910	0	0	0	0	0	0	0	0	0
LOC_Os01g01920	LOC_Os01g01920	0	0	0	0	0	0	0	0	0
LOC_Os01g01925	LOC_Os01g01925	0	0	0	0	0	0	0	0	0
LOC_Os01g01930	LOC_Os01g01930	0	0	0	0	0	0	0	0	0
LOC_Os01g01940	LOC_Os01g01940	0	0	0	0	0	0	0	0	0
LOC_Os01g01950	LOC_Os01g01950	0	0	0	0	0	0	0	0	0
LOC_Os01g01960	LOC_Os01g01960	0	0	2	0	4	1	0	0	0
LOC_Os01g01970	LOC_Os01g01970	0	0	0	0	0	1	0	0	0
LOC_Os01g01980	LOC_Os01g01980	0	0	0	0	0	0	0	0	0
LOC_Os01g01990	LOC_Os01g01990	0	0	0	0	0	0	0	0	0
LOC_Os01g02000	LOC_Os01g02000	0	0	0	0	0	0	0	0	0
LOC_Os01g02010	LOC_Os01g02010	0	0	0	0	0	0	0	0	0
LOC_Os01g02020	LOC_Os01g02020	3	1	0	1	3	2	0	0	1
LOC_Os01g02040	LOC_Os01g02040	0	0	0	0	1	0	0	0	0
LOC_Os01g02050	LOC_Os01g02050	0	0	0	0	0	0	0	0	0
LOC_Os01g02060	LOC_Os01g02060	0	0	0	0	0	0	0	0	0
LOC_Os01g02070	LOC_Os01g02070	0	0	0	0	0	0	0	0	0
LOC_Os01g02080	LOC_Os01g02080	0	0	0	0	0	0	0	0	0
LOC_Os01g02090	LOC_Os01g02090	0	0	0	0	2	0	0	0	0
LOC_Os01g02100	LOC_Os01g02100	0	0	0	0	0	0	0	0	0
LOC_Os01g02110	LOC_Os01g02110	0	0	0	0	0	0	0	0	0
LOC_Os01g02120	LOC_Os01g02120	0	0	0	0	0	0	0	0	0
LOC_Os01g02130	LOC_Os01g02130	0	0	0	0	14	0	0	1	0
LOC_Os01g02139	LOC_Os01g02139	1	0	0	0	0	0	0	0	0
LOC_Os01g02150	LOC_Os01g02150	0	0	0	0	0	0	0	0	3
LOC_Os01g02160	LOC_Os01g02160	0	0	0	0	2	0	0	0	0
LOC_Os01g02170	LOC_Os01g02170	0	0	0	0	0	0	0	0	0
LOC_Os01g02180	LOC_Os01g02180	1	0	0	0	2	0	0	0	0
LOC_Os01g02190	LOC_Os01g02190	0	0	0	0	0	0	0	0	0
LOC_Os01g02200	LOC_Os01g02200	0	1	0	0	0	0	0	0	0
LOC_Os01g02210	LOC_Os01g02210	0	0	0	0	0	0	0	0	0
LOC_Os01g02220	LOC_Os01g02220	0	0	0	0	0	0	0	0	0
LOC_Os01g02230	LOC_Os01g02230	0	0	0	0	0	0	0	0	0
LOC_Os01g02240	LOC_Os01g02240	0	0	0	0	0	0	0	0	0
LOC_Os01g02250	LOC_Os01g02250	0	0	0	0	0	0	0	0	0
LOC_Os01g02260	LOC_Os01g02260	0	0	0	0	0	0	0	0	0
LOC_Os01g02270	LOC_Os01g02270	0	0	0	0	0	0	0	0	0
LOC_Os01g02280	LOC_Os01g02280	0	0	0	0	0	0	0	0	0
LOC_Os01g02290	LOC_Os01g02290	0	0	0	0	1	0	0	0	0
LOC_Os01g02300	LOC_Os01g02300	2	0	0	0	0	0	0	0	0
LOC_Os01g02310	LOC_Os01g02310	0	0	0	0	0	0	0	0	0
LOC_Os01g02320	LOC_Os01g02320	0	0	0	0	1	0	0	0	0
LOC_Os01g02334	LOC_Os01g02334	0	0	0	0	1	0	0	0	0
LOC_Os01g02350	LOC_Os01g02350	0	0	0	0	0	0	0	0	0
LOC_Os01g02360	LOC_Os01g02360	0	0	0	0	0	0	0	0	0
LOC_Os01g02370	LOC_Os01g02370	0	0	0	0	0	0	0	0	0
LOC_Os01g02380	LOC_Os01g02380	0	0	0	0	0	0	0	0	0
LOC_Os01g02390	LOC_Os01g02390	0	1	0	0	0	1	0	0	0
LOC_Os01g02400	LOC_Os01g02400	0	0	0	0	0	0	0	0	0
LOC_Os01g02410	LOC_Os01g02410	0	0	0	0	0	0	0	0	0
LOC_Os01g02420	LOC_Os01g02420	0	0	0	0	0	0	0	0	0
LOC_Os01g02430	LOC_Os01g02430	0	0	0	0	0	0	0	0	0
LOC_Os01g02440	LOC_Os01g02440	0	0	0	0	0	0	0	0	0
LOC_Os01g02450	LOC_Os01g02450	0	0	0	0	0	0	0	0	0
LOC_Os01g02460	LOC_Os01g02460	0	0	0	0	0	0	0	0	0
LOC_Os01g02470	LOC_Os01g02470	0	0	0	0	0	0	0	0	0
LOC_Os01g02480	LOC_Os01g02480	0	0	0	0	0	0	0	0	0
LOC_Os01g02490	LOC_Os01g02490	0	0	0	0	0	0	0	0	0
LOC_Os01g02500	LOC_Os01g02500	0	0	0	0	0	0	0	0	0
LOC_Os01g02510	LOC_Os01g02510	0	0	0	0	0	0	0	0	0
LOC_Os01g02520	LOC_Os01g02520	0	0	0	0	0	0	0	0	0
LOC_Os01g02530	LOC_Os01g02530	0	0	0	0	0	0	0	0	0
LOC_Os01g02540	LOC_Os01g02540	0	0	0	0	0	0	0	0	0
LOC_Os01g02550	LOC_Os01g02550	0	0	0	0	0	0	0	0	0
LOC_Os01g02560	LOC_Os01g02560	0	0	0	0	0	0	0	0	0
LOC_Os01g02570	LOC_Os01g02570	0	0	0	0	0	0	0	0	0
LOC_Os01g02580	LOC_Os01g02580	0	0	0	0	0	0	0	0	0
LOC_Os01g02590	LOC_Os01g02590	0	0	0	0	0	0	0	0	0
LOC_Os01g02600	LOC_Os01g02600	0	0	0	0	0	0	0	0	0
LOC_Os01g02610	LOC_Os01g02610	0	0	0	0	0	0	0	0	0
LOC_Os01g02629	LOC_Os01g02629	0	0	0	0	0	0	0	0	0
LOC_Os01g02650	LOC_Os01g02650	0	0	0	0	0	0	0	0	0
LOC_Os01g02660	LOC_Os01g02660	0	0	0	0	0	0	0	0	0
LOC_Os01g02670	LOC_Os01g02670	0	0	0	0	0	0	0	0	0
LOC_Os01g02680	LOC_Os01g02680	0	0	0	0	0	0	0	0	0
LOC_Os01g02690	LOC_Os01g02690	0	0	0	0	0	0	0	0	0
LOC_Os01g02700	LOC_Os01g02700	0	0	0	0	0	0	0	0	0
LOC_Os01g02710	LOC_Os01g02710	0	0	0	0	0	0	0	0	0
LOC_Os01g02720	LOC_Os01g02720	0	0	0	0	0	0	0	0	0
LOC_Os01g02730	LOC_Os01g02730	0	0	0	0	0	0	0	0	0
LOC_Os01g02740	LOC_Os01g02740	0	0	0	0	0	0	0	0	0
LOC_Os01g02750	LOC_Os01g02750	0	0	0	0	0	0	0	0	0
LOC_Os01g02760	LOC_Os01g02760	0	0	0	0	0	0	0	0	0
LOC_Os01g02770	LOC_Os01g02770	0	0	0	0	0	0	0	0	0
LOC_Os01g02780	LOC_Os01g02780	0	0	0	0	0	0	0	0	0
LOC_Os01g02790	LOC_Os01g02790	0	0	0	0	0	0	0	0	0
LOC_Os01g02800	LOC_Os01g02800	0	0	0	0	1	0	0	0	0
LOC_Os01g02810	LOC_Os01g02810	0	0	0	0	0	0	0	0	0
LOC_Os01g02830	LOC_Os01g02830	0	0	0	0	0	0	0	0	0
LOC_Os01g02840	LOC_Os01g02840	0	0	0	0	0	0	0	0	0
LOC_Os01g02850	LOC_Os01g02850	0	0	0	0	0	0	0	0	0
LOC_Os01g02860	LOC_Os01g02860	0	0	0	0	0	0	0	0	0
LOC_Os01g02870	LOC_Os01g02870	0	0	0	0	0	0	0	0	0
LOC_Os01g02880	LOC_Os01g02880	0	0	0	0	1	0	0	0	0
LOC_Os01g02884	LOC_Os01g02884	0	0	0	0	0	0	0	0	0
LOC_Os01g02890	LOC_Os01g02890	0	0	0	0	0	0	0	0	0
LOC_Os01g02900	LOC_Os01g02900	0	1	1	0	1	1	0	0	0
LOC_Os01g02910	LOC_Os01g02910	0	0	1	0	0	0	0	0	0
LOC_Os01g02920	LOC_Os01g02920	1	0	1	0	5	2	0	0	0
LOC_Os01g02930	LOC_Os01g02930	0	0	0	0	0	0	0	0	0
LOC_Os01g02940	LOC_Os01g02940	0	0	0	0	0	0	0	0	0
LOC_Os01g02950	LOC_Os01g02950	0	0	0	0	0	0	0	0	0
LOC_Os01g02960	LOC_Os01g02960	0	0	0	0	0	0	0	0	0
LOC_Os01g02970	LOC_Os01g02970	0	0	0	0	0	0	0	0	0
LOC_Os01g02980	LOC_Os01g02980	0	0	0	0	0	0	0	0	0
LOC_Os01g02990	LOC_Os01g02990	0	0	0	0	0	0	0	0	0
LOC_Os01g03010	LOC_Os01g03010	0	0	0	0	0	0	0	0	0
LOC_Os01g03020	LOC_Os01g03020	0	0	0	0	0	0	0	0	0
LOC_Os01g03030	LOC_Os01g03030	0	0	0	0	0	0	0	0	0
LOC_Os01g03040	LOC_Os01g03040	0	0	0	0	0	0	0	0	0
LOC_Os01g03050	LOC_Os01g03050	0	0	0	0	0	0	0	0	1
LOC_Os01g03060	LOC_Os01g03060	1	0	2	0	11	1	0	0	0
LOC_Os01g03070	LOC_Os01g03070	0	0	0	0	0	0	0	0	0
LOC_Os01g03080	LOC_Os01g03080	0	0	0	0	0	0	0	0	0
LOC_Os01g03090	LOC_Os01g03090	0	1	1	0	3	0	1	0	0
LOC_Os01g03100	LOC_Os01g03100	0	0	0	0	0	0	0	0	0
LOC_Os01g03110	LOC_Os01g03110	0	0	0	0	0	0	0	0	0
LOC_Os01g03130	LOC_Os01g03130	0	0	0	0	26	0	0	0	1
LOC_Os01g03144	LOC_Os01g03144	0	1	0	0	25	0	0	0	0
LOC_Os01g03160	LOC_Os01g03160	0	0	0	0	0	0	0	0	0
LOC_Os01g03170	LOC_Os01g03170	0	0	0	0	0	0	0	0	0
LOC_Os01g03180	LOC_Os01g03180	0	0	0	0	0	0	0	0	0
LOC_Os01g03190	LOC_Os01g03190	0	0	0	0	0	0	0	0	0
LOC_Os01g03200	LOC_Os01g03200	0	0	0	0	0	0	0	0	0
LOC_Os01g03210	LOC_Os01g03210	0	0	0	0	0	0	0	0	0
LOC_Os01g03220	LOC_Os01g03220	0	0	0	0	0	0	0	0	0
LOC_Os01g03230	LOC_Os01g03230	0	0	0	0	0	0	0	0	0
LOC_Os01g03240	LOC_Os01g03240	0	0	0	0	0	0	0	0	0
LOC_Os01g03250	LOC_Os01g03250	0	0	0	0	0	0	0	0	0
LOC_Os01g03260	LOC_Os01g03260	0	0	0	0	0	0	0	0	0
LOC_Os01g03270	LOC_Os01g03270	0	0	0	0	0	0	0	0	0
LOC_Os01g03280	LOC_Os01g03280	0	0	0	0	0	0	0	0	0
LOC_Os01g03290	LOC_Os01g03290	0	0	0	0	0	0	0	0	0
LOC_Os01g03300	LOC_Os01g03300	0	0	0	0	0	0	0	0	0
LOC_Os01g03310	LOC_Os01g03310	0	0	0	0	0	0	0	0	0
LOC_Os01g03320	LOC_Os01g03320	0	0	0	0	0	0	0	0	0
LOC_Os01g03330	LOC_Os01g03330	0	1	1	0	1	0	0	0	0
LOC_Os01g03340	LOC_Os01g03340	2	15	1	0	6	0	0	0	0
LOC_Os01g03350	LOC_Os01g03350	0	0	0	0	0	0	0	0	0
LOC_Os01g03360	LOC_Os01g03360	0	1	0	0	4	0	0	0	0
LOC_Os01g03370	LOC_Os01g03370	0	0	0	0	0	0	0	0	0
LOC_Os01g03380	LOC_Os01g03380	0	0	0	0	0	0	0	0	0
LOC_Os01g03390	LOC_Os01g03390	2	28	10	2	44	6	0	1	5
LOC_Os01g03400	LOC_Os01g03400	0	0	0	0	0	0	0	0	0
LOC_Os01g03410	LOC_Os01g03410	0	0	0	0	0	0	0	0	0
LOC_Os01g03420	LOC_Os01g03420	0	0	0	0	0	0	0	0	0
LOC_Os01g03429	LOC_Os01g03429	0	0	0	0	0	0	0	0	0
LOC_Os01g03440	LOC_Os01g03440	0	0	0	0	0	0	0	0	0
LOC_Os01g03452	LOC_Os01g03452	0	0	0	0	0	0	0	0	0
LOC_Os01g03464	LOC_Os01g03464	0	0	0	0	0	0	0	0	0
LOC_Os01g03480	LOC_Os01g03480	0	0	0	0	0	0	0	0	0
LOC_Os01g03490	LOC_Os01g03490	0	0	0	0	0	0	0	0	0
LOC_Os01g03500	LOC_Os01g03500	0	0	0	0	1	0	0	0	0
LOC_Os01g03510	LOC_Os01g03510	0	0	0	0	0	0	0	0	1
LOC_Os01g03520	LOC_Os01g03520	0	0	0	0	0	0	0	0	0
LOC_Os01g03530	LOC_Os01g03530	0	0	0	0	0	0	0	0	0
LOC_Os01g03549	LOC_Os01g03549	0	0	0	0	0	0	0	0	0
LOC_Os01g03570	LOC_Os01g03570	0	0	0	0	1	0	0	0	0
LOC_Os01g03580	LOC_Os01g03580	0	0	0	0	0	0	0	0	0
LOC_Os01g03590	LOC_Os01g03590	0	0	0	0	0	0	0	0	0
LOC_Os01g03600	LOC_Os01g03600	0	0	0	0	0	0	0	0	0
LOC_Os01g03610	LOC_Os01g03610	0	0	0	0	0	0	0	0	0
LOC_Os01g03620	LOC_Os01g03620	0	0	0	0	0	0	0	0	0
LOC_Os01g03630	LOC_Os01g03630	0	0	0	0	0	0	0	0	0
LOC_Os01g03640	LOC_Os01g03640	0	0	0	0	0	0	0	0	0
LOC_Os01g03650	LOC_Os01g03650	0	0	0	0	1	0	0	0	0
LOC_Os01g03660	LOC_Os01g03660	0	0	1	0	1	0	0	0	0
LOC_Os01g03670	LOC_Os01g03670	0	0	0	0	0	0	0	0	0
LOC_Os01g03680	LOC_Os01g03680	0	0	0	0	0	0	0	0	0
LOC_Os01g03690	LOC_Os01g03690	0	0	0	0	9	0	0	0	0
LOC_Os01g03710	LOC_Os01g03710	0	0	0	0	2	0	0	0	0
LOC_Os01g03720	LOC_Os01g03720	0	0	0	0	0	0	0	0	0
LOC_Os01g03740	LOC_Os01g03740	0	0	0	0	9	0	0	0	0
LOC_Os01g03730	LOC_Os01g03730	0	0	0	0	0	0	0	0	1
LOC_Os01g03750	LOC_Os01g03750	0	0	0	0	2	0	1	0	0
LOC_Os01g03760	LOC_Os01g03760	0	1	1	0	3	0	0	0	0
LOC_Os01g03770	LOC_Os01g03770	0	0	0	0	0	0	0	0	0
LOC_Os01g03780	LOC_Os01g03780	0	0	0	0	0	0	0	0	0
LOC_Os01g03790	LOC_Os01g03790	0	0	0	0	0	0	0	0	0
LOC_Os01g03800	LOC_Os01g03800	0	0	0	0	0	0	0	0	0
LOC_Os01g03810	LOC_Os01g03810	0	0	0	0	0	0	0	0	0
LOC_Os01g03820	LOC_Os01g03820	0	0	0	0	0	0	0	0	0
LOC_Os01g03830	LOC_Os01g03830	0	0	0	0	0	0	0	0	0
LOC_Os01g03840	LOC_Os01g03840	0	0	0	0	0	0	0	0	0
LOC_Os01g03860	LOC_Os01g03860	0	0	0	0	0	0	0	0	0
LOC_Os01g03870	LOC_Os01g03870	0	0	0	0	0	0	0	0	0
LOC_Os01g03880	LOC_Os01g03880	0	0	0	0	0	0	0	0	0
LOC_Os01g03890	LOC_Os01g03890	0	0	0	0	0	0	0	0	0
LOC_Os01g03900	LOC_Os01g03900	0	0	0	0	0	0	0	0	0
LOC_Os01g03914	LOC_Os01g03914	0	0	1	0	0	0	0	0	0
LOC_Os01g03930	LOC_Os01g03930	0	0	0	0	0	0	0	0	0
LOC_Os01g03940	LOC_Os01g03940	0	0	2	0	4	0	0	0	0
LOC_Os01g03950	LOC_Os01g03950	0	0	0	0	0	0	0	0	0
LOC_Os01g03960	LOC_Os01g03960	0	0	0	0	0	0	0	0	0
LOC_Os01g03970	LOC_Os01g03970	0	0	0	0	0	0	0	0	0
LOC_Os01g03980	LOC_Os01g03980	0	0	0	0	0	0	0	0	0
LOC_Os01g03989	LOC_Os01g03989	0	0	0	0	0	0	0	0	0
LOC_Os01g04000	LOC_Os01g04000	0	0	0	0	0	0	0	0	0
LOC_Os01g04005	LOC_Os01g04005	0	0	0	0	0	0	0	0	0
LOC_Os01g04010	LOC_Os01g04010	0	0	0	0	4	0	0	0	0
LOC_Os01g04020	LOC_Os01g04020	1	0	0	0	1	0	0	0	0
LOC_Os01g04030	LOC_Os01g04030	0	0	0	0	1	0	0	0	0
LOC_Os01g04040	LOC_Os01g04040	0	0	0	0	0	0	0	0	0
LOC_Os01g04050	LOC_Os01g04050	8	23	3	0	110	11	0	2	6
LOC_Os01g04070	LOC_Os01g04070	0	0	0	0	0	0	0	0	0
LOC_Os01g04080	LOC_Os01g04080	0	0	0	0	0	0	0	0	0
LOC_Os01g04090	LOC_Os01g04090	0	0	0	0	0	0	0	0	0
LOC_Os01g04100	LOC_Os01g04100	0	0	0	0	0	0	0	0	0
LOC_Os01g04110	LOC_Os01g04110	0	0	0	0	2	0	0	0	0
LOC_Os01g04120	LOC_Os01g04120	0	0	0	0	0	0	0	0	0
LOC_Os01g04130	LOC_Os01g04130	0	0	0	0	0	0	0	0	0
LOC_Os01g04140	LOC_Os01g04140	0	0	0	0	0	0	0	0	0
LOC_Os01g04150	LOC_Os01g04150	0	0	0	0	0	0	0	0	0
LOC_Os01g04160	LOC_Os01g04160	0	0	0	0	0	0	0	0	0
LOC_Os01g04170	LOC_Os01g04170	0	0	0	0	0	0	0	0	0
LOC_Os01g04180	LOC_Os01g04180	0	0	0	0	0	0	0	0	0
LOC_Os01g04190	LOC_Os01g04190	1	1	0	0	1	0	0	0	1
LOC_Os01g04200	LOC_Os01g04200	0	0	0	0	0	0	0	0	0
LOC_Os01g04210	LOC_Os01g04210	0	0	0	0	0	0	0	0	0
LOC_Os01g04220	LOC_Os01g04220	0	0	0	0	0	0	0	0	0
LOC_Os01g04230	LOC_Os01g04230	0	0	0	0	0	0	0	0	0
LOC_Os01g04250	LOC_Os01g04250	0	0	0	0	0	0	0	0	0
LOC_Os01g04260	LOC_Os01g04260	0	0	0	0	0	0	0	0	0
LOC_Os01g04270	LOC_Os01g04270	0	0	0	0	0	0	0	0	0
LOC_Os01g04280	LOC_Os01g04280	0	0	0	0	2	0	0	0	0
LOC_Os01g04290	LOC_Os01g04290	0	0	0	0	0	0	0	0	0
LOC_Os01g04300	LOC_Os01g04300	0	0	0	0	0	0	0	0	0
LOC_Os01g04310	LOC_Os01g04310	0	0	0	0	0	0	0	0	0
LOC_Os01g04320	LOC_Os01g04320	0	0	0	0	0	0	0	0	0
LOC_Os01g04324	LOC_Os01g04324	0	0	0	0	0	0	0	0	0
LOC_Os01g04330	LOC_Os01g04330	0	1	4	0	11	0	0	0	0
LOC_Os01g04340	LOC_Os01g04340	0	0	0	0	0	0	0	0	0
LOC_Os01g04350	LOC_Os01g04350	0	0	0	0	0	0	0	0	0
LOC_Os01g04360	LOC_Os01g04360	0	0	0	0	0	0	0	0	0
LOC_Os01g04370	LOC_Os01g04370	0	0	0	0	0	0	0	0	0
LOC_Os01g04380	LOC_Os01g04380	0	0	0	0	0	0	0	0	0
LOC_Os01g04390	LOC_Os01g04390	0	0	0	0	0	0	0	0	0
LOC_Os01g04409	LOC_Os01g04409	1	1	2	0	4	0	0	0	0
LOC_Os01g04430	LOC_Os01g04430	0	0	0	0	0	0	0	0	0
LOC_Os01g04440	LOC_Os01g04440	0	0	0	0	0	0	0	0	0
LOC_Os01g04450	LOC_Os01g04450	0	0	0	0	0	0	0	0	0
LOC_Os01g04460	LOC_Os01g04460	0	0	0	0	0	0	0	0	0
LOC_Os01g04470	LOC_Os01g04470	0	0	0	0	0	0	0	0	0
LOC_Os01g04480	LOC_Os01g04480	0	0	0	0	1	0	0	0	0
LOC_Os01g04490	LOC_Os01g04490	0	0	0	0	0	0	0	0	0
LOC_Os01g04500	LOC_Os01g04500	0	0	0	0	0	0	0	0	0
LOC_Os01g04510	LOC_Os01g04510	0	0	0	0	0	0	0	0	0
LOC_Os01g04520	LOC_Os01g04520	0	0	0	0	0	0	0	0	0
LOC_Os01g04530	LOC_Os01g04530	0	0	0	0	0	0	0	0	0
LOC_Os01g04540	LOC_Os01g04540	0	0	0	0	0	0	0	0	0
LOC_Os01g04550	LOC_Os01g04550	0	0	0	0	0	0	0	0	0
LOC_Os01g04560	LOC_Os01g04560	0	0	0	0	0	0	0	0	0
LOC_Os01g04570	LOC_Os01g04570	0	0	0	0	0	0	0	0	0
LOC_Os01g04580	LOC_Os01g04580	0	0	0	0	12	0	0	0	1
LOC_Os01g04590	LOC_Os01g04590	0	0	0	0	0	0	0	0	0
LOC_Os01g04600	LOC_Os01g04600	0	0	0	0	0	0	0	0	0
LOC_Os01g04610	LOC_Os01g04610	0	0	0	0	0	0	0	0	0
LOC_Os01g04620	LOC_Os01g04620	0	0	0	0	0	0	0	0	1
LOC_Os01g04630	LOC_Os01g04630	0	0	0	0	0	0	0	0	0
LOC_Os01g04640	LOC_Os01g04640	0	0	0	0	0	0	0	0	0
LOC_Os01g04650	LOC_Os01g04650	0	0	0	0	3	0	0	0	0
LOC_Os01g04660	LOC_Os01g04660	0	0	0	0	0	0	0	0	0
LOC_Os01g04670	LOC_Os01g04670	0	0	0	0	0	0	0	0	0
LOC_Os01g04680	LOC_Os01g04680	0	0	0	0	0	0	0	0	0
LOC_Os01g04690	LOC_Os01g04690	0	0	0	0	0	0	0	0	0
LOC_Os01g04699	LOC_Os01g04699	0	0	0	0	0	0	0	0	0
LOC_Os01g04710	LOC_Os01g04710	0	0	0	0	0	0	0	0	0
LOC_Os01g04720	LOC_Os01g04720	0	0	0	0	0	0	0	0	0
LOC_Os01g04730	LOC_Os01g04730	0	0	0	0	1	0	0	0	0
LOC_Os01g04740	LOC_Os01g04740	0	0	0	0	0	0	0	0	0
LOC_Os01g04750	LOC_Os01g04750	0	0	0	0	0	0	0	0	0
LOC_Os01g04760	LOC_Os01g04760	0	0	0	0	0	0	0	0	0
LOC_Os01g04770	LOC_Os01g04770	0	0	0	0	0	0	0	0	0
LOC_Os01g04780	LOC_Os01g04780	0	0	0	0	0	0	0	0	0
LOC_Os01g04790	LOC_Os01g04790	0	0	0	0	0	0	0	0	0
LOC_Os01g04800	LOC_Os01g04800	3	9	2	0	24	2	0	1	0
LOC_Os01g04814	LOC_Os01g04814	0	0	2	0	5	0	0	1	0
LOC_Os01g04830	LOC_Os01g04830	0	0	0	0	0	0	0	0	0
LOC_Os01g04840	LOC_Os01g04840	0	0	0	0	0	0	0	0	0
LOC_Os01g04850	LOC_Os01g04850	0	0	0	0	0	0	0	0	0
LOC_Os01g04860	LOC_Os01g04860	0	0	0	0	0	0	0	0	0
LOC_Os01g04870	LOC_Os01g04870	0	0	0	0	0	0	0	0	0
LOC_Os01g04880	LOC_Os01g04880	0	0	0	0	0	0	0	0	0
LOC_Os01g04900	LOC_Os01g04900	0	0	0	0	0	0	0	0	0
LOC_Os01g04910	LOC_Os01g04910	0	0	0	0	0	0	0	0	0
LOC_Os01g04920	LOC_Os01g04920	0	0	0	0	0	0	0	0	0
LOC_Os01g04930	LOC_Os01g04930	0	0	0	0	1	0	0	0	0
LOC_Os01g04950	LOC_Os01g04950	1	1	1	0	2	2	0	0	0
LOC_Os01g04960	LOC_Os01g04960	0	0	0	0	0	0	0	0	0
LOC_Os01g04970	LOC_Os01g04970	0	0	0	0	0	0	0	0	0
LOC_Os01g04980	LOC_Os01g04980	0	0	0	0	0	0	0	0	0
LOC_Os01g04990	LOC_Os01g04990	0	0	1	0	0	0	0	0	0
LOC_Os01g05000	LOC_Os01g05000	0	0	0	0	0	0	0	0	0
LOC_Os01g05010	LOC_Os01g05010	0	0	0	0	0	0	0	0	0
LOC_Os01g05020	LOC_Os01g05020	0	0	0	0	0	0	0	0	0
LOC_Os01g05030	LOC_Os01g05030	0	0	0	0	0	0	0	0	0
LOC_Os01g05040	LOC_Os01g05040	0	0	0	0	0	0	0	0	0
LOC_Os01g05050	LOC_Os01g05050	0	0	0	0	0	0	0	0	0
LOC_Os01g05060	LOC_Os01g05060	0	1	0	0	0	0	0	0	0
LOC_Os01g05064	LOC_Os01g05064	0	3	0	0	2	0	0	0	0
LOC_Os01g05070	LOC_Os01g05070	0	0	0	0	3	0	0	1	0
LOC_Os01g05080	LOC_Os01g05080	0	0	0	0	0	0	0	0	0
LOC_Os01g05090	LOC_Os01g05090	0	0	0	0	0	0	0	0	0
LOC_Os01g05100	LOC_Os01g05100	0	0	0	0	0	0	0	0	0
LOC_Os01g05105	LOC_Os01g05105	0	0	0	0	0	0	0	0	0
LOC_Os01g05120	LOC_Os01g05120	0	0	0	0	0	0	0	0	0
LOC_Os01g05130	LOC_Os01g05130	0	0	0	0	2	0	0	0	0
LOC_Os01g05140	LOC_Os01g05140	0	0	0	0	0	0	0	0	0
LOC_Os01g05150	LOC_Os01g05150	0	0	0	0	0	0	0	0	0
LOC_Os01g05160	LOC_Os01g05160	0	0	0	0	0	0	0	0	0
LOC_Os01g05170	LOC_Os01g05170	0	0	0	0	0	0	0	0	0
LOC_Os01g05180	LOC_Os01g05180	0	0	0	0	0	0	0	0	0
LOC_Os01g05200	LOC_Os01g05200	0	0	0	0	0	0	0	0	0
LOC_Os01g05210	LOC_Os01g05210	0	0	0	0	0	0	0	0	0
LOC_Os01g05220	LOC_Os01g05220	0	0	0	0	0	0	0	0	0
LOC_Os01g05240	LOC_Os01g05240	0	0	0	0	0	0	0	0	0
LOC_Os01g05250	LOC_Os01g05250	0	0	0	0	0	0	0	0	0
LOC_Os01g05260	LOC_Os01g05260	0	0	0	0	0	0	0	0	0
LOC_Os01g05280	LOC_Os01g05280	0	0	0	0	0	0	0	0	0
LOC_Os01g05289	LOC_Os01g05289	0	0	0	0	0	0	0	0	0
LOC_Os01g05300	LOC_Os01g05300	0	0	0	0	0	0	0	0	0
LOC_Os01g05310	LOC_Os01g05310	0	0	0	0	0	0	0	0	0
LOC_Os01g05320	LOC_Os01g05320	0	0	0	0	0	0	0	0	0
LOC_Os01g05330	LOC_Os01g05330	0	0	0	0	0	0	0	0	0
LOC_Os01g05340	LOC_Os01g05340	0	0	0	0	0	0	0	0	0
LOC_Os01g05350	LOC_Os01g05350	0	0	0	0	0	0	0	0	0
LOC_Os01g05360	LOC_Os01g05360	0	0	0	0	0	0	0	0	0
LOC_Os01g05370	LOC_Os01g05370	0	0	0	0	0	0	0	0	0
LOC_Os01g05380	LOC_Os01g05380	0	0	0	0	0	0	0	0	0
LOC_Os01g05390	LOC_Os01g05390	0	0	0	0	0	0	0	0	0
LOC_Os01g05400	LOC_Os01g05400	0	0	0	0	0	0	0	0	0
LOC_Os01g05410	LOC_Os01g05410	0	0	0	0	0	0	0	0	0
LOC_Os01g05420	LOC_Os01g05420	0	1	0	0	2	1	0	0	0
LOC_Os01g05430	LOC_Os01g05430	0	0	0	0	0	0	0	0	0
LOC_Os01g05440	LOC_Os01g05440	0	0	0	0	0	0	0	0	0
LOC_Os01g05450	LOC_Os01g05450	0	0	0	0	0	0	0	0	0
LOC_Os01g05460	LOC_Os01g05460	0	0	0	0	0	0	0	0	0
LOC_Os01g05470	LOC_Os01g05470	0	0	0	0	0	0	0	0	0
LOC_Os01g05480	LOC_Os01g05480	0	0	0	0	0	0	0	0	0
LOC_Os01g05490	LOC_Os01g05490	1	1	1	0	13	6	0	0	0
LOC_Os01g05500	LOC_Os01g05500	0	0	0	0	0	0	0	0	0
LOC_Os01g05510	LOC_Os01g05510	0	0	1	0	0	0	0	0	0
LOC_Os01g05520	LOC_Os01g05520	0	0	0	0	0	0	0	0	0
LOC_Os01g05530	LOC_Os01g05530	0	0	0	0	0	0	0	0	0
LOC_Os01g05540	LOC_Os01g05540	0	0	0	0	0	0	0	0	0
LOC_Os01g05550	LOC_Os01g05550	0	0	0	0	0	0	0	0	0
LOC_Os01g05560	LOC_Os01g05560	0	0	0	0	0	0	0	0	0
LOC_Os01g05570	LOC_Os01g05570	0	0	0	0	0	0	0	0	0
LOC_Os01g05580	LOC_Os01g05580	0	0	0	0	0	0	0	0	0
LOC_Os01g05585	LOC_Os01g05585	0	0	0	0	0	0	0	0	0
LOC_Os01g05590	LOC_Os01g05590	0	0	0	0	0	0	0	0	0
LOC_Os01g05600	LOC_Os01g05600	0	0	0	0	0	0	0	0	0
LOC_Os01g05610	LOC_Os01g05610	0	0	0	0	1	0	0	0	0
LOC_Os01g05620	LOC_Os01g05620	0	0	0	0	0	0	0	0	0
LOC_Os01g05630	LOC_Os01g05630	1	0	0	0	11	4	0	0	1
LOC_Os01g05640	LOC_Os01g05640	0	0	0	0	0	0	0	0	0
LOC_Os01g05650	LOC_Os01g05650	0	0	0	0	0	0	0	0	0
LOC_Os01g05660	LOC_Os01g05660	0	0	0	0	0	0	0	0	0
LOC_Os01g05670	LOC_Os01g05670	0	0	0	0	0	0	0	0	0
LOC_Os01g05680	LOC_Os01g05680	0	0	0	0	0	0	0	0	0
LOC_Os01g05694	LOC_Os01g05694	0	0	0	0	0	0	0	0	0
LOC_Os01g05710	LOC_Os01g05710	0	0	0	0	0	0	0	0	0
LOC_Os01g05720	LOC_Os01g05720	0	0	0	0	0	0	0	0	0
LOC_Os01g05730	LOC_Os01g05730	0	0	0	0	0	0	0	0	0
LOC_Os01g05744	LOC_Os01g05744	0	0	0	0	0	0	0	0	0
LOC_Os01g05760	LOC_Os01g05760	0	0	0	0	0	0	0	0	0
LOC_Os01g05770	LOC_Os01g05770	0	0	0	0	0	0	0	0	0
LOC_Os01g05780	LOC_Os01g05780	0	0	0	0	0	0	0	0	0
LOC_Os01g05790	LOC_Os01g05790	0	0	0	0	1	1	0	0	0
LOC_Os01g05800	LOC_Os01g05800	0	1	0	0	0	0	0	0	0
LOC_Os01g05810	LOC_Os01g05810	0	0	0	0	0	0	0	0	0
LOC_Os01g05820	LOC_Os01g05820	0	0	0	0	0	0	0	0	0
LOC_Os01g05830	LOC_Os01g05830	0	0	0	0	0	0	0	0	0
LOC_Os01g05840	LOC_Os01g05840	0	0	0	0	0	0	0	0	0
LOC_Os01g05850	LOC_Os01g05850	0	0	0	0	0	0	0	0	0
LOC_Os01g05860	LOC_Os01g05860	0	0	0	0	0	0	0	0	0
LOC_Os01g05870	LOC_Os01g05870	0	0	0	0	0	0	0	0	0
LOC_Os01g05880	LOC_Os01g05880	0	0	0	0	0	0	0	0	0
LOC_Os01g05890	LOC_Os01g05890	0	0	0	0	0	0	0	0	0
LOC_Os01g05900	LOC_Os01g05900	0	1	1	0	12	0	0	1	0
LOC_Os01g05940	LOC_Os01g05940	0	0	0	0	0	0	0	0	0
LOC_Os01g05960	LOC_Os01g05960	0	0	0	0	0	0	0	0	0
LOC_Os01g05970	LOC_Os01g05970	3	0	0	0	7	0	0	0	0
LOC_Os01g05980	LOC_Os01g05980	0	0	0	0	0	0	0	0	0
LOC_Os01g06000	LOC_Os01g06000	0	0	0	0	0	0	0	0	0
LOC_Os01g06010	LOC_Os01g06010	2	0	0	0	4	0	0	0	0
LOC_Os01g06020	LOC_Os01g06020	0	0	0	0	0	0	0	0	0
LOC_Os01g06030	LOC_Os01g06030	0	0	0	0	0	0	0	0	0
LOC_Os01g06040	LOC_Os01g06040	0	0	0	0	0	0	0	0	0
LOC_Os01g06050	LOC_Os01g06050	0	0	0	0	0	0	0	0	0
LOC_Os01g06060	LOC_Os01g06060	0	0	0	0	0	0	0	0	0
LOC_Os01g06070	LOC_Os01g06070	0	0	0	0	0	0	0	0	0
LOC_Os01g06080	LOC_Os01g06080	0	0	0	0	0	0	0	0	0
LOC_Os01g06090	LOC_Os01g06090	0	0	0	0	0	0	0	0	0
LOC_Os01g06100	LOC_Os01g06100	0	0	0	0	0	0	0	0	0
LOC_Os01g06110	LOC_Os01g06110	0	0	0	0	0	0	0	0	0
LOC_Os01g06120	LOC_Os01g06120	0	0	0	0	0	0	0	0	0
LOC_Os01g06130	LOC_Os01g06130	0	0	0	0	0	0	0	0	0
LOC_Os01g06140	LOC_Os01g06140	0	0	0	0	0	0	0	0	0
LOC_Os01g06150	LOC_Os01g06150	0	0	0	0	0	0	0	0	0
LOC_Os01g06160	LOC_Os01g06160	0	0	0	0	0	0	0	0	0
LOC_Os01g06170	LOC_Os01g06170	0	0	0	0	0	0	0	0	0
LOC_Os01g06180	LOC_Os01g06180	0	0	0	0	0	0	0	0	0
LOC_Os01g06200	LOC_Os01g06200	0	0	0	0	0	0	0	0	0
LOC_Os01g06210	LOC_Os01g06210	0	0	0	0	0	0	0	0	0
LOC_Os01g06220	LOC_Os01g06220	0	0	0	0	0	0	0	0	0
LOC_Os01g06230	LOC_Os01g06230	0	0	0	0	0	0	0	0	0
LOC_Os01g06240	LOC_Os01g06240	0	0	0	0	0	0	0	0	0
LOC_Os01g06250	LOC_Os01g06250	0	0	0	0	0	0	0	0	0
LOC_Os01g06260	LOC_Os01g06260	0	0	0	0	0	0	0	0	0
LOC_Os01g06270	LOC_Os01g06270	0	0	0	0	0	0	0	0	0
LOC_Os01g06280	LOC_Os01g06280	0	0	0	0	0	0	0	0	0
LOC_Os01g06290	LOC_Os01g06290	0	0	0	0	1	0	0	0	0
LOC_Os01g06300	LOC_Os01g06300	0	0	0	0	0	0	0	0	0
LOC_Os01g06310	LOC_Os01g06310	0	0	0	0	0	0	0	0	0
LOC_Os01g06320	LOC_Os01g06320	0	0	0	0	0	0	0	0	0
LOC_Os01g06330	LOC_Os01g06330	0	0	0	0	0	0	0	0	0
LOC_Os01g06340	LOC_Os01g06340	0	0	0	0	0	0	0	0	0
LOC_Os01g06350	LOC_Os01g06350	0	0	0	0	0	0	0	0	0
LOC_Os01g06360	LOC_Os01g06360	0	0	0	0	0	0	0	0	0
LOC_Os01g06370	LOC_Os01g06370	0	0	0	0	0	0	0	0	0
LOC_Os01g06380	LOC_Os01g06380	0	0	0	0	0	0	0	0	0
LOC_Os01g06390	LOC_Os01g06390	0	0	0	0	0	0	0	0	0
LOC_Os01g06400	LOC_Os01g06400	0	0	0	0	0	0	0	0	0
LOC_Os01g06410	LOC_Os01g06410	0	0	0	0	0	0	0	0	0
LOC_Os01g06420	LOC_Os01g06420	0	0	0	0	0	0	0	0	0
LOC_Os01g06430	LOC_Os01g06430	0	0	0	0	0	0	0	0	0
LOC_Os01g06440	LOC_Os01g06440	0	0	0	0	1	0	0	0	0
LOC_Os01g06450	LOC_Os01g06450	0	0	0	0	0	0	0	0	0
LOC_Os01g06454	LOC_Os01g06454	0	0	0	0	0	0	0	0	0
LOC_Os01g06460	LOC_Os01g06460	0	0	3	0	20	1	0	0	5
LOC_Os01g06470	LOC_Os01g06470	0	0	0	0	0	0	0	0	0
LOC_Os01g06490	LOC_Os01g06490	0	0	0	0	0	0	0	0	0
LOC_Os01g06500	LOC_Os01g06500	0	0	0	0	0	0	0	0	0
LOC_Os01g06510	LOC_Os01g06510	0	0	0	0	0	0	0	0	0
LOC_Os01g06520	LOC_Os01g06520	0	0	0	0	0	0	0	0	0
LOC_Os01g06530	LOC_Os01g06530	0	0	0	0	0	0	0	0	0
LOC_Os01g06540	LOC_Os01g06540	0	0	0	0	0	0	0	0	0
LOC_Os01g06550	LOC_Os01g06550	0	0	1	0	0	1	0	0	0
LOC_Os01g06560	LOC_Os01g06560	8	20	14	1	65	22	1	5	0
LOC_Os01g06570	LOC_Os01g06570	0	0	0	0	0	0	0	0	0
LOC_Os01g06580	LOC_Os01g06580	0	2	0	0	1	0	0	0	0
LOC_Os01g06590	LOC_Os01g06590	0	6	4	1	26	5	1	0	1
LOC_Os01g06600	LOC_Os01g06600	1	0	0	0	0	0	1	0	0
LOC_Os01g06610	LOC_Os01g06610	0	0	0	0	0	0	0	0	0
LOC_Os01g06620	LOC_Os01g06620	0	1	0	0	0	0	0	0	0
LOC_Os01g06630	LOC_Os01g06630	0	0	0	0	0	0	0	0	0
LOC_Os01g06640	LOC_Os01g06640	0	0	0	0	1	0	0	0	0
LOC_Os01g06650	LOC_Os01g06650	0	0	0	0	0	0	0	0	0
LOC_Os01g06660	LOC_Os01g06660	0	2	0	0	8	1	0	0	0
LOC_Os01g06670	LOC_Os01g06670	0	0	0	0	0	0	0	0	0
LOC_Os01g06680	LOC_Os01g06680	0	0	0	0	0	0	0	0	0
LOC_Os01g06690	LOC_Os01g06690	0	0	0	0	0	0	0	0	0
LOC_Os01g06700	LOC_Os01g06700	0	0	0	0	0	0	0	0	0
LOC_Os01g06710	LOC_Os01g06710	0	0	0	0	0	0	0	0	0
LOC_Os01g06720	LOC_Os01g06720	0	0	0	0	0	0	0	0	0
LOC_Os01g06730	LOC_Os01g06730	0	0	0	0	0	0	0	0	0
LOC_Os01g06740	LOC_Os01g06740	0	0	0	0	0	0	0	0	0
LOC_Os01g06750	LOC_Os01g06750	0	0	0	0	0	0	0	0	0
LOC_Os01g06760	LOC_Os01g06760	0	0	0	0	0	0	0	0	0
LOC_Os01g06770	LOC_Os01g06770	0	0	0	0	0	0	0	0	0
LOC_Os01g06780	LOC_Os01g06780	0	0	0	0	0	0	0	0	0
LOC_Os01g06790	LOC_Os01g06790	0	0	0	0	0	0	0	0	0
LOC_Os01g06800	LOC_Os01g06800	0	0	0	0	0	0	0	0	0
LOC_Os01g06810	LOC_Os01g06810	0	0	0	0	0	0	0	0	0
LOC_Os01g06820	LOC_Os01g06820	0	0	0	0	0	0	0	0	0
LOC_Os01g06836	LOC_Os01g06836	0	0	0	0	0	0	0	0	0
LOC_Os01g06852	LOC_Os01g06852	0	0	0	0	0	0	0	0	0
LOC_Os01g06870	LOC_Os01g06870	0	0	0	0	0	0	0	0	0
LOC_Os01g06876	LOC_Os01g06876	0	0	0	0	0	0	0	0	0
LOC_Os01g06882	LOC_Os01g06882	0	0	0	0	0	0	0	0	0
LOC_Os01g06890	LOC_Os01g06890	0	0	0	0	0	0	0	0	0
LOC_Os01g06900	LOC_Os01g06900	0	0	0	0	0	0	0	0	0
LOC_Os01g06910	LOC_Os01g06910	0	0	0	0	0	0	0	0	0
LOC_Os01g06920	LOC_Os01g06920	0	0	0	0	0	0	0	0	0
LOC_Os01g06940	LOC_Os01g06940	0	0	0	0	0	0	0	0	0
LOC_Os01g06950	LOC_Os01g06950	0	0	0	0	0	0	0	0	0
LOC_Os01g06960	LOC_Os01g06960	0	0	0	0	0	0	0	0	0
LOC_Os01g06970	LOC_Os01g06970	0	0	0	0	0	0	0	0	0
LOC_Os01g06980	LOC_Os01g06980	0	0	0	0	0	0	0	0	0
LOC_Os01g06990	LOC_Os01g06990	0	0	0	0	0	0	0	0	0
LOC_Os01g07000	LOC_Os01g07000	0	0	0	0	0	0	0	0	0
LOC_Os01g07010	LOC_Os01g07010	0	0	0	0	0	0	0	0	0
LOC_Os01g07020	LOC_Os01g07020	0	0	0	0	0	0	0	0	0
LOC_Os01g07030	LOC_Os01g07030	0	0	0	0	0	0	0	0	0
LOC_Os01g07040	LOC_Os01g07040	0	0	0	0	0	0	0	0	0
LOC_Os01g07050	LOC_Os01g07050	0	0	0	0	0	0	0	0	0
LOC_Os01g07060	LOC_Os01g07060	0	0	0	0	0	0	0	0	0
LOC_Os01g07070	LOC_Os01g07070	0	0	0	0	0	0	0	0	0
LOC_Os01g07080	LOC_Os01g07080	0	0	0	0	0	0	0	0	0
LOC_Os01g07090	LOC_Os01g07090	0	0	0	0	0	0	0	0	0
LOC_Os01g07100	LOC_Os01g07100	0	0	0	0	0	0	0	0	0
LOC_Os01g07110	LOC_Os01g07110	0	0	0	0	0	0	0	0	0
LOC_Os01g07120	LOC_Os01g07120	1	1	2	0	13	1	0	0	1
LOC_Os01g07130	LOC_Os01g07130	0	0	0	0	0	0	0	0	0
LOC_Os01g07140	LOC_Os01g07140	0	0	0	0	0	0	0	0	0
LOC_Os01g07150	LOC_Os01g07150	0	0	0	0	0	0	0	0	0
LOC_Os01g07160	LOC_Os01g07160	0	0	0	0	0	0	0	0	0
LOC_Os01g07170	LOC_Os01g07170	0	0	0	0	0	0	0	0	0
LOC_Os01g07180	LOC_Os01g07180	0	0	0	0	0	0	0	0	0
LOC_Os01g07190	LOC_Os01g07190	0	0	0	0	0	0	0	0	0
LOC_Os01g07200	LOC_Os01g07200	0	0	2	0	3	0	0	0	0
LOC_Os01g07212	LOC_Os01g07212	0	0	0	0	0	0	0	0	0
LOC_Os01g07240	LOC_Os01g07240	0	0	0	0	2	0	0	0	0
LOC_Os01g07250	LOC_Os01g07250	0	0	0	0	0	0	0	0	0
LOC_Os01g07260	LOC_Os01g07260	0	0	0	0	0	0	0	0	0
LOC_Os01g07270	LOC_Os01g07270	0	0	0	0	0	0	0	0	0
LOC_Os01g07280	LOC_Os01g07280	0	0	0	0	0	0	0	0	0
LOC_Os01g07300	LOC_Os01g07300	0	1	2	0	6	1	0	0	0
LOC_Os01g07310	LOC_Os01g07310	1	0	0	0	1	0	0	0	0
LOC_Os01g07320	LOC_Os01g07320	0	0	0	0	0	1	0	0	0
LOC_Os01g07330	LOC_Os01g07330	0	0	0	0	0	0	0	0	0
LOC_Os01g07340	LOC_Os01g07340	0	0	0	0	0	0	0	0	0
LOC_Os01g07350	LOC_Os01g07350	0	0	0	0	0	0	0	0	0
LOC_Os01g07360	LOC_Os01g07360	0	0	0	0	4	0	0	0	0
LOC_Os01g07364	LOC_Os01g07364	0	0	0	0	0	0	0	0	0
LOC_Os01g07370	LOC_Os01g07370	0	0	0	0	1	0	0	0	0
LOC_Os01g07376	LOC_Os01g07376	0	0	0	0	0	0	0	0	0
LOC_Os01g07382	LOC_Os01g07382	0	0	0	0	0	0	0	0	0
LOC_Os01g07390	LOC_Os01g07390	0	0	0	0	1	0	0	0	0
LOC_Os01g07400	LOC_Os01g07400	0	0	0	0	1	0	0	0	0
LOC_Os01g07410	LOC_Os01g07410	0	0	0	0	1	0	0	0	0
LOC_Os01g07420	LOC_Os01g07420	0	0	0	0	0	0	0	0	0
LOC_Os01g07430	LOC_Os01g07430	0	0	0	0	0	0	0	0	0
LOC_Os01g07450	LOC_Os01g07450	0	0	0	0	0	0	0	0	0
LOC_Os01g07460	LOC_Os01g07460	0	0	0	0	0	0	0	0	0
LOC_Os01g07470	LOC_Os01g07470	0	0	0	0	0	0	0	0	0
LOC_Os01g07480	LOC_Os01g07480	0	0	0	0	0	0	0	0	0
LOC_Os01g07490	LOC_Os01g07490	0	0	0	0	0	0	0	0	0
LOC_Os01g07500	LOC_Os01g07500	0	0	0	0	0	0	0	0	0
LOC_Os01g07510	LOC_Os01g07510	0	0	0	0	0	0	0	0	0
LOC_Os01g07520	LOC_Os01g07520	0	0	0	0	0	0	0	0	0
LOC_Os01g07530	LOC_Os01g07530	0	0	0	0	1	0	0	0	0
LOC_Os01g07540	LOC_Os01g07540	0	0	0	0	0	0	0	0	0
LOC_Os01g07550	LOC_Os01g07550	0	0	0	0	0	0	0	0	0
LOC_Os01g07560	LOC_Os01g07560	0	0	0	0	0	0	0	0	0
LOC_Os01g07570	LOC_Os01g07570	0	0	0	0	1	0	0	0	0
LOC_Os01g07590	LOC_Os01g07590	0	0	0	0	0	0	0	0	0
LOC_Os01g07600	LOC_Os01g07600	0	0	0	0	0	0	0	0	0
LOC_Os01g07610	LOC_Os01g07610	0	0	0	0	0	0	0	0	0
LOC_Os01g07620	LOC_Os01g07620	0	0	0	0	0	0	0	0	0
LOC_Os01g07630	LOC_Os01g07630	0	0	0	0	0	0	0	0	0
LOC_Os01g07640	LOC_Os01g07640	0	0	0	0	0	0	0	0	0
LOC_Os01g07650	LOC_Os01g07650	0	0	0	0	0	0	0	0	0
LOC_Os01g07660	LOC_Os01g07660	0	0	0	0	0	0	0	0	0
LOC_Os01g07670	LOC_Os01g07670	0	0	0	0	0	0	0	0	0
LOC_Os01g07680	LOC_Os01g07680	0	0	0	0	0	0	0	0	0
LOC_Os01g07700	LOC_Os01g07700	0	0	0	0	0	0	0	0	0
LOC_Os01g07710	LOC_Os01g07710	0	0	0	0	0	0	0	0	0
LOC_Os01g07720	LOC_Os01g07720	0	0	0	0	0	0	0	0	0
LOC_Os01g07730	LOC_Os01g07730	0	0	0	0	0	0	0	0	0
LOC_Os01g07740	LOC_Os01g07740	0	0	0	0	0	0	0	0	0
LOC_Os01g07750	LOC_Os01g07750	0	0	0	0	0	0	0	0	0
LOC_Os01g07760	LOC_Os01g07760	0	1	0	0	7	0	0	0	0
LOC_Os01g07770	LOC_Os01g07770	0	0	0	0	0	0	0	0	0
LOC_Os01g07780	LOC_Os01g07780	0	0	0	0	1	0	0	0	0
LOC_Os01g07790	LOC_Os01g07790	0	0	0	0	0	0	0	0	0
LOC_Os01g07800	LOC_Os01g07800	0	0	0	0	0	0	0	0	0
LOC_Os01g07810	LOC_Os01g07810	0	1	0	0	0	0	0	0	0
LOC_Os01g07820	LOC_Os01g07820	0	0	0	0	0	0	0	0	0
LOC_Os01g07830	LOC_Os01g07830	0	0	0	0	0	0	0	0	0
LOC_Os01g07840	LOC_Os01g07840	0	0	0	0	0	0	0	0	0
LOC_Os01g07850	LOC_Os01g07850	0	0	0	0	0	0	0	0	0
LOC_Os01g07860	LOC_Os01g07860	0	0	0	0	0	0	0	0	0
LOC_Os01g07870	LOC_Os01g07870	0	0	1	0	0	0	0	0	0
LOC_Os01g07880	LOC_Os01g07880	0	0	0	0	1	0	0	0	0
LOC_Os01g07890	LOC_Os01g07890	0	0	0	0	0	0	0	0	0
LOC_Os01g07900	LOC_Os01g07900	0	0	0	0	0	0	0	0	0
LOC_Os01g07910	LOC_Os01g07910	0	0	0	0	0	0	0	0	0
LOC_Os01g07920	LOC_Os01g07920	0	0	0	0	0	0	0	0	0
LOC_Os01g07930	LOC_Os01g07930	0	0	0	0	0	0	0	0	0
LOC_Os01g07940	LOC_Os01g07940	0	0	0	0	0	0	0	0	0
LOC_Os01g07950	LOC_Os01g07950	1	0	0	0	0	1	0	0	0
LOC_Os01g07960	LOC_Os01g07960	0	0	1	0	0	0	0	0	0
LOC_Os01g07970	LOC_Os01g07970	0	0	3	0	10	3	0	0	1
LOC_Os01g07980	LOC_Os01g07980	0	0	0	0	0	0	0	0	0
LOC_Os01g07990	LOC_Os01g07990	0	0	0	0	0	0	0	0	0
LOC_Os01g08000	LOC_Os01g08000	0	0	0	0	0	0	0	0	0
LOC_Os01g08010	LOC_Os01g08010	0	0	0	0	0	0	0	0	0
LOC_Os01g08020	LOC_Os01g08020	0	0	0	0	0	0	0	0	0
LOC_Os01g08050	LOC_Os01g08050	0	0	0	0	0	0	0	0	0
LOC_Os01g08060	LOC_Os01g08060	0	0	0	0	0	0	0	0	0
LOC_Os01g08070	LOC_Os01g08070	0	0	0	0	0	0	0	0	0
LOC_Os01g08090	LOC_Os01g08090	0	0	0	0	1	0	0	0	0
LOC_Os01g08100	LOC_Os01g08100	0	0	0	0	0	0	0	0	0
LOC_Os01g08110	LOC_Os01g08110	0	0	0	0	0	0	0	0	0
LOC_Os01g08120	LOC_Os01g08120	0	0	0	0	0	0	0	0	0
LOC_Os01g08130	LOC_Os01g08130	0	0	0	0	0	0	0	0	0
LOC_Os01g08140	LOC_Os01g08140	0	0	0	0	0	0	0	0	0
LOC_Os01g08150	LOC_Os01g08150	0	0	0	0	0	0	0	0	0
LOC_Os01g08160	LOC_Os01g08160	0	0	0	0	0	0	0	0	0
LOC_Os01g08170	LOC_Os01g08170	0	0	0	0	0	0	0	0	0
LOC_Os01g08180	LOC_Os01g08180	0	0	0	0	0	0	0	0	0
LOC_Os01g08190	LOC_Os01g08190	0	0	0	0	0	0	0	0	0
LOC_Os01g08200	LOC_Os01g08200	0	0	0	0	0	0	0	0	0
LOC_Os01g08220	LOC_Os01g08220	0	0	0	0	0	0	0	0	0
LOC_Os01g08240	LOC_Os01g08240	0	0	0	0	0	0	0	0	0
LOC_Os01g08250	LOC_Os01g08250	0	0	0	0	0	0	0	0	0
LOC_Os01g08260	LOC_Os01g08260	0	0	0	0	0	0	0	0	0
LOC_Os01g08270	LOC_Os01g08270	0	0	0	0	1	1	0	0	0
LOC_Os01g08280	LOC_Os01g08280	0	0	0	0	1	0	0	0	0
LOC_Os01g08290	LOC_Os01g08290	0	0	0	0	0	0	0	0	0
LOC_Os01g08300	LOC_Os01g08300	0	0	0	0	0	0	0	0	0
LOC_Os01g08310	LOC_Os01g08310	0	0	0	0	0	0	0	0	0
LOC_Os01g08320	LOC_Os01g08320	0	3	0	0	5	0	0	0	0
LOC_Os01g08330	LOC_Os01g08330	0	0	0	0	0	0	0	0	0
LOC_Os01g08340	LOC_Os01g08340	0	0	0	0	0	0	0	0	0
LOC_Os01g08350	LOC_Os01g08350	0	0	2	0	1	0	1	0	0
LOC_Os01g08360	LOC_Os01g08360	0	0	0	0	0	0	0	0	0
LOC_Os01g08370	LOC_Os01g08370	0	0	0	0	0	0	0	0	0
LOC_Os01g08380	LOC_Os01g08380	0	0	0	0	13	0	0	0	0
LOC_Os01g08390	LOC_Os01g08390	0	0	0	0	0	0	0	0	0
LOC_Os01g08400	LOC_Os01g08400	0	0	0	0	4	0	0	0	0
LOC_Os01g08410	LOC_Os01g08410	1	1	0	0	2	0	0	0	1
LOC_Os01g08420	LOC_Os01g08420	0	0	0	0	0	0	0	0	0
LOC_Os01g08430	LOC_Os01g08430	0	0	0	0	1	0	0	0	0
LOC_Os01g08440	LOC_Os01g08440	0	0	0	0	0	0	0	0	0
LOC_Os01g08450	LOC_Os01g08450	1	0	0	0	1	0	0	0	0
LOC_Os01g08460	LOC_Os01g08460	0	0	0	0	0	0	0	0	0
LOC_Os01g08464	LOC_Os01g08464	0	0	0	0	0	0	0	0	0
LOC_Os01g08470	LOC_Os01g08470	0	0	0	0	0	0	0	0	0
LOC_Os01g08480	LOC_Os01g08480	0	0	0	0	0	0	0	0	0
LOC_Os01g08490	LOC_Os01g08490	0	0	0	0	0	0	0	0	0
LOC_Os01g08500	LOC_Os01g08500	0	0	0	0	0	0	0	0	0
LOC_Os01g08510	LOC_Os01g08510	0	0	0	0	0	0	0	0	0
LOC_Os01g08520	LOC_Os01g08520	0	0	0	0	0	0	0	0	0
LOC_Os01g08530	LOC_Os01g08530	0	0	0	0	0	0	0	0	0
LOC_Os01g08540	LOC_Os01g08540	0	0	0	0	0	0	0	0	0
LOC_Os01g08550	LOC_Os01g08550	0	0	0	0	0	0	0	0	0
LOC_Os01g08560	LOC_Os01g08560	0	1	0	0	7	0	0	0	0
LOC_Os01g08570	LOC_Os01g08570	0	0	0	0	0	0	0	0	0
LOC_Os01g08580	LOC_Os01g08580	0	0	0	0	1	0	0	0	0
LOC_Os01g08590	LOC_Os01g08590	0	0	0	0	0	0	0	0	0
LOC_Os01g08600	LOC_Os01g08600	0	0	0	0	0	0	0	0	0
LOC_Os01g08610	LOC_Os01g08610	0	0	0	0	0	0	0	0	0
LOC_Os01g08620	LOC_Os01g08620	0	0	0	0	0	0	0	0	0
LOC_Os01g08630	LOC_Os01g08630	0	0	0	0	0	0	0	0	0
LOC_Os01g08640	LOC_Os01g08640	0	0	0	0	0	0	0	0	0
LOC_Os01g08650	LOC_Os01g08650	0	0	0	0	0	0	0	0	0
LOC_Os01g08660	LOC_Os01g08660	1	1	1	0	5	0	0	1	0
LOC_Os01g08670	LOC_Os01g08670	0	0	0	0	4	0	0	0	0
LOC_Os01g08680	LOC_Os01g08680	0	0	0	0	0	0	0	0	0
LOC_Os01g08690	LOC_Os01g08690	0	1	0	0	1	0	0	0	0
LOC_Os01g08700	LOC_Os01g08700	1	0	0	0	1	0	0	0	0
LOC_Os01g08710	LOC_Os01g08710	0	0	0	0	0	0	0	0	0
LOC_Os01g08720	LOC_Os01g08720	0	0	0	0	0	0	0	0	0
LOC_Os01g08730	LOC_Os01g08730	0	0	0	0	0	0	0	0	0
LOC_Os01g08740	LOC_Os01g08740	0	0	0	0	0	0	0	0	0
LOC_Os01g08750	LOC_Os01g08750	0	0	0	0	0	1	0	0	0
LOC_Os01g08760	LOC_Os01g08760	0	0	0	0	0	0	0	0	0
LOC_Os01g08770	LOC_Os01g08770	0	0	0	0	0	0	0	0	0
LOC_Os01g08780	LOC_Os01g08780	0	0	0	0	0	0	0	0	0
LOC_Os01g08790	LOC_Os01g08790	0	0	0	0	0	0	0	0	0
LOC_Os01g08800	LOC_Os01g08800	0	0	0	0	0	0	0	0	0
LOC_Os01g08810	LOC_Os01g08810	0	0	0	0	0	0	0	0	0
LOC_Os01g08814	LOC_Os01g08814	0	0	0	0	2	0	0	0	0
LOC_Os01g08820	LOC_Os01g08820	0	0	0	0	0	0	0	0	0
LOC_Os01g08830	LOC_Os01g08830	0	0	0	0	0	0	0	0	0
LOC_Os01g08840	LOC_Os01g08840	0	0	0	0	0	0	0	0	0
LOC_Os01g08850	LOC_Os01g08850	0	0	0	0	0	0	0	0	0
LOC_Os01g08860	LOC_Os01g08860	1	0	0	0	13	3	0	1	0
LOC_Os01g08870	LOC_Os01g08870	0	0	0	0	0	0	0	0	0
LOC_Os01g08880	LOC_Os01g08880	0	0	0	0	0	0	0	0	0
LOC_Os01g08890	LOC_Os01g08890	0	0	0	0	0	0	0	0	0
LOC_Os01g08930	LOC_Os01g08930	0	0	0	0	0	0	0	0	0
LOC_Os01g08940	LOC_Os01g08940	0	0	0	0	0	0	0	0	0
LOC_Os01g08950	LOC_Os01g08950	0	0	0	0	0	0	0	0	0
LOC_Os01g08960	LOC_Os01g08960	0	0	1	0	3	1	0	0	0
LOC_Os01g08970	LOC_Os01g08970	0	0	0	0	0	0	1	0	1
LOC_Os01g08980	LOC_Os01g08980	0	0	0	0	0	0	0	0	0
LOC_Os01g08990	LOC_Os01g08990	0	0	0	0	0	0	0	0	0
LOC_Os01g09000	LOC_Os01g09000	0	0	0	0	3	0	0	0	0
LOC_Os01g09010	LOC_Os01g09010	4	9	1	0	20	4	0	1	4
LOC_Os01g09020	LOC_Os01g09020	1	0	0	1	0	1	0	0	0
LOC_Os01g09030	LOC_Os01g09030	1	0	0	0	1	0	0	0	0
LOC_Os01g09050	LOC_Os01g09050	0	0	0	0	0	0	0	0	0
LOC_Os01g09060	LOC_Os01g09060	0	0	0	0	0	0	0	0	0
LOC_Os01g09080	LOC_Os01g09080	0	3	0	0	6	0	0	0	0
LOC_Os01g09090	LOC_Os01g09090	0	0	0	0	0	0	0	0	0
LOC_Os01g09100	LOC_Os01g09100	0	0	0	0	0	0	0	1	0
LOC_Os01g09110	LOC_Os01g09110	0	0	0	0	0	0	0	0	0
LOC_Os01g09120	LOC_Os01g09120	0	2	1	0	3	1	0	2	0
LOC_Os01g09130	LOC_Os01g09130	0	0	0	0	0	0	0	0	0
LOC_Os01g09140	LOC_Os01g09140	0	0	0	0	0	0	0	0	0
LOC_Os01g09150	LOC_Os01g09150	0	0	0	0	0	0	0	0	0
LOC_Os01g09160	LOC_Os01g09160	0	0	0	0	0	0	0	0	0
LOC_Os01g09170	LOC_Os01g09170	0	0	0	0	0	0	0	0	0
LOC_Os01g09180	LOC_Os01g09180	0	0	0	0	0	0	0	0	0
LOC_Os01g09190	LOC_Os01g09190	0	0	0	0	0	0	0	0	0
LOC_Os01g09200	LOC_Os01g09200	0	0	0	0	0	0	0	0	0
LOC_Os01g09206	LOC_Os01g09206	0	0	0	0	0	0	0	0	0
LOC_Os01g09212	LOC_Os01g09212	0	0	0	0	0	0	0	0	0
LOC_Os01g09220	LOC_Os01g09220	4	2	6	1	59	1	2	1	7
LOC_Os01g09230	LOC_Os01g09230	0	0	0	0	0	0	0	0	0
LOC_Os01g09240	LOC_Os01g09240	0	0	0	0	0	0	0	0	0
LOC_Os01g09246	LOC_Os01g09246	0	0	0	0	1	0	0	0	0
LOC_Os01g09252	LOC_Os01g09252	3	0	0	0	3	0	0	0	0
LOC_Os01g09260	LOC_Os01g09260	0	0	0	0	0	0	0	0	0
LOC_Os01g09270	LOC_Os01g09270	0	0	0	0	0	0	0	0	0
LOC_Os01g09280	LOC_Os01g09280	0	0	0	0	0	0	0	0	0
LOC_Os01g09290	LOC_Os01g09290	1	0	0	0	0	0	0	0	0
LOC_Os01g09300	LOC_Os01g09300	1	0	2	0	3	0	0	0	0
LOC_Os01g09305	LOC_Os01g09305	0	0	0	0	0	0	0	0	0
LOC_Os01g09310	LOC_Os01g09310	0	0	0	0	0	0	0	0	0
LOC_Os01g09320	LOC_Os01g09320	0	0	0	0	2	0	0	0	0
LOC_Os01g09330	LOC_Os01g09330	0	0	0	0	0	0	0	0	0
LOC_Os01g09340	LOC_Os01g09340	0	0	0	0	0	0	0	0	0
LOC_Os01g09350	LOC_Os01g09350	0	0	0	0	0	0	0	0	0
LOC_Os01g09360	LOC_Os01g09360	0	0	0	0	0	0	0	0	0
LOC_Os01g09370	LOC_Os01g09370	0	0	0	0	0	0	0	0	0
LOC_Os01g09384	LOC_Os01g09384	0	0	0	0	0	0	0	0	0
LOC_Os01g09400	LOC_Os01g09400	0	0	0	0	0	0	0	0	0
LOC_Os01g09410	LOC_Os01g09410	0	0	0	0	0	0	0	0	0
LOC_Os01g09420	LOC_Os01g09420	0	0	0	0	0	0	0	0	0
LOC_Os01g09430	LOC_Os01g09430	0	1	0	0	1	0	0	0	0
LOC_Os01g09440	LOC_Os01g09440	0	0	0	0	0	0	0	0	0
LOC_Os01g09450	LOC_Os01g09450	0	0	0	0	0	0	0	0	0
LOC_Os01g09460	LOC_Os01g09460	0	0	0	0	0	0	0	0	0
LOC_Os01g09470	LOC_Os01g09470	0	0	0	0	0	0	0	0	0
LOC_Os01g09480	LOC_Os01g09480	0	0	0	0	0	0	0	0	0
LOC_Os01g09490	LOC_Os01g09490	0	0	0	0	0	0	0	0	0
LOC_Os01g09500	LOC_Os01g09500	0	0	0	0	0	0	0	0	0
LOC_Os01g09510	LOC_Os01g09510	0	0	0	0	0	0	0	0	0
LOC_Os01g09520	LOC_Os01g09520	0	0	0	0	0	0	0	0	0
LOC_Os01g09530	LOC_Os01g09530	0	0	0	0	0	0	0	0	0
LOC_Os01g09540	LOC_Os01g09540	0	0	0	0	0	0	0	0	0
LOC_Os01g09550	LOC_Os01g09550	0	0	0	0	0	0	0	0	0
LOC_Os01g09560	LOC_Os01g09560	1	0	0	0	2	0	0	0	1
LOC_Os01g09570	LOC_Os01g09570	1	0	0	0	1	0	0	0	0
LOC_Os01g09580	LOC_Os01g09580	0	0	0	0	0	0	0	0	0
LOC_Os01g09590	LOC_Os01g09590	0	0	0	0	0	0	0	0	0
LOC_Os01g09600	LOC_Os01g09600	0	0	0	0	0	0	0	0	0
LOC_Os01g09610	LOC_Os01g09610	0	0	0	0	0	0	0	0	0
LOC_Os01g09620	LOC_Os01g09620	0	0	0	0	0	0	0	0	0
LOC_Os01g09640	LOC_Os01g09640	1	0	0	0	1	0	0	0	0
LOC_Os01g09650	LOC_Os01g09650	0	0	0	0	0	0	0	0	0
LOC_Os01g09660	LOC_Os01g09660	0	0	0	0	0	0	0	0	0
LOC_Os01g09665	LOC_Os01g09665	0	0	0	0	0	0	0	0	0
LOC_Os01g09670	LOC_Os01g09670	0	0	0	0	0	1	0	0	0
LOC_Os01g09680	LOC_Os01g09680	0	0	0	0	0	0	0	0	0
LOC_Os01g09690	LOC_Os01g09690	0	0	0	0	0	0	0	0	0
LOC_Os01g09700	LOC_Os01g09700	0	0	0	0	0	0	0	0	0
LOC_Os01g09710	LOC_Os01g09710	0	0	0	0	0	0	0	0	0
LOC_Os01g09720	LOC_Os01g09720	0	0	0	0	0	0	0	0	0
LOC_Os01g09730	LOC_Os01g09730	0	0	0	0	0	0	0	0	0
LOC_Os01g09740	LOC_Os01g09740	0	0	0	0	0	0	0	0	0
LOC_Os01g09750	LOC_Os01g09750	0	0	0	0	0	0	0	0	0
LOC_Os01g09760	LOC_Os01g09760	0	0	0	0	0	0	0	0	0
LOC_Os01g09770	LOC_Os01g09770	0	0	0	0	1	0	0	1	0
LOC_Os01g09790	LOC_Os01g09790	0	0	0	0	0	0	0	0	0
LOC_Os01g09800	LOC_Os01g09800	0	0	0	0	8	0	0	0	0
LOC_Os01g09810	LOC_Os01g09810	0	0	0	0	0	0	0	0	0
LOC_Os01g09830	LOC_Os01g09830	0	0	0	0	0	0	0	0	0
LOC_Os01g09850	LOC_Os01g09850	0	0	0	0	0	0	0	0	0
LOC_Os01g09860	LOC_Os01g09860	0	0	0	0	0	0	0	0	0
LOC_Os01g09870	LOC_Os01g09870	0	0	0	0	0	0	0	0	0
LOC_Os01g09880	LOC_Os01g09880	0	0	0	0	0	0	0	0	0
LOC_Os01g09890	LOC_Os01g09890	0	0	0	0	0	0	0	0	0
LOC_Os01g09900	LOC_Os01g09900	0	0	0	0	0	0	0	0	0
LOC_Os01g09930	LOC_Os01g09930	0	0	0	0	0	0	0	0	0
LOC_Os01g09940	LOC_Os01g09940	0	0	0	0	0	0	0	0	0
LOC_Os01g09950	LOC_Os01g09950	0	0	0	0	0	0	0	0	0
LOC_Os01g09960	LOC_Os01g09960	0	0	0	0	0	0	0	0	0
LOC_Os01g09970	LOC_Os01g09970	0	0	0	0	0	0	0	0	0
LOC_Os01g09980	LOC_Os01g09980	0	0	0	0	0	0	0	0	0
LOC_Os01g09990	LOC_Os01g09990	0	0	0	0	0	0	0	0	0
LOC_Os01g10000	LOC_Os01g10000	0	0	0	0	0	0	0	0	0
LOC_Os01g10010	LOC_Os01g10010	0	0	0	0	0	0	0	0	0
LOC_Os01g10020	LOC_Os01g10020	0	0	0	0	0	0	0	0	0
LOC_Os01g10030	LOC_Os01g10030	0	0	0	0	0	0	0	0	0
LOC_Os01g10040	LOC_Os01g10040	0	0	0	0	0	0	0	0	0
LOC_Os01g10050	LOC_Os01g10050	0	0	0	0	0	0	0	0	0
LOC_Os01g10060	LOC_Os01g10060	0	0	0	0	0	0	0	0	0
LOC_Os01g10070	LOC_Os01g10070	0	0	0	0	0	0	0	0	0
LOC_Os01g10080	LOC_Os01g10080	0	0	0	0	0	1	0	0	0
LOC_Os01g10090	LOC_Os01g10090	0	0	0	0	0	0	0	0	0
LOC_Os01g10100	LOC_Os01g10100	0	0	0	0	0	0	0	0	0
LOC_Os01g10110	LOC_Os01g10110	0	0	0	0	0	0	0	0	0
LOC_Os01g10120	LOC_Os01g10120	0	0	0	0	0	0	0	0	0
LOC_Os01g10130	LOC_Os01g10130	0	0	0	0	0	0	0	0	0
LOC_Os01g10140	LOC_Os01g10140	0	0	0	0	0	0	0	0	0
LOC_Os01g10150	LOC_Os01g10150	0	0	0	0	1	0	0	0	1
LOC_Os01g10160	LOC_Os01g10160	0	0	0	0	0	0	0	0	0
LOC_Os01g10170	LOC_Os01g10170	0	0	0	0	0	0	0	0	0
LOC_Os01g10180	LOC_Os01g10180	0	0	0	0	7	0	0	0	0
LOC_Os01g10195	LOC_Os01g10195	0	0	0	0	0	0	0	0	0
LOC_Os01g10200	LOC_Os01g10200	0	0	0	0	0	0	0	0	0
LOC_Os01g10210	LOC_Os01g10210	0	0	0	0	0	0	0	0	0
LOC_Os01g10230	LOC_Os01g10230	0	0	0	0	0	0	0	0	0
LOC_Os01g10240	LOC_Os01g10240	0	0	0	0	0	0	0	0	0
LOC_Os01g10250	LOC_Os01g10250	1	0	0	0	3	0	0	0	0
LOC_Os01g10260	LOC_Os01g10260	0	0	0	0	0	0	0	0	0
LOC_Os01g10270	LOC_Os01g10270	0	0	0	0	0	0	0	0	0
LOC_Os01g10280	LOC_Os01g10280	1	0	0	0	0	0	0	0	0
LOC_Os01g10290	LOC_Os01g10290	0	0	0	0	1	0	0	0	0
LOC_Os01g10300	LOC_Os01g10300	0	0	0	0	0	0	0	0	0
LOC_Os01g10310	LOC_Os01g10310	0	0	0	0	0	0	0	0	0
LOC_Os01g10320	LOC_Os01g10320	0	0	0	0	0	0	0	0	0
LOC_Os01g10340	LOC_Os01g10340	0	0	0	0	0	0	0	0	0
LOC_Os01g10350	LOC_Os01g10350	0	0	0	0	0	0	0	0	0
LOC_Os01g10370	LOC_Os01g10370	0	0	0	0	0	0	0	0	0
LOC_Os01g10380	LOC_Os01g10380	0	0	0	0	0	0	0	0	0
LOC_Os01g10390	LOC_Os01g10390	0	0	0	0	0	0	0	0	0
LOC_Os01g10400	LOC_Os01g10400	0	0	0	0	0	0	0	0	0
LOC_Os01g10410	LOC_Os01g10410	0	0	0	0	0	0	0	0	0
LOC_Os01g10420	LOC_Os01g10420	0	0	0	0	0	0	0	0	0
LOC_Os01g10430	LOC_Os01g10430	0	0	0	0	0	0	0	0	0
LOC_Os01g10440	LOC_Os01g10440	0	0	0	0	2	0	0	0	0
LOC_Os01g10450	LOC_Os01g10450	0	0	0	0	2	0	0	0	0
LOC_Os01g10460	LOC_Os01g10460	0	0	0	0	0	0	0	0	0
LOC_Os01g10470	LOC_Os01g10470	0	0	0	0	0	0	0	0	0
LOC_Os01g10480	LOC_Os01g10480	0	0	0	0	0	0	0	0	0
LOC_Os01g10490	LOC_Os01g10490	0	0	0	0	0	0	0	0	0
LOC_Os01g10504	LOC_Os01g10504	0	0	0	0	0	0	0	0	0
LOC_Os01g10520	LOC_Os01g10520	0	0	0	0	0	0	0	0	0
LOC_Os01g10530	LOC_Os01g10530	0	0	0	0	1	0	0	0	0
LOC_Os01g10550	LOC_Os01g10550	0	0	0	0	0	0	0	0	0
LOC_Os01g10560	LOC_Os01g10560	0	0	0	0	0	0	0	0	0
LOC_Os01g10580	LOC_Os01g10580	0	0	0	0	0	0	0	0	0
LOC_Os01g10590	LOC_Os01g10590	0	0	0	0	0	0	0	0	0
LOC_Os01g10600	LOC_Os01g10600	0	0	0	0	0	0	0	0	0
LOC_Os01g10610	LOC_Os01g10610	0	0	1	0	2	0	0	0	0
LOC_Os01g10630	LOC_Os01g10630	0	0	0	0	0	0	0	0	0
LOC_Os01g10640	LOC_Os01g10640	0	0	0	0	1	0	0	0	0
LOC_Os01g10650	LOC_Os01g10650	0	0	0	0	0	0	0	0	0
LOC_Os01g10660	LOC_Os01g10660	0	0	0	0	0	0	0	0	0
LOC_Os01g10670	LOC_Os01g10670	0	0	0	0	0	0	0	0	0
LOC_Os01g10680	LOC_Os01g10680	0	0	0	0	0	0	0	0	0
LOC_Os01g10690	LOC_Os01g10690	0	0	0	0	0	0	0	0	0
LOC_Os01g10700	LOC_Os01g10700	0	0	0	0	0	0	0	0	0
LOC_Os01g10710	LOC_Os01g10710	0	0	0	0	0	0	0	0	0
LOC_Os01g10720	LOC_Os01g10720	0	0	0	0	0	0	0	0	0
LOC_Os01g10740	LOC_Os01g10740	0	0	0	0	0	0	0	0	0
LOC_Os01g10750	LOC_Os01g10750	0	0	0	0	0	0	0	0	0
LOC_Os01g10760	LOC_Os01g10760	0	0	0	0	0	0	0	0	0
LOC_Os01g10770	LOC_Os01g10770	0	0	0	0	0	0	0	0	0
LOC_Os01g10780	LOC_Os01g10780	0	0	0	0	0	0	0	0	0
LOC_Os01g10790	LOC_Os01g10790	0	1	0	0	0	0	0	0	0
LOC_Os01g10800	LOC_Os01g10800	0	0	0	0	0	0	0	0	0
LOC_Os01g10810	LOC_Os01g10810	0	0	0	0	0	0	0	0	0
LOC_Os01g10820	LOC_Os01g10820	0	0	0	0	0	0	0	0	0
LOC_Os01g10830	LOC_Os01g10830	1	0	0	0	0	0	0	0	0
LOC_Os01g10840	LOC_Os01g10840	1	0	0	0	1	0	0	0	0
LOC_Os01g10850	LOC_Os01g10850	0	0	0	0	4	0	0	0	0
LOC_Os01g10860	LOC_Os01g10860	0	0	0	0	0	0	0	0	0
LOC_Os01g10870	LOC_Os01g10870	0	0	0	0	0	0	0	0	0
LOC_Os01g10880	LOC_Os01g10880	0	0	0	0	0	0	0	0	0
LOC_Os01g10890	LOC_Os01g10890	0	0	0	0	0	0	0	0	0
LOC_Os01g10900	LOC_Os01g10900	0	0	0	0	0	0	0	0	0
LOC_Os01g10910	LOC_Os01g10910	0	0	0	0	0	0	0	0	0
LOC_Os01g10920	LOC_Os01g10920	0	0	0	0	0	0	0	0	0
LOC_Os01g10930	LOC_Os01g10930	0	0	0	0	0	0	0	0	0
LOC_Os01g10940	LOC_Os01g10940	0	0	0	0	0	0	0	0	0
LOC_Os01g10950	LOC_Os01g10950	0	0	0	0	0	0	0	0	0
LOC_Os01g10960	LOC_Os01g10960	0	0	0	0	0	0	0	0	0
LOC_Os01g10970	LOC_Os01g10970	0	0	0	0	0	0	0	0	0
LOC_Os01g10980	LOC_Os01g10980	0	0	0	0	0	0	0	0	0
LOC_Os01g10990	LOC_Os01g10990	0	0	0	0	0	0	0	0	0
LOC_Os01g11000	LOC_Os01g11000	0	0	0	0	0	0	0	0	0
LOC_Os01g11010	LOC_Os01g11010	0	0	0	0	0	0	0	0	0
LOC_Os01g11020	LOC_Os01g11020	0	0	0	0	0	0	0	0	0
LOC_Os01g11040	LOC_Os01g11040	0	0	0	0	0	0	0	0	0
LOC_Os01g11054	LOC_Os01g11054	0	0	1	0	0	0	0	0	0
LOC_Os01g11070	LOC_Os01g11070	0	0	0	0	0	0	0	0	0
LOC_Os01g11080	LOC_Os01g11080	0	0	0	0	0	0	0	0	0
LOC_Os01g11110	LOC_Os01g11110	0	0	0	0	0	0	0	0	0
LOC_Os01g11120	LOC_Os01g11120	0	0	0	0	0	0	0	0	0
LOC_Os01g11130	LOC_Os01g11130	0	0	0	0	0	0	0	0	0
LOC_Os01g11140	LOC_Os01g11140	0	0	0	0	0	0	0	0	0
LOC_Os01g11150	LOC_Os01g11150	0	0	0	0	0	0	0	0	0
LOC_Os01g11160	LOC_Os01g11160	0	0	0	0	0	0	0	0	0
LOC_Os01g11170	LOC_Os01g11170	0	0	0	0	0	0	0	0	0
LOC_Os01g11190	LOC_Os01g11190	0	0	0	0	0	0	0	0	0
LOC_Os01g11200	LOC_Os01g11200	0	0	0	0	0	0	0	0	0
LOC_Os01g11210	LOC_Os01g11210	0	0	0	0	0	0	0	0	0
LOC_Os01g11220	LOC_Os01g11220	0	0	0	0	0	0	0	0	0
LOC_Os01g11230	LOC_Os01g11230	0	0	0	0	0	0	0	0	0
LOC_Os01g11240	LOC_Os01g11240	0	0	0	0	0	0	0	0	0
LOC_Os01g11250	LOC_Os01g11250	0	0	0	0	0	0	0	0	0
LOC_Os01g11260	LOC_Os01g11260	0	0	0	0	0	0	0	0	0
LOC_Os01g11270	LOC_Os01g11270	0	0	0	0	0	0	0	0	0
LOC_Os01g11280	LOC_Os01g11280	0	0	0	0	0	0	0	0	0
LOC_Os01g11300	LOC_Os01g11300	0	0	0	0	0	0	0	0	0
LOC_Os01g11310	LOC_Os01g11310	0	0	0	0	0	0	0	0	0
LOC_Os01g11320	LOC_Os01g11320	0	0	0	0	0	0	0	0	0
LOC_Os01g11330	LOC_Os01g11330	0	0	0	0	0	0	0	0	0
LOC_Os01g11340	LOC_Os01g11340	0	1	0	0	2	2	1	0	0
LOC_Os01g11350	LOC_Os01g11350	0	0	0	0	0	0	0	0	0
LOC_Os01g11360	LOC_Os01g11360	0	0	0	0	0	0	0	0	0
LOC_Os01g11370	LOC_Os01g11370	0	0	0	0	0	0	0	0	0
LOC_Os01g11390	LOC_Os01g11390	0	0	0	0	0	0	0	0	0
LOC_Os01g11400	LOC_Os01g11400	0	0	0	0	0	0	0	0	0
LOC_Os01g11414	LOC_Os01g11414	0	0	0	0	0	0	0	0	0
LOC_Os01g11430	LOC_Os01g11430	0	0	0	0	0	0	0	0	0
LOC_Os01g11450	LOC_Os01g11450	0	0	0	0	0	0	0	0	0
LOC_Os01g11460	LOC_Os01g11460	0	0	0	0	1	0	0	0	0
LOC_Os01g11470	LOC_Os01g11470	0	0	0	0	0	0	0	0	0
LOC_Os01g11480	LOC_Os01g11480	0	0	0	0	0	0	0	0	0
LOC_Os01g11490	LOC_Os01g11490	0	0	0	0	0	0	0	0	0
LOC_Os01g11500	LOC_Os01g11500	0	0	0	0	0	0	0	0	0
LOC_Os01g11510	LOC_Os01g11510	0	0	0	0	0	0	0	0	0
LOC_Os01g11520	LOC_Os01g11520	0	0	0	0	1	0	0	0	0
LOC_Os01g11550	LOC_Os01g11550	0	0	0	0	0	0	0	0	0
LOC_Os01g11570	LOC_Os01g11570	0	0	0	0	0	1	0	0	0
LOC_Os01g11580	LOC_Os01g11580	0	0	0	0	0	0	0	0	0
LOC_Os01g11590	LOC_Os01g11590	0	0	0	0	1	0	0	0	0
LOC_Os01g11600	LOC_Os01g11600	0	0	0	0	0	0	0	0	0
LOC_Os01g11620	LOC_Os01g11620	0	0	0	0	0	0	0	0	0
LOC_Os01g11640	LOC_Os01g11640	0	0	0	0	0	0	0	0	0
LOC_Os01g11650	LOC_Os01g11650	0	0	0	0	0	0	0	0	0
LOC_Os01g11660	LOC_Os01g11660	0	0	0	0	0	0	0	0	0
LOC_Os01g11670	LOC_Os01g11670	0	0	0	0	0	0	0	0	0
LOC_Os01g11680	LOC_Os01g11680	0	0	0	0	0	0	0	0	0
LOC_Os01g11690	LOC_Os01g11690	0	0	0	0	0	0	0	0	0
LOC_Os01g11700	LOC_Os01g11700	0	0	0	0	0	0	0	0	0
LOC_Os01g11704	LOC_Os01g11704	0	0	0	0	0	0	0	0	0
LOC_Os01g11710	LOC_Os01g11710	0	0	0	0	0	0	0	0	0
LOC_Os01g11720	LOC_Os01g11720	0	0	0	0	0	0	0	0	0
LOC_Os01g11730	LOC_Os01g11730	0	0	0	0	0	0	0	0	0
LOC_Os01g11740	LOC_Os01g11740	0	0	0	0	0	0	0	0	0
LOC_Os01g11750	LOC_Os01g11750	0	0	0	0	0	0	0	0	0
LOC_Os01g11760	LOC_Os01g11760	0	0	0	0	0	0	0	0	0
LOC_Os01g11770	LOC_Os01g11770	0	0	0	0	0	0	0	0	0
LOC_Os01g11780	LOC_Os01g11780	0	0	0	0	0	0	0	0	0
LOC_Os01g11790	LOC_Os01g11790	0	0	0	0	0	0	0	0	0
LOC_Os01g11800	LOC_Os01g11800	0	0	0	0	0	0	0	0	0
LOC_Os01g11810	LOC_Os01g11810	0	0	0	0	0	0	0	0	0
LOC_Os01g11820	LOC_Os01g11820	0	0	0	0	0	0	0	0	0
LOC_Os01g11830	LOC_Os01g11830	0	0	0	0	0	0	0	0	0
LOC_Os01g11840	LOC_Os01g11840	0	0	0	0	0	0	0	0	0
LOC_Os01g11850	LOC_Os01g11850	0	0	0	0	0	0	0	0	0
LOC_Os01g11860	LOC_Os01g11860	0	0	0	0	0	0	0	0	0
LOC_Os01g11870	LOC_Os01g11870	0	0	0	0	0	0	0	0	0
LOC_Os01g11880	LOC_Os01g11880	0	0	0	0	1	0	1	0	0
LOC_Os01g11900	LOC_Os01g11900	0	0	1	0	1	1	0	0	0
LOC_Os01g11910	LOC_Os01g11910	0	0	0	0	0	0	0	1	0
LOC_Os01g11920	LOC_Os01g11920	0	0	0	0	0	0	0	0	0
LOC_Os01g11940	LOC_Os01g11940	0	0	0	0	0	0	0	0	0
LOC_Os01g11946	LOC_Os01g11946	0	1	0	0	0	0	0	0	0
LOC_Os01g11952	LOC_Os01g11952	0	0	0	0	0	0	0	0	0
LOC_Os01g11960	LOC_Os01g11960	0	0	0	0	0	0	0	0	0
LOC_Os01g11970	LOC_Os01g11970	0	0	0	0	0	0	0	0	0
LOC_Os01g11980	LOC_Os01g11980	0	0	0	0	0	0	0	0	0
LOC_Os01g11990	LOC_Os01g11990	0	0	0	0	0	0	0	0	0
LOC_Os01g12000	LOC_Os01g12000	0	0	0	0	0	0	0	0	0
LOC_Os01g12010	LOC_Os01g12010	0	0	0	0	0	0	0	0	0
LOC_Os01g12020	LOC_Os01g12020	0	0	0	0	0	0	0	0	0
LOC_Os01g12030	LOC_Os01g12030	0	0	0	0	0	0	0	0	0
LOC_Os01g12040	LOC_Os01g12040	0	0	0	0	0	0	0	0	0
LOC_Os01g12060	LOC_Os01g12060	0	0	0	0	0	0	0	0	0
LOC_Os01g12070	LOC_Os01g12070	0	0	0	0	0	0	0	0	0
LOC_Os01g12080	LOC_Os01g12080	0	0	0	0	0	0	0	0	0
LOC_Os01g12090	LOC_Os01g12090	0	0	0	0	0	0	0	0	0
LOC_Os01g12100	LOC_Os01g12100	0	0	0	0	12	0	0	0	2
LOC_Os01g12110	LOC_Os01g12110	0	0	0	0	0	0	0	0	0
LOC_Os01g12120	LOC_Os01g12120	0	0	0	0	0	0	0	0	0
LOC_Os01g12130	LOC_Os01g12130	0	0	0	0	0	0	0	0	0
LOC_Os01g12140	LOC_Os01g12140	0	0	0	0	0	0	0	0	0
LOC_Os01g12150	LOC_Os01g12150	0	0	0	0	0	0	0	0	0
LOC_Os01g12160	LOC_Os01g12160	0	0	0	0	0	0	0	0	0
LOC_Os01g12170	LOC_Os01g12170	0	0	0	0	0	0	0	0	0
LOC_Os01g12180	LOC_Os01g12180	0	0	0	0	0	0	0	0	0
LOC_Os01g12190	LOC_Os01g12190	1	0	1	0	0	0	0	0	0
LOC_Os01g12200	LOC_Os01g12200	0	0	0	0	1	0	0	0	0
LOC_Os01g12210	LOC_Os01g12210	0	0	0	0	0	0	0	0	0
LOC_Os01g12220	LOC_Os01g12220	0	0	0	0	1	0	0	0	0
LOC_Os01g12230	LOC_Os01g12230	0	0	0	0	0	0	0	0	0
LOC_Os01g12240	LOC_Os01g12240	0	0	0	0	0	0	0	0	0
LOC_Os01g12250	LOC_Os01g12250	0	0	0	0	0	0	0	0	0
LOC_Os01g12260	LOC_Os01g12260	0	0	0	0	0	0	0	0	0
LOC_Os01g12270	LOC_Os01g12270	0	0	0	0	0	0	0	0	0
LOC_Os01g12280	LOC_Os01g12280	0	0	0	0	0	0	0	0	0
LOC_Os01g12290	LOC_Os01g12290	0	0	0	0	0	0	0	0	0
LOC_Os01g12304	LOC_Os01g12304	0	0	0	0	0	0	0	0	0
LOC_Os01g12310	LOC_Os01g12310	0	0	0	0	0	0	0	0	0
LOC_Os01g12320	LOC_Os01g12320	0	0	0	0	0	0	0	0	0
LOC_Os01g12330	LOC_Os01g12330	0	0	0	0	0	0	0	0	0
LOC_Os01g12340	LOC_Os01g12340	0	0	0	0	0	0	0	0	0
LOC_Os01g12350	LOC_Os01g12350	0	0	0	0	0	0	0	0	0
LOC_Os01g12360	LOC_Os01g12360	0	0	0	0	0	0	0	0	0
LOC_Os01g12374	LOC_Os01g12374	0	0	0	0	0	0	0	0	0
LOC_Os01g12381	LOC_Os01g12381	0	0	0	0	0	0	0	0	0
LOC_Os01g12390	LOC_Os01g12390	0	0	0	0	1	0	0	0	0
LOC_Os01g12400	LOC_Os01g12400	0	0	0	0	0	0	0	0	0
LOC_Os01g12410	LOC_Os01g12410	0	0	0	0	0	0	0	0	0
LOC_Os01g12420	LOC_Os01g12420	0	0	0	0	0	0	0	0	0
LOC_Os01g12430	LOC_Os01g12430	0	0	0	0	0	0	0	0	0
LOC_Os01g12440	LOC_Os01g12440	0	0	0	0	0	0	0	0	0
LOC_Os01g12460	LOC_Os01g12460	0	0	0	0	0	0	0	0	0
LOC_Os01g12464	LOC_Os01g12464	2	0	1	0	9	4	0	0	0
LOC_Os01g12470	LOC_Os01g12470	0	1	0	0	1	0	0	0	0
LOC_Os01g12480	LOC_Os01g12480	0	1	0	0	0	0	0	0	0
LOC_Os01g12490	LOC_Os01g12490	0	0	0	0	0	0	0	0	0
LOC_Os01g12500	LOC_Os01g12500	0	0	0	0	0	0	0	0	0
LOC_Os01g12510	LOC_Os01g12510	0	0	0	0	0	0	0	0	0
LOC_Os01g12520	LOC_Os01g12520	0	0	0	0	0	0	0	0	0
LOC_Os01g12530	LOC_Os01g12530	0	0	0	0	2	0	0	0	0
LOC_Os01g12540	LOC_Os01g12540	0	0	0	0	0	0	0	0	0
LOC_Os01g12550	LOC_Os01g12550	0	0	0	0	0	0	0	0	0
LOC_Os01g12560	LOC_Os01g12560	1	0	0	0	0	0	0	0	0
LOC_Os01g12570	LOC_Os01g12570	0	0	0	0	0	0	0	0	0
LOC_Os01g12580	LOC_Os01g12580	0	0	0	0	0	0	0	0	0
LOC_Os01g12590	LOC_Os01g12590	0	0	0	0	0	0	0	0	0
LOC_Os01g12600	LOC_Os01g12600	0	0	0	0	0	0	0	0	0
LOC_Os01g12610	LOC_Os01g12610	0	0	0	0	0	0	0	0	0
LOC_Os01g12630	LOC_Os01g12630	0	0	0	0	0	0	0	0	0
LOC_Os01g12640	LOC_Os01g12640	0	0	0	0	2	0	0	0	0
LOC_Os01g12650	LOC_Os01g12650	0	0	0	0	0	0	0	0	0
LOC_Os01g12660	LOC_Os01g12660	0	0	0	0	0	0	0	0	0
LOC_Os01g12670	LOC_Os01g12670	0	0	0	0	0	0	0	0	0
LOC_Os01g12680	LOC_Os01g12680	0	0	0	0	0	0	0	0	0
LOC_Os01g12690	LOC_Os01g12690	0	0	0	0	2	0	0	0	0
LOC_Os01g12700	LOC_Os01g12700	0	0	0	0	0	0	0	0	0
LOC_Os01g12710	LOC_Os01g12710	0	0	0	0	0	0	0	0	1
LOC_Os01g12720	LOC_Os01g12720	0	0	0	0	0	0	0	0	0
LOC_Os01g12730	LOC_Os01g12730	0	0	0	0	0	2	0	0	0
LOC_Os01g12740	LOC_Os01g12740	0	0	0	0	0	0	0	0	0
LOC_Os01g12750	LOC_Os01g12750	0	0	0	0	0	0	0	0	0
LOC_Os01g12760	LOC_Os01g12760	0	0	0	0	0	0	0	0	0
LOC_Os01g12770	LOC_Os01g12770	0	0	0	0	0	0	0	0	0
LOC_Os01g12780	LOC_Os01g12780	0	0	0	0	0	0	0	0	0
LOC_Os01g12790	LOC_Os01g12790	0	0	0	0	0	0	0	0	0
LOC_Os01g12800	LOC_Os01g12800	0	1	0	0	0	0	0	0	0
LOC_Os01g12810	LOC_Os01g12810	0	0	0	0	0	2	0	0	0
LOC_Os01g12820	LOC_Os01g12820	0	0	0	0	0	0	0	0	0
LOC_Os01g12830	LOC_Os01g12830	0	1	0	0	3	0	0	0	0
LOC_Os01g12840	LOC_Os01g12840	0	0	0	0	1	0	0	0	0
LOC_Os01g12850	LOC_Os01g12850	0	0	0	0	0	0	0	0	0
LOC_Os01g12860	LOC_Os01g12860	0	0	0	0	0	0	0	0	0
LOC_Os01g12870	LOC_Os01g12870	0	0	0	0	0	0	0	0	0
LOC_Os01g12880	LOC_Os01g12880	1	0	0	0	0	0	0	0	1
LOC_Os01g12890	LOC_Os01g12890	0	0	0	0	0	0	0	0	0
LOC_Os01g12900	LOC_Os01g12900	0	0	0	0	0	0	0	0	0
LOC_Os01g12910	LOC_Os01g12910	3	1	0	0	3	1	0	0	0
LOC_Os01g12920	LOC_Os01g12920	0	0	0	0	0	0	0	0	0
LOC_Os01g12930	LOC_Os01g12930	0	0	0	0	0	0	0	0	0
LOC_Os01g12940	LOC_Os01g12940	0	0	0	0	0	0	0	0	0
LOC_Os01g12950	LOC_Os01g12950	0	0	0	0	0	0	0	0	0
LOC_Os01g12990	LOC_Os01g12990	0	0	0	0	0	0	0	0	0
LOC_Os01g13000	LOC_Os01g13000	0	0	0	0	0	0	0	0	0
LOC_Os01g13010	LOC_Os01g13010	0	0	0	0	0	0	0	0	0
LOC_Os01g13020	LOC_Os01g13020	0	0	0	0	0	0	0	0	0
LOC_Os01g13024	LOC_Os01g13024	0	0	0	0	0	0	0	0	0
LOC_Os01g13030	LOC_Os01g13030	0	0	0	0	1	0	0	0	0
LOC_Os01g13040	LOC_Os01g13040	0	0	0	0	0	0	0	0	0
LOC_Os01g13050	LOC_Os01g13050	0	0	0	0	0	0	0	0	0
LOC_Os01g13060	LOC_Os01g13060	0	1	1	0	2	0	0	0	0
LOC_Os01g13070	LOC_Os01g13070	0	0	0	0	0	0	0	0	0
LOC_Os01g13080	LOC_Os01g13080	0	0	0	0	2	0	0	0	0
LOC_Os01g13090	LOC_Os01g13090	0	0	0	0	0	0	0	0	0
LOC_Os01g13100	LOC_Os01g13100	0	0	0	0	0	0	0	0	0
LOC_Os01g13120	LOC_Os01g13120	0	0	0	0	0	0	0	0	0
LOC_Os01g13130	LOC_Os01g13130	0	0	0	0	0	0	0	0	0
LOC_Os01g13140	LOC_Os01g13140	0	0	0	0	0	0	0	0	0
LOC_Os01g13150	LOC_Os01g13150	0	0	0	0	0	0	0	0	0
LOC_Os01g13160	LOC_Os01g13160	0	1	0	0	2	0	0	0	0
LOC_Os01g13170	LOC_Os01g13170	0	0	0	0	1	1	0	0	0
LOC_Os01g13180	LOC_Os01g13180	0	0	0	0	0	0	0	0	0
LOC_Os01g13190	LOC_Os01g13190	0	0	0	0	0	0	0	0	0
LOC_Os01g13200	LOC_Os01g13200	0	0	0	0	2	0	0	0	0
LOC_Os01g13210	LOC_Os01g13210	0	0	0	1	0	1	0	0	0
LOC_Os01g13229	LOC_Os01g13229	0	0	0	0	0	0	0	0	0
LOC_Os01g13250	LOC_Os01g13250	0	0	0	0	0	0	0	0	0
LOC_Os01g13260	LOC_Os01g13260	0	0	0	0	0	0	0	0	0
LOC_Os01g13270	LOC_Os01g13270	0	0	0	0	0	0	0	0	0
LOC_Os01g13280	LOC_Os01g13280	0	0	0	0	0	0	0	0	0
LOC_Os01g13285	LOC_Os01g13285	0	0	0	0	0	0	0	0	0
LOC_Os01g13300	LOC_Os01g13300	0	0	0	0	0	0	0	0	0
LOC_Os01g13310	LOC_Os01g13310	0	0	0	0	0	0	0	0	0
LOC_Os01g13320	LOC_Os01g13320	0	0	0	0	0	0	0	0	0
LOC_Os01g13330	LOC_Os01g13330	0	0	0	0	0	0	0	0	0
LOC_Os01g13350	LOC_Os01g13350	0	0	0	0	0	0	0	0	0
LOC_Os01g13340	LOC_Os01g13340	0	0	0	0	0	0	0	0	0
LOC_Os01g13360	LOC_Os01g13360	0	0	0	0	0	0	0	0	0
LOC_Os01g13370	LOC_Os01g13370	0	0	1	0	2	0	0	0	0
LOC_Os01g13380	LOC_Os01g13380	0	0	0	0	0	0	0	0	0
LOC_Os01g13390	LOC_Os01g13390	0	0	0	0	2	0	0	0	2
LOC_Os01g13404	LOC_Os01g13404	0	0	0	0	0	0	0	0	0
LOC_Os01g13420	LOC_Os01g13420	0	0	0	0	0	0	0	0	0
LOC_Os01g13430	LOC_Os01g13430	0	0	0	0	0	0	0	0	0
LOC_Os01g13440	LOC_Os01g13440	0	0	0	0	0	0	0	0	0
LOC_Os01g13450	LOC_Os01g13450	0	0	0	0	0	0	0	0	0
LOC_Os01g13460	LOC_Os01g13460	0	0	0	0	0	0	0	0	0
LOC_Os01g13470	LOC_Os01g13470	0	0	0	0	1	0	0	0	0
LOC_Os01g13480	LOC_Os01g13480	0	0	0	0	0	0	0	0	0
LOC_Os01g13490	LOC_Os01g13490	0	0	0	0	0	0	0	0	0
LOC_Os01g13500	LOC_Os01g13500	0	0	0	0	0	0	0	0	0
LOC_Os01g13510	LOC_Os01g13510	0	0	0	0	0	0	0	0	0
LOC_Os01g13520	LOC_Os01g13520	0	0	0	0	0	0	0	0	0
LOC_Os01g13530	LOC_Os01g13530	0	0	0	0	0	0	0	0	0
LOC_Os01g13540	LOC_Os01g13540	0	0	0	0	0	1	0	0	0
LOC_Os01g13550	LOC_Os01g13550	0	0	0	0	1	0	0	0	0
LOC_Os01g13560	LOC_Os01g13560	0	0	0	0	0	0	0	0	0
LOC_Os01g13570	LOC_Os01g13570	0	0	0	0	1	0	0	0	0
LOC_Os01g13590	LOC_Os01g13590	0	0	0	0	0	0	0	0	0
LOC_Os01g13600	LOC_Os01g13600	0	0	0	0	0	0	0	0	0
LOC_Os01g13610	LOC_Os01g13610	0	0	0	0	0	0	0	0	0
LOC_Os01g13620	LOC_Os01g13620	0	0	0	0	0	0	0	0	0
LOC_Os01g13630	LOC_Os01g13630	0	0	0	0	0	0	0	0	0
LOC_Os01g13640	LOC_Os01g13640	0	0	0	0	0	0	0	0	0
LOC_Os01g13650	LOC_Os01g13650	0	0	0	0	0	0	0	0	0
LOC_Os01g13660	LOC_Os01g13660	0	0	0	0	2	1	0	0	0
LOC_Os01g13670	LOC_Os01g13670	0	0	0	0	0	0	0	0	0
LOC_Os01g13680	LOC_Os01g13680	0	0	0	0	0	0	0	0	0
LOC_Os01g13690	LOC_Os01g13690	0	0	0	0	3	0	0	0	0
LOC_Os01g13700	LOC_Os01g13700	0	0	0	0	0	0	0	0	0
LOC_Os01g13710	LOC_Os01g13710	0	0	0	0	0	0	0	0	0
LOC_Os01g13720	LOC_Os01g13720	0	0	0	0	0	0	0	0	0
LOC_Os01g13730	LOC_Os01g13730	0	0	0	0	0	0	0	0	0
LOC_Os01g13740	LOC_Os01g13740	1	0	1	0	0	0	0	0	0
LOC_Os01g13760	LOC_Os01g13760	1	0	0	0	2	0	0	1	0
LOC_Os01g13770	LOC_Os01g13770	2	0	0	0	0	3	0	0	1
LOC_Os01g13780	LOC_Os01g13780	0	0	0	0	0	0	0	0	0
LOC_Os01g13800	LOC_Os01g13800	0	0	0	0	0	0	0	0	0
LOC_Os01g13810	LOC_Os01g13810	0	0	0	0	0	0	0	0	0
LOC_Os01g13820	LOC_Os01g13820	0	0	0	0	0	0	0	0	0
LOC_Os01g13830	LOC_Os01g13830	0	0	0	0	0	0	0	0	0
LOC_Os01g13840	LOC_Os01g13840	0	0	0	0	0	0	0	0	0
LOC_Os01g13850	LOC_Os01g13850	0	0	0	0	0	0	0	0	0
LOC_Os01g13860	LOC_Os01g13860	0	0	0	0	0	0	0	0	0
LOC_Os01g13870	LOC_Os01g13870	0	0	0	0	0	0	0	0	0
LOC_Os01g13880	LOC_Os01g13880	0	0	0	0	0	0	0	0	0
LOC_Os01g13890	LOC_Os01g13890	0	0	0	0	0	0	0	0	0
LOC_Os01g13900	LOC_Os01g13900	0	0	0	0	0	0	0	0	0
LOC_Os01g13910	LOC_Os01g13910	0	0	0	0	0	0	0	0	0
LOC_Os01g13920	LOC_Os01g13920	0	0	0	0	0	0	0	0	0
LOC_Os01g13930	LOC_Os01g13930	0	0	0	0	0	0	0	0	0
LOC_Os01g13940	LOC_Os01g13940	0	0	0	0	0	0	0	0	0
LOC_Os01g13950	LOC_Os01g13950	0	0	0	0	1	0	0	0	0
LOC_Os01g13960	LOC_Os01g13960	0	0	0	0	0	0	0	0	0
LOC_Os01g13970	LOC_Os01g13970	0	0	0	0	0	0	0	0	0
LOC_Os01g13980	LOC_Os01g13980	0	0	0	0	0	0	0	0	0
LOC_Os01g13990	LOC_Os01g13990	0	0	0	0	0	0	0	0	0
LOC_Os01g14000	LOC_Os01g14000	0	0	0	0	0	0	0	0	0
LOC_Os01g14010	LOC_Os01g14010	0	0	0	0	0	0	0	0	0
LOC_Os01g14020	LOC_Os01g14020	0	0	0	0	0	0	0	0	0
LOC_Os01g14030	LOC_Os01g14030	0	0	0	0	0	0	0	0	0
LOC_Os01g14040	LOC_Os01g14040	0	0	0	0	0	0	0	0	0
LOC_Os01g14050	LOC_Os01g14050	0	0	0	0	0	0	0	0	0
LOC_Os01g14060	LOC_Os01g14060	0	0	0	0	0	0	0	0	0
LOC_Os01g14070	LOC_Os01g14070	0	0	0	0	1	0	0	0	0
LOC_Os01g14080	LOC_Os01g14080	1	0	0	0	1	0	0	0	0
LOC_Os01g14090	LOC_Os01g14090	1	0	0	0	0	0	0	0	0
LOC_Os01g14100	LOC_Os01g14100	0	0	0	0	1	0	0	0	0
LOC_Os01g14110	LOC_Os01g14110	0	0	0	0	0	0	0	0	0
LOC_Os01g14120	LOC_Os01g14120	0	0	0	0	0	0	0	0	0
LOC_Os01g14130	LOC_Os01g14130	0	0	0	0	0	0	0	0	0
LOC_Os01g14140	LOC_Os01g14140	0	0	0	0	0	0	0	0	0
LOC_Os01g14160	LOC_Os01g14160	0	0	0	0	0	0	0	0	0
LOC_Os01g14170	LOC_Os01g14170	0	0	0	0	0	0	0	0	0
LOC_Os01g14180	LOC_Os01g14180	0	0	0	0	0	0	0	0	0
LOC_Os01g14190	LOC_Os01g14190	0	0	0	0	0	0	0	0	0
LOC_Os01g14200	LOC_Os01g14200	0	0	0	0	0	0	0	0	0
LOC_Os01g14210	LOC_Os01g14210	0	0	0	0	0	0	0	0	0
LOC_Os01g14220	LOC_Os01g14220	0	0	0	0	2	0	0	0	0
LOC_Os01g14230	LOC_Os01g14230	0	0	0	0	0	0	0	0	0
LOC_Os01g14240	LOC_Os01g14240	0	0	0	0	0	0	0	0	0
LOC_Os01g14250	LOC_Os01g14250	0	0	0	0	0	0	0	0	0
LOC_Os01g14260	LOC_Os01g14260	0	0	0	0	0	0	0	0	0
LOC_Os01g14270	LOC_Os01g14270	0	0	0	0	0	0	0	0	0
LOC_Os01g14280	LOC_Os01g14280	0	0	0	0	0	0	0	0	0
LOC_Os01g14290	LOC_Os01g14290	0	0	0	0	0	0	0	0	0
LOC_Os01g14300	LOC_Os01g14300	0	0	0	0	0	0	0	0	0
LOC_Os01g14310	LOC_Os01g14310	0	0	0	0	0	0	0	0	0
LOC_Os01g14320	LOC_Os01g14320	0	0	0	0	0	0	0	0	0
LOC_Os01g14330	LOC_Os01g14330	0	0	0	0	0	0	0	0	0
LOC_Os01g14340	LOC_Os01g14340	0	0	0	0	0	0	0	0	0
LOC_Os01g14360	LOC_Os01g14360	0	0	0	0	0	0	0	0	0
LOC_Os01g14370	LOC_Os01g14370	0	0	0	0	2	0	0	0	0
LOC_Os01g14380	LOC_Os01g14380	0	0	0	0	0	0	0	0	0
LOC_Os01g14390	LOC_Os01g14390	0	0	0	0	0	0	0	0	0
LOC_Os01g14400	LOC_Os01g14400	0	0	0	0	0	0	0	0	0
LOC_Os01g14410	LOC_Os01g14410	1	0	0	0	0	0	0	0	0
LOC_Os01g14420	LOC_Os01g14420	0	0	0	0	1	0	0	0	0
LOC_Os01g14430	LOC_Os01g14430	0	0	0	0	0	0	0	0	0
LOC_Os01g14440	LOC_Os01g14440	6	12	8	0	33	3	3	2	0
LOC_Os01g14450	LOC_Os01g14450	0	0	0	0	0	0	0	0	0
LOC_Os01g14460	LOC_Os01g14460	0	0	0	0	0	0	0	0	0
LOC_Os01g14470	LOC_Os01g14470	0	0	0	0	0	0	0	0	0
LOC_Os01g14490	LOC_Os01g14490	0	0	0	0	0	0	0	0	0
LOC_Os01g14510	LOC_Os01g14510	0	0	0	0	0	0	0	0	0
LOC_Os01g14514	LOC_Os01g14514	0	0	0	0	0	0	0	0	0
LOC_Os01g14520	LOC_Os01g14520	0	0	0	0	0	0	0	0	0
LOC_Os01g14530	LOC_Os01g14530	0	0	0	0	0	0	0	0	0
LOC_Os01g14540	LOC_Os01g14540	0	0	0	0	0	0	0	0	0
LOC_Os01g14550	LOC_Os01g14550	0	0	0	0	0	0	0	0	0
LOC_Os01g14570	LOC_Os01g14570	0	0	0	0	0	0	0	0	0
LOC_Os01g14580	LOC_Os01g14580	0	0	0	0	1	1	0	0	0
LOC_Os01g14590	LOC_Os01g14590	0	0	0	0	1	0	0	0	0
LOC_Os01g14610	LOC_Os01g14610	0	0	0	0	1	0	0	0	1
LOC_Os01g14620	LOC_Os01g14620	0	0	0	0	0	0	0	0	0
LOC_Os01g14630	LOC_Os01g14630	0	1	0	0	0	0	0	0	0
LOC_Os01g14640	LOC_Os01g14640	0	0	0	0	0	0	0	0	0
LOC_Os01g14650	LOC_Os01g14650	0	0	0	0	0	0	0	0	0
LOC_Os01g14660	LOC_Os01g14660	0	0	0	0	0	0	0	0	0
LOC_Os01g14670	LOC_Os01g14670	0	0	0	0	0	0	0	0	0
LOC_Os01g14690	LOC_Os01g14690	2	1	0	0	1	0	0	0	0
LOC_Os01g14700	LOC_Os01g14700	0	0	0	0	0	0	0	0	0
LOC_Os01g14720	LOC_Os01g14720	0	0	0	0	0	0	0	0	0
LOC_Os01g14730	LOC_Os01g14730	0	0	0	0	0	0	0	0	0
LOC_Os01g14750	LOC_Os01g14750	0	0	0	0	0	0	0	0	0
LOC_Os01g14760	LOC_Os01g14760	0	0	0	0	0	0	0	0	0
LOC_Os01g14770	LOC_Os01g14770	0	0	0	0	0	0	0	0	0
LOC_Os01g14780	LOC_Os01g14780	0	0	0	0	0	0	0	0	0
LOC_Os01g14790	LOC_Os01g14790	0	0	0	0	1	0	0	0	0
LOC_Os01g14800	LOC_Os01g14800	0	0	0	0	0	0	0	0	0
LOC_Os01g14810	LOC_Os01g14810	0	0	0	0	0	1	0	0	0
LOC_Os01g14820	LOC_Os01g14820	0	0	0	0	0	0	0	0	0
LOC_Os01g14830	LOC_Os01g14830	0	0	0	0	0	0	0	0	0
LOC_Os01g14840	LOC_Os01g14840	0	0	0	0	1	0	0	0	0
LOC_Os01g14850	LOC_Os01g14850	0	0	0	0	0	0	0	0	0
LOC_Os01g14860	LOC_Os01g14860	0	1	2	0	5	0	0	1	1
LOC_Os01g14870	LOC_Os01g14870	0	0	0	0	0	0	0	0	0
LOC_Os01g14880	LOC_Os01g14880	0	0	0	0	0	0	0	0	0
LOC_Os01g14890	LOC_Os01g14890	0	0	0	0	0	0	0	0	0
LOC_Os01g14900	LOC_Os01g14900	0	0	0	0	0	0	0	0	0
LOC_Os01g14910	LOC_Os01g14910	0	0	0	0	0	0	0	0	0
LOC_Os01g14920	LOC_Os01g14920	0	0	0	0	0	0	0	0	0
LOC_Os01g14926	LOC_Os01g14926	0	0	0	0	0	0	0	0	0
LOC_Os01g14932	LOC_Os01g14932	0	0	0	0	1	0	0	0	0
LOC_Os01g14940	LOC_Os01g14940	0	0	0	0	0	0	0	0	0
LOC_Os01g14950	LOC_Os01g14950	1	0	1	0	2	2	0	0	0
LOC_Os01g14960	LOC_Os01g14960	0	0	0	0	0	0	0	0	0
LOC_Os01g14970	LOC_Os01g14970	0	0	0	0	0	0	0	0	0
LOC_Os01g14980	LOC_Os01g14980	0	0	0	0	1	0	0	0	0
LOC_Os01g14990	LOC_Os01g14990	0	0	0	0	0	0	0	0	0
LOC_Os01g15000	LOC_Os01g15000	0	0	0	0	0	0	0	0	0
LOC_Os01g15010	LOC_Os01g15010	1	3	0	1	8	3	0	0	1
LOC_Os01g15020	LOC_Os01g15020	1	0	0	0	3	0	0	0	0
LOC_Os01g15029	LOC_Os01g15029	0	1	1	0	3	0	0	0	0
LOC_Os01g15039	LOC_Os01g15039	0	0	0	0	0	0	0	0	0
LOC_Os01g15060	LOC_Os01g15060	0	0	0	0	0	0	0	0	0
LOC_Os01g15070	LOC_Os01g15070	0	0	0	0	0	0	0	0	0
LOC_Os01g15080	LOC_Os01g15080	0	0	0	0	0	0	0	0	0
LOC_Os01g15090	LOC_Os01g15090	0	0	0	0	0	0	0	0	0
LOC_Os01g15100	LOC_Os01g15100	0	0	0	0	0	0	0	0	0
LOC_Os01g15110	LOC_Os01g15110	1	1	0	0	6	0	0	0	0
LOC_Os01g15120	LOC_Os01g15120	0	0	0	0	0	1	0	0	0
LOC_Os01g15130	LOC_Os01g15130	0	0	0	0	0	0	0	0	0
LOC_Os01g15150	LOC_Os01g15150	0	0	0	0	0	0	0	0	0
LOC_Os01g15170	LOC_Os01g15170	0	0	0	0	0	0	0	0	0
LOC_Os01g15180	LOC_Os01g15180	0	0	0	0	0	0	0	0	0
LOC_Os01g15190	LOC_Os01g15190	0	0	0	0	0	0	0	0	0
LOC_Os01g15200	LOC_Os01g15200	0	0	0	0	0	0	0	0	0
LOC_Os01g15210	LOC_Os01g15210	0	0	0	0	0	0	0	0	0
LOC_Os01g15220	LOC_Os01g15220	0	0	0	0	0	0	0	0	0
LOC_Os01g15229	LOC_Os01g15229	0	0	0	0	0	0	0	0	0
LOC_Os01g15240	LOC_Os01g15240	0	0	0	0	0	0	0	0	0
LOC_Os01g15250	LOC_Os01g15250	0	0	0	0	0	0	0	0	0
LOC_Os01g15260	LOC_Os01g15260	0	0	1	0	1	0	0	0	0
LOC_Os01g15270	LOC_Os01g15270	47	41	47	12	467	76	5	17	2
LOC_Os01g15280	LOC_Os01g15280	0	0	0	0	0	0	0	0	0
LOC_Os01g15290	LOC_Os01g15290	0	2	0	0	3	0	0	0	0
LOC_Os01g15300	LOC_Os01g15300	0	0	0	0	0	0	0	0	0
LOC_Os01g15310	LOC_Os01g15310	0	0	0	0	2	0	0	0	1
LOC_Os01g15320	LOC_Os01g15320	0	0	0	0	0	0	0	0	0
LOC_Os01g15330	LOC_Os01g15330	0	0	0	0	0	0	0	0	0
LOC_Os01g15340	LOC_Os01g15340	0	0	0	0	0	0	0	0	0
LOC_Os01g15350	LOC_Os01g15350	0	0	0	0	0	0	0	0	0
LOC_Os01g15370	LOC_Os01g15370	0	0	0	0	0	0	0	0	0
LOC_Os01g15380	LOC_Os01g15380	0	0	0	0	0	0	0	0	0
LOC_Os01g15390	LOC_Os01g15390	0	0	0	0	0	0	0	0	0
LOC_Os01g15399	LOC_Os01g15399	0	0	0	0	0	0	0	0	0
LOC_Os01g15410	LOC_Os01g15410	0	0	0	0	0	0	0	0	0
LOC_Os01g15420	LOC_Os01g15420	0	0	0	0	0	0	0	0	0
LOC_Os01g15438	LOC_Os01g15438	0	0	0	0	0	0	0	0	0
LOC_Os01g15448	LOC_Os01g15448	0	0	0	0	0	0	0	0	1
LOC_Os01g15460	LOC_Os01g15460	0	0	0	0	0	0	0	0	0
LOC_Os01g15470	LOC_Os01g15470	0	0	0	0	0	0	0	0	0
LOC_Os01g15480	LOC_Os01g15480	0	0	0	0	0	0	0	0	0
LOC_Os01g15490	LOC_Os01g15490	0	0	0	0	0	0	0	0	0
LOC_Os01g15510	LOC_Os01g15510	0	0	0	0	0	0	0	0	0
LOC_Os01g15520	LOC_Os01g15520	0	0	0	0	0	0	0	0	0
LOC_Os01g15530	LOC_Os01g15530	0	0	0	0	0	0	0	0	0
LOC_Os01g15540	LOC_Os01g15540	0	0	0	0	0	0	0	0	0
LOC_Os01g15550	LOC_Os01g15550	0	0	0	0	0	0	0	0	0
LOC_Os01g15560	LOC_Os01g15560	0	0	0	0	0	0	0	0	0
LOC_Os01g15570	LOC_Os01g15570	0	0	0	0	0	0	0	0	0
LOC_Os01g15580	LOC_Os01g15580	0	0	0	0	0	0	0	0	0
LOC_Os01g15590	LOC_Os01g15590	0	0	0	0	0	0	0	0	0
LOC_Os01g15600	LOC_Os01g15600	0	0	0	0	0	0	0	0	0
LOC_Os01g15610	LOC_Os01g15610	0	0	0	0	0	0	0	0	0
LOC_Os01g15620	LOC_Os01g15620	0	0	0	0	0	0	0	0	0
LOC_Os01g15630	LOC_Os01g15630	0	0	0	0	1	0	0	0	0
LOC_Os01g15640	LOC_Os01g15640	1	1	0	0	23	1	0	0	2
LOC_Os01g15650	LOC_Os01g15650	0	0	0	0	0	0	0	0	0
LOC_Os01g15660	LOC_Os01g15660	0	0	0	0	0	0	0	0	0
LOC_Os01g15680	LOC_Os01g15680	0	0	0	0	0	0	0	0	0
LOC_Os01g15690	LOC_Os01g15690	0	0	0	0	0	0	0	0	0
LOC_Os01g15700	LOC_Os01g15700	0	0	0	0	0	0	0	0	0
LOC_Os01g15709	LOC_Os01g15709	0	0	0	0	0	0	0	0	0
LOC_Os01g15720	LOC_Os01g15720	0	0	0	0	0	0	0	0	0
LOC_Os01g15740	LOC_Os01g15740	0	0	0	0	0	0	0	0	0
LOC_Os01g15750	LOC_Os01g15750	0	0	0	0	0	0	0	0	0
LOC_Os01g15760	LOC_Os01g15760	0	0	0	0	0	0	0	0	0
LOC_Os01g15770	LOC_Os01g15770	0	0	0	0	0	0	0	0	0
LOC_Os01g15780	LOC_Os01g15780	0	0	0	0	0	0	0	0	0
LOC_Os01g15790	LOC_Os01g15790	0	0	0	0	0	0	0	0	0
LOC_Os01g15800	LOC_Os01g15800	0	0	0	0	0	0	0	0	0
LOC_Os01g15810	LOC_Os01g15810	0	0	0	0	0	0	0	0	0
LOC_Os01g15830	LOC_Os01g15830	0	0	0	0	0	0	0	0	0
LOC_Os01g15840	LOC_Os01g15840	0	0	0	0	0	0	0	0	0
LOC_Os01g15850	LOC_Os01g15850	0	0	0	0	0	0	0	0	0
LOC_Os01g15860	LOC_Os01g15860	0	0	0	0	0	0	0	0	0
LOC_Os01g15880	LOC_Os01g15880	0	0	0	0	0	0	0	0	0
LOC_Os01g15890	LOC_Os01g15890	0	0	0	0	0	0	0	0	0
LOC_Os01g15900	LOC_Os01g15900	0	0	0	0	0	0	0	0	1
LOC_Os01g15910	LOC_Os01g15910	0	0	0	0	0	0	0	0	0
LOC_Os01g15920	LOC_Os01g15920	0	0	0	0	0	0	0	0	0
LOC_Os01g15934	LOC_Os01g15934	0	0	0	0	0	0	0	0	0
LOC_Os01g15950	LOC_Os01g15950	0	0	0	0	0	0	0	0	0
LOC_Os01g15960	LOC_Os01g15960	0	0	0	0	0	0	0	0	0
LOC_Os01g15970	LOC_Os01g15970	0	4	1	1	29	0	0	1	0
LOC_Os01g15979	LOC_Os01g15979	1	2	0	1	1	0	0	0	0
LOC_Os01g15990	LOC_Os01g15990	0	0	0	0	0	0	0	0	0
LOC_Os01g16000	LOC_Os01g16000	0	0	0	0	0	0	0	0	0
LOC_Os01g16010	LOC_Os01g16010	0	0	0	0	1	0	0	0	0
LOC_Os01g16020	LOC_Os01g16020	0	0	0	0	0	0	0	0	0
LOC_Os01g16030	LOC_Os01g16030	0	0	0	0	0	0	0	0	0
LOC_Os01g16040	LOC_Os01g16040	0	0	0	0	0	0	0	0	0
LOC_Os01g16050	LOC_Os01g16050	0	0	0	0	0	0	0	0	0
LOC_Os01g16060	LOC_Os01g16060	0	0	0	0	0	0	0	0	0
LOC_Os01g16070	LOC_Os01g16070	0	0	0	0	0	0	0	0	0
LOC_Os01g16080	LOC_Os01g16080	0	0	0	0	0	0	0	0	0
LOC_Os01g16090	LOC_Os01g16090	0	0	0	0	6	0	0	0	0
LOC_Os01g16100	LOC_Os01g16100	0	0	0	0	1	0	0	0	0
LOC_Os01g16110	LOC_Os01g16110	0	0	0	0	0	0	0	0	0
LOC_Os01g16120	LOC_Os01g16120	0	0	0	0	0	0	0	0	0
LOC_Os01g16124	LOC_Os01g16124	0	0	0	0	0	0	0	0	0
LOC_Os01g16130	LOC_Os01g16130	0	0	0	0	0	0	0	0	0
LOC_Os01g16140	LOC_Os01g16140	0	0	1	0	12	2	0	0	0
LOC_Os01g16146	LOC_Os01g16146	0	1	0	0	1	0	0	0	0
LOC_Os01g16152	LOC_Os01g16152	1	0	0	0	2	0	0	0	0
LOC_Os01g16160	LOC_Os01g16160	0	0	0	0	0	0	0	0	0
LOC_Os01g16170	LOC_Os01g16170	0	0	0	0	0	0	0	0	0
LOC_Os01g16180	LOC_Os01g16180	0	0	0	0	0	0	0	0	0
LOC_Os01g16190	LOC_Os01g16190	1	2	2	0	15	3	0	0	0
LOC_Os01g16200	LOC_Os01g16200	0	0	0	0	0	0	1	0	0
LOC_Os01g16210	LOC_Os01g16210	0	0	0	0	0	0	0	0	0
LOC_Os01g16220	LOC_Os01g16220	0	0	0	0	1	0	0	0	0
LOC_Os01g16230	LOC_Os01g16230	0	0	0	0	0	0	0	0	0
LOC_Os01g16240	LOC_Os01g16240	0	0	0	0	7	0	0	0	0
LOC_Os01g16250	LOC_Os01g16250	0	0	0	0	0	0	0	0	0
LOC_Os01g16260	LOC_Os01g16260	0	0	0	0	0	0	0	0	0
LOC_Os01g16270	LOC_Os01g16270	0	0	0	0	0	0	0	0	0
LOC_Os01g16280	LOC_Os01g16280	0	0	0	0	0	0	0	0	0
LOC_Os01g16290	LOC_Os01g16290	0	0	0	0	0	0	0	0	0
LOC_Os01g16300	LOC_Os01g16300	0	0	0	0	0	0	0	0	0
LOC_Os01g16310	LOC_Os01g16310	0	0	0	0	1	0	0	0	0
LOC_Os01g16320	LOC_Os01g16320	0	0	0	0	0	0	0	0	0
LOC_Os01g16330	LOC_Os01g16330	0	0	1	0	4	1	0	0	0
LOC_Os01g16340	LOC_Os01g16340	0	0	0	0	0	0	0	0	0
LOC_Os01g16350	LOC_Os01g16350	0	0	4	0	1	0	0	0	0
LOC_Os01g16354	LOC_Os01g16354	0	0	0	0	0	0	0	0	0
LOC_Os01g16360	LOC_Os01g16360	0	0	0	0	0	0	0	0	0
LOC_Os01g16370	LOC_Os01g16370	0	0	0	0	0	0	0	0	0
LOC_Os01g16380	LOC_Os01g16380	0	0	0	0	0	0	0	0	0
LOC_Os01g16390	LOC_Os01g16390	0	0	0	0	0	0	0	0	0
LOC_Os01g16400	LOC_Os01g16400	0	0	0	0	0	0	0	0	0
LOC_Os01g16414	LOC_Os01g16414	0	0	0	0	0	0	0	0	0
LOC_Os01g16430	LOC_Os01g16430	0	0	0	0	6	2	0	0	0
LOC_Os01g16440	LOC_Os01g16440	0	0	0	0	0	0	0	0	0
LOC_Os01g16450	LOC_Os01g16450	0	0	0	0	0	2	0	0	0
LOC_Os01g16460	LOC_Os01g16460	0	0	0	0	0	0	0	0	0
LOC_Os01g16470	LOC_Os01g16470	0	0	0	0	0	0	0	0	0
LOC_Os01g16480	LOC_Os01g16480	0	0	0	0	0	0	0	0	0
LOC_Os01g16490	LOC_Os01g16490	0	0	0	0	0	0	0	0	0
LOC_Os01g16500	LOC_Os01g16500	0	0	0	0	0	0	0	0	0
LOC_Os01g16510	LOC_Os01g16510	0	0	0	0	0	0	0	0	0
LOC_Os01g16520	LOC_Os01g16520	0	0	1	0	1	0	0	0	0
LOC_Os01g16530	LOC_Os01g16530	0	0	0	0	0	0	0	0	0
LOC_Os01g16540	LOC_Os01g16540	0	0	0	0	0	0	0	0	0
LOC_Os01g16550	LOC_Os01g16550	0	0	0	0	0	0	0	0	0
LOC_Os01g16560	LOC_Os01g16560	0	0	0	0	0	0	0	0	0
LOC_Os01g16570	LOC_Os01g16570	0	0	0	0	0	0	0	0	0
LOC_Os01g16580	LOC_Os01g16580	0	0	0	0	0	0	0	0	0
LOC_Os01g16590	LOC_Os01g16590	0	0	0	0	0	0	0	0	0
LOC_Os01g16600	LOC_Os01g16600	0	0	0	0	0	0	0	0	0
LOC_Os01g16610	LOC_Os01g16610	0	0	0	0	0	0	0	0	0
LOC_Os01g16620	LOC_Os01g16620	0	0	0	0	0	0	0	0	0
LOC_Os01g16630	LOC_Os01g16630	0	0	0	0	0	0	0	0	0
LOC_Os01g16640	LOC_Os01g16640	0	0	0	0	1	0	0	0	0
LOC_Os01g16650	LOC_Os01g16650	0	0	0	0	0	0	0	0	0
LOC_Os01g16660	LOC_Os01g16660	0	0	0	0	0	0	0	0	0
LOC_Os01g16670	LOC_Os01g16670	0	0	0	0	0	0	0	0	0
LOC_Os01g16690	LOC_Os01g16690	0	0	0	0	0	0	0	0	0
LOC_Os01g16700	LOC_Os01g16700	0	0	0	0	0	0	0	0	0
LOC_Os01g16714	LOC_Os01g16714	0	0	0	0	0	0	0	0	0
LOC_Os01g16730	LOC_Os01g16730	0	0	0	0	0	0	0	0	0
LOC_Os01g16740	LOC_Os01g16740	0	0	0	0	0	0	0	0	0
LOC_Os01g16750	LOC_Os01g16750	0	0	0	0	0	0	0	0	0
LOC_Os01g16770	LOC_Os01g16770	0	0	0	0	0	0	0	0	0
LOC_Os01g16780	LOC_Os01g16780	0	0	0	0	0	0	0	0	0
LOC_Os01g16790	LOC_Os01g16790	0	0	0	0	0	0	0	0	0
LOC_Os01g16800	LOC_Os01g16800	0	0	0	0	0	0	0	0	0
LOC_Os01g16810	LOC_Os01g16810	0	0	0	0	0	0	0	0	0
LOC_Os01g16820	LOC_Os01g16820	0	0	0	0	0	0	0	0	0
LOC_Os01g16840	LOC_Os01g16840	0	0	0	0	0	0	0	0	0
LOC_Os01g16850	LOC_Os01g16850	0	0	0	0	0	0	0	0	0
LOC_Os01g16860	LOC_Os01g16860	0	0	0	0	0	0	0	0	0
LOC_Os01g16870	LOC_Os01g16870	0	0	0	0	0	0	0	0	0
LOC_Os01g16890	LOC_Os01g16890	0	0	2	0	2	1	0	0	0
LOC_Os01g16900	LOC_Os01g16900	1	1	2	0	4	1	0	0	1
LOC_Os01g16910	LOC_Os01g16910	0	0	0	0	0	0	0	0	0
LOC_Os01g16920	LOC_Os01g16920	0	0	0	0	0	0	0	0	0
LOC_Os01g16930	LOC_Os01g16930	0	0	0	0	5	1	0	0	0
LOC_Os01g16940	LOC_Os01g16940	0	1	0	0	0	0	0	0	0
LOC_Os01g16950	LOC_Os01g16950	0	0	0	0	1	0	0	0	0
LOC_Os01g16960	LOC_Os01g16960	1	2	4	0	46	0	0	0	0
LOC_Os01g16970	LOC_Os01g16970	0	0	0	0	1	0	0	0	0
LOC_Os01g16980	LOC_Os01g16980	0	0	0	0	0	0	0	0	0
LOC_Os01g16990	LOC_Os01g16990	0	0	0	0	0	0	0	0	0
LOC_Os01g17000	LOC_Os01g17000	0	0	0	0	0	0	0	0	0
LOC_Os01g17010	LOC_Os01g17010	0	0	0	0	0	0	0	0	0
LOC_Os01g17020	LOC_Os01g17020	0	0	0	0	1	0	0	0	0
LOC_Os01g17030	LOC_Os01g17030	0	0	0	0	0	0	0	0	0
LOC_Os01g17040	LOC_Os01g17040	0	0	0	0	0	0	0	0	0
LOC_Os01g17050	LOC_Os01g17050	0	0	0	0	26	0	0	0	1
LOC_Os01g17060	LOC_Os01g17060	0	0	0	0	0	0	0	0	0
LOC_Os01g17065	LOC_Os01g17065	0	0	0	0	1	0	0	0	0
LOC_Os01g17070	LOC_Os01g17070	0	0	0	0	0	0	0	0	0
LOC_Os01g17080	LOC_Os01g17080	0	0	0	0	0	0	0	0	0
LOC_Os01g17090	LOC_Os01g17090	0	0	0	0	0	0	0	0	0
LOC_Os01g17100	LOC_Os01g17100	0	0	0	0	0	0	0	0	0
LOC_Os01g17110	LOC_Os01g17110	0	0	0	0	0	0	0	0	0
LOC_Os01g17120	LOC_Os01g17120	0	0	0	0	0	0	0	0	0
LOC_Os01g17130	LOC_Os01g17130	0	0	0	0	0	0	0	0	0
LOC_Os01g17150	LOC_Os01g17150	0	0	0	0	1	1	0	0	1
LOC_Os01g17160	LOC_Os01g17160	0	0	0	0	0	0	0	0	0
LOC_Os01g17170	LOC_Os01g17170	0	0	0	0	0	0	0	0	0
LOC_Os01g17180	LOC_Os01g17180	0	0	0	0	0	0	0	0	0
LOC_Os01g17190	LOC_Os01g17190	1	4	1	3	15	0	0	0	0
LOC_Os01g17214	LOC_Os01g17214	0	0	0	0	0	0	0	0	0
LOC_Os01g17240	LOC_Os01g17240	0	0	0	1	0	0	0	0	0
LOC_Os01g17250	LOC_Os01g17250	0	0	0	0	0	0	0	0	0
LOC_Os01g17260	LOC_Os01g17260	0	0	0	0	0	0	0	0	0
LOC_Os01g17279	LOC_Os01g17279	0	1	0	0	0	0	0	0	0
LOC_Os01g17300	LOC_Os01g17300	0	0	0	0	0	0	0	0	0
LOC_Os01g17310	LOC_Os01g17310	0	0	0	0	0	0	0	0	0
LOC_Os01g17320	LOC_Os01g17320	0	0	0	0	0	0	0	0	0
LOC_Os01g17330	LOC_Os01g17330	0	0	1	0	5	0	0	0	0
LOC_Os01g17360	LOC_Os01g17360	0	0	0	0	0	0	0	0	0
LOC_Os01g17370	LOC_Os01g17370	0	0	0	0	0	0	0	0	0
LOC_Os01g17380	LOC_Os01g17380	0	0	0	0	0	0	0	0	0
LOC_Os01g17390	LOC_Os01g17390	0	0	0	0	0	0	0	0	0
LOC_Os01g17396	LOC_Os01g17396	0	0	0	0	0	0	0	0	0
LOC_Os01g17402	LOC_Os01g17402	0	0	0	0	0	0	0	0	0
LOC_Os01g17410	LOC_Os01g17410	0	0	0	0	0	0	0	0	0
LOC_Os01g17420	LOC_Os01g17420	0	0	0	0	0	0	0	0	0
LOC_Os01g17430	LOC_Os01g17430	0	0	0	0	1	0	0	0	0
LOC_Os01g17440	LOC_Os01g17440	0	0	0	0	0	0	0	0	0
LOC_Os01g17450	LOC_Os01g17450	0	0	0	0	0	0	0	0	0
LOC_Os01g17460	LOC_Os01g17460	0	0	0	0	0	0	0	0	0
LOC_Os01g17470	LOC_Os01g17470	0	0	0	0	0	0	0	0	0
LOC_Os01g17970	LOC_Os01g17970	0	0	0	0	0	0	0	0	0
LOC_Os01g17980	LOC_Os01g17980	0	0	0	0	0	0	0	0	0
LOC_Os01g17990	LOC_Os01g17990	0	0	0	0	0	0	0	0	0
LOC_Os01g18000	LOC_Os01g18000	0	0	0	0	0	0	0	0	0
LOC_Os01g18010	LOC_Os01g18010	0	0	0	0	0	0	0	0	0
LOC_Os01g18020	LOC_Os01g18020	0	0	0	0	0	0	0	0	0
LOC_Os01g18030	LOC_Os01g18030	0	0	0	0	0	0	0	0	0
LOC_Os01g18040	LOC_Os01g18040	0	0	0	0	0	0	0	0	0
LOC_Os01g18050	LOC_Os01g18050	0	0	0	0	0	0	0	0	0
LOC_Os01g18060	LOC_Os01g18060	0	0	0	0	0	0	0	0	0
LOC_Os01g18070	LOC_Os01g18070	1	1	0	0	1	0	0	0	0
LOC_Os01g18080	LOC_Os01g18080	0	0	0	0	0	0	0	0	0
LOC_Os01g18090	LOC_Os01g18090	0	0	0	0	0	0	0	0	0
LOC_Os01g18100	LOC_Os01g18100	1	0	0	0	2	0	0	0	1
LOC_Os01g18110	LOC_Os01g18110	0	0	0	0	0	0	0	0	0
LOC_Os01g18120	LOC_Os01g18120	0	0	0	0	0	0	0	0	0
LOC_Os01g18130	LOC_Os01g18130	0	0	0	0	0	0	0	0	0
LOC_Os01g18140	LOC_Os01g18140	0	0	0	0	0	0	0	0	0
LOC_Os01g18150	LOC_Os01g18150	0	0	0	0	0	0	0	0	0
LOC_Os01g18160	LOC_Os01g18160	0	0	0	0	0	0	0	0	0
LOC_Os01g18170	LOC_Os01g18170	0	0	0	0	0	0	0	0	0
LOC_Os01g18180	LOC_Os01g18180	0	0	0	0	0	0	0	0	0
LOC_Os01g18190	LOC_Os01g18190	0	0	0	0	0	0	0	0	0
LOC_Os01g18200	LOC_Os01g18200	0	0	0	0	0	0	0	0	0
LOC_Os01g18210	LOC_Os01g18210	0	0	0	0	1	0	0	0	0
LOC_Os01g18220	LOC_Os01g18220	0	0	0	0	0	0	0	0	0
LOC_Os01g18230	LOC_Os01g18230	0	0	0	0	0	0	0	0	0
LOC_Os01g18240	LOC_Os01g18240	0	0	0	0	0	0	0	0	0
LOC_Os01g18250	LOC_Os01g18250	0	0	0	0	0	0	0	0	0
LOC_Os01g18260	LOC_Os01g18260	0	0	0	0	0	0	0	0	0
LOC_Os01g18270	LOC_Os01g18270	0	0	0	0	0	0	0	0	0
LOC_Os01g18280	LOC_Os01g18280	0	0	0	0	0	0	0	0	0
LOC_Os01g18300	LOC_Os01g18300	0	0	0	0	0	0	0	0	0
LOC_Os01g18310	LOC_Os01g18310	0	0	0	0	0	0	0	0	0
LOC_Os01g18320	LOC_Os01g18320	0	0	0	0	0	0	0	0	0
LOC_Os01g18330	LOC_Os01g18330	0	0	0	0	0	0	0	0	0
LOC_Os01g18340	LOC_Os01g18340	0	0	0	0	0	0	0	0	0
LOC_Os01g18350	LOC_Os01g18350	0	0	0	0	0	0	0	0	0
LOC_Os01g18360	LOC_Os01g18360	0	0	0	0	0	0	0	0	0
LOC_Os01g18370	LOC_Os01g18370	0	0	0	0	0	0	0	0	0
LOC_Os01g18375	LOC_Os01g18375	0	0	0	0	0	0	0	0	0
LOC_Os01g18390	LOC_Os01g18390	0	0	0	0	0	0	0	0	0
LOC_Os01g18400	LOC_Os01g18400	0	0	0	0	0	0	0	0	0
LOC_Os01g18410	LOC_Os01g18410	0	0	0	0	0	0	0	0	0
LOC_Os01g18420	LOC_Os01g18420	0	0	0	0	0	0	0	0	0
LOC_Os01g18440	LOC_Os01g18440	0	0	0	0	0	0	0	0	0
LOC_Os01g18450	LOC_Os01g18450	0	0	0	0	0	0	0	0	0
LOC_Os01g18460	LOC_Os01g18460	0	0	0	0	0	0	0	0	0
LOC_Os01g18470	LOC_Os01g18470	0	0	0	0	0	0	0	0	0
LOC_Os01g18480	LOC_Os01g18480	0	0	0	0	0	0	0	0	0
LOC_Os01g18490	LOC_Os01g18490	0	0	0	0	0	0	0	0	0
LOC_Os01g18500	LOC_Os01g18500	0	0	0	0	0	0	0	0	0
LOC_Os01g18510	LOC_Os01g18510	0	0	0	0	0	0	0	0	0
LOC_Os01g18520	LOC_Os01g18520	0	0	0	0	0	0	0	0	0
LOC_Os01g18530	LOC_Os01g18530	0	0	0	0	0	0	0	0	0
LOC_Os01g18550	LOC_Os01g18550	0	0	0	0	0	0	0	0	0
LOC_Os01g18560	LOC_Os01g18560	0	0	0	0	0	0	0	0	0
LOC_Os01g18570	LOC_Os01g18570	0	0	0	0	0	0	0	0	0
LOC_Os01g18584	LOC_Os01g18584	0	0	0	0	0	0	0	0	0
LOC_Os01g18610	LOC_Os01g18610	0	0	0	0	0	0	0	0	0
LOC_Os01g18620	LOC_Os01g18620	0	0	0	0	0	0	0	0	0
LOC_Os01g18630	LOC_Os01g18630	0	0	0	0	1	0	0	0	0
LOC_Os01g18640	LOC_Os01g18640	0	0	0	0	0	0	0	0	0
LOC_Os01g18650	LOC_Os01g18650	0	0	0	0	0	0	0	0	0
LOC_Os01g18660	LOC_Os01g18660	0	0	0	0	0	0	0	0	0
LOC_Os01g18670	LOC_Os01g18670	0	0	0	0	0	0	0	0	0
LOC_Os01g18680	LOC_Os01g18680	0	0	0	0	0	0	0	0	0
LOC_Os01g18690	LOC_Os01g18690	0	0	0	0	0	0	0	0	0
LOC_Os01g18700	LOC_Os01g18700	0	0	0	0	0	0	0	0	0
LOC_Os01g18710	LOC_Os01g18710	0	0	0	0	0	0	0	0	0
LOC_Os01g18720	LOC_Os01g18720	0	0	0	0	0	0	0	0	0
LOC_Os01g18730	LOC_Os01g18730	0	0	0	0	0	0	0	0	0
LOC_Os01g18744	LOC_Os01g18744	0	0	0	0	0	0	0	0	0
LOC_Os01g18760	LOC_Os01g18760	0	0	0	0	0	0	0	0	0
LOC_Os01g18770	LOC_Os01g18770	0	0	0	0	0	0	0	0	0
LOC_Os01g18780	LOC_Os01g18780	0	0	0	0	0	0	0	0	0
LOC_Os01g18790	LOC_Os01g18790	0	0	0	0	0	0	0	0	0
LOC_Os01g18800	LOC_Os01g18800	0	0	0	0	5	0	0	0	0
LOC_Os01g18810	LOC_Os01g18810	0	0	0	0	0	0	0	0	0
LOC_Os01g18830	LOC_Os01g18830	0	0	0	0	0	0	0	0	0
LOC_Os01g18840	LOC_Os01g18840	0	0	0	0	0	0	0	0	0
LOC_Os01g18850	LOC_Os01g18850	0	0	0	0	0	0	0	0	0
LOC_Os01g18860	LOC_Os01g18860	0	0	0	0	1	0	0	0	0
LOC_Os01g18870	LOC_Os01g18870	0	0	0	0	0	0	0	0	0
LOC_Os01g18880	LOC_Os01g18880	0	0	0	0	0	0	0	0	0
LOC_Os01g18890	LOC_Os01g18890	0	0	0	0	0	0	0	0	0
LOC_Os01g18900	LOC_Os01g18900	0	0	0	0	0	0	0	0	0
LOC_Os01g18910	LOC_Os01g18910	0	0	0	0	0	0	0	0	0
LOC_Os01g18920	LOC_Os01g18920	0	0	0	0	0	0	0	0	0
LOC_Os01g18930	LOC_Os01g18930	0	0	0	0	0	0	0	0	0
LOC_Os01g18940	LOC_Os01g18940	0	0	0	0	0	0	0	0	0
LOC_Os01g18950	LOC_Os01g18950	0	0	0	0	0	0	0	0	0
LOC_Os01g18960	LOC_Os01g18960	0	0	0	0	0	0	0	0	0
LOC_Os01g18970	LOC_Os01g18970	0	0	0	0	0	0	0	0	0
LOC_Os01g18980	LOC_Os01g18980	0	0	0	0	0	0	0	0	0
LOC_Os01g18990	LOC_Os01g18990	0	0	0	0	0	0	0	0	0
LOC_Os01g19000	LOC_Os01g19000	0	0	0	0	0	0	0	0	0
LOC_Os01g19010	LOC_Os01g19010	0	0	0	0	0	0	0	0	0
LOC_Os01g19020	LOC_Os01g19020	0	0	0	0	0	0	0	0	0
LOC_Os01g19030	LOC_Os01g19030	0	0	0	0	0	0	0	0	0
LOC_Os01g19050	LOC_Os01g19050	0	0	0	0	0	0	0	0	0
LOC_Os01g19060	LOC_Os01g19060	0	0	0	0	0	0	0	0	0
LOC_Os01g19070	LOC_Os01g19070	0	0	0	0	0	0	0	0	0
LOC_Os01g19080	LOC_Os01g19080	0	0	0	0	0	0	0	0	0
LOC_Os01g19090	LOC_Os01g19090	0	0	0	0	0	0	0	0	0
LOC_Os01g19100	LOC_Os01g19100	0	0	0	0	0	0	0	0	0
LOC_Os01g19110	LOC_Os01g19110	0	0	0	0	0	0	0	0	0
LOC_Os01g19120	LOC_Os01g19120	0	0	0	0	0	0	0	0	0
LOC_Os01g19130	LOC_Os01g19130	0	1	0	0	8	4	0	0	1
LOC_Os01g19140	LOC_Os01g19140	0	0	0	0	0	0	0	0	0
LOC_Os01g19160	LOC_Os01g19160	0	0	0	0	0	0	0	0	0
LOC_Os01g19150	LOC_Os01g19150	0	0	1	0	1	0	0	0	0
LOC_Os01g19170	LOC_Os01g19170	0	0	0	0	0	0	0	0	0
LOC_Os01g19190	LOC_Os01g19190	0	0	0	0	0	0	0	0	0
LOC_Os01g19200	LOC_Os01g19200	0	0	0	0	0	0	0	0	0
LOC_Os01g19210	LOC_Os01g19210	0	0	0	0	0	0	0	0	0
LOC_Os01g19220	LOC_Os01g19220	0	0	0	0	0	0	0	0	0
LOC_Os01g19230	LOC_Os01g19230	0	0	0	0	0	0	0	0	0
LOC_Os01g19240	LOC_Os01g19240	0	0	0	0	0	0	0	0	0
LOC_Os01g19250	LOC_Os01g19250	0	0	0	0	0	0	0	0	0
LOC_Os01g19260	LOC_Os01g19260	0	0	0	0	0	0	0	0	0
LOC_Os01g19270	LOC_Os01g19270	0	0	0	0	0	0	0	0	0
LOC_Os01g19280	LOC_Os01g19280	0	0	0	0	0	0	0	0	0
LOC_Os01g19290	LOC_Os01g19290	0	0	0	0	0	0	0	0	0
LOC_Os01g19300	LOC_Os01g19300	0	0	0	0	0	0	0	0	0
LOC_Os01g19310	LOC_Os01g19310	0	0	0	0	0	0	0	0	0
LOC_Os01g19320	LOC_Os01g19320	0	0	0	0	0	0	0	0	0
LOC_Os01g19330	LOC_Os01g19330	0	0	0	0	1	0	0	0	0
LOC_Os01g19340	LOC_Os01g19340	0	0	0	0	0	0	0	0	0
LOC_Os01g19350	LOC_Os01g19350	0	0	0	0	0	0	0	0	0
LOC_Os01g19360	LOC_Os01g19360	0	0	0	0	0	0	0	0	0
LOC_Os01g19370	LOC_Os01g19370	0	0	0	0	0	0	0	0	0
LOC_Os01g19380	LOC_Os01g19380	0	0	0	0	0	0	0	0	0
LOC_Os01g19390	LOC_Os01g19390	0	0	0	0	0	0	0	0	0
LOC_Os01g19400	LOC_Os01g19400	0	0	0	0	0	0	0	0	0
LOC_Os01g19410	LOC_Os01g19410	0	0	0	0	0	0	0	0	0
LOC_Os01g19420	LOC_Os01g19420	0	0	0	0	0	0	0	0	0
LOC_Os01g19430	LOC_Os01g19430	0	0	0	0	0	0	0	0	0
LOC_Os01g19440	LOC_Os01g19440	0	0	0	0	0	0	0	0	0
LOC_Os01g19450	LOC_Os01g19450	0	0	0	0	1	0	0	0	0
LOC_Os01g19460	LOC_Os01g19460	0	0	0	0	0	0	0	0	0
LOC_Os01g19470	LOC_Os01g19470	0	0	0	0	0	0	0	0	0
LOC_Os01g19480	LOC_Os01g19480	0	0	0	0	0	0	0	0	0
LOC_Os01g19490	LOC_Os01g19490	0	0	0	0	0	0	0	0	0
LOC_Os01g19500	LOC_Os01g19500	0	0	0	0	0	0	0	0	0
LOC_Os01g19529	LOC_Os01g19529	0	0	0	0	0	0	0	0	0
LOC_Os01g19548	LOC_Os01g19548	0	0	0	0	0	0	0	0	0
LOC_Os01g19570	LOC_Os01g19570	0	0	0	0	0	0	0	0	0
LOC_Os01g19580	LOC_Os01g19580	0	0	0	0	0	0	0	0	0
LOC_Os01g19590	LOC_Os01g19590	0	0	0	0	0	0	0	0	0
LOC_Os01g19600	LOC_Os01g19600	0	0	0	0	0	0	0	0	0
LOC_Os01g19610	LOC_Os01g19610	0	0	0	0	0	0	0	0	0
LOC_Os01g19620	LOC_Os01g19620	0	0	0	0	0	0	0	0	0
LOC_Os01g19630	LOC_Os01g19630	0	0	0	0	0	0	0	0	0
LOC_Os01g19640	LOC_Os01g19640	0	0	0	0	0	0	0	0	0
LOC_Os01g19650	LOC_Os01g19650	0	0	0	0	0	0	0	0	0
LOC_Os01g19660	LOC_Os01g19660	0	0	0	0	0	0	0	0	0
LOC_Os01g19670	LOC_Os01g19670	0	0	0	0	0	0	0	0	0
LOC_Os01g19680	LOC_Os01g19680	0	0	0	0	0	0	0	0	0
LOC_Os01g19694	LOC_Os01g19694	0	0	0	0	0	0	0	0	0
LOC_Os01g19710	LOC_Os01g19710	0	0	0	0	0	0	0	0	0
LOC_Os01g19720	LOC_Os01g19720	0	0	0	0	0	0	0	0	0
LOC_Os01g19730	LOC_Os01g19730	0	0	0	0	0	0	0	0	0
LOC_Os01g19740	LOC_Os01g19740	0	0	0	0	6	0	0	0	0
LOC_Os01g19750	LOC_Os01g19750	0	0	0	0	0	0	0	0	0
LOC_Os01g19760	LOC_Os01g19760	0	0	0	0	1	0	0	0	0
LOC_Os01g19770	LOC_Os01g19770	0	0	0	0	0	0	0	0	0
LOC_Os01g19780	LOC_Os01g19780	0	0	0	0	0	0	0	0	0
LOC_Os01g19790	LOC_Os01g19790	0	0	0	0	0	0	0	0	0
LOC_Os01g19800	LOC_Os01g19800	0	0	0	0	1	0	0	0	0
LOC_Os01g19820	LOC_Os01g19820	0	3	1	0	12	13	0	0	0
LOC_Os01g19830	LOC_Os01g19830	0	0	0	0	0	0	0	0	0
LOC_Os01g19840	LOC_Os01g19840	0	0	0	0	0	0	0	0	0
LOC_Os01g19850	LOC_Os01g19850	0	0	0	0	0	0	0	0	0
LOC_Os01g19860	LOC_Os01g19860	0	0	0	0	0	0	0	0	0
LOC_Os01g19870	LOC_Os01g19870	0	0	0	0	0	0	0	0	0
LOC_Os01g19880	LOC_Os01g19880	0	0	0	0	0	0	0	0	0
LOC_Os01g19894	LOC_Os01g19894	0	0	0	0	0	0	0	0	0
LOC_Os01g19910	LOC_Os01g19910	0	0	0	0	0	0	0	0	0
LOC_Os01g19920	LOC_Os01g19920	0	0	0	0	0	0	0	0	0
LOC_Os01g19930	LOC_Os01g19930	0	0	0	0	0	0	0	0	0
LOC_Os01g19940	LOC_Os01g19940	1	1	2	1	9	0	1	0	0
LOC_Os01g19950	LOC_Os01g19950	0	0	0	0	0	0	0	0	0
LOC_Os01g19960	LOC_Os01g19960	0	0	0	0	0	0	0	0	0
LOC_Os01g19970	LOC_Os01g19970	0	0	0	0	0	0	0	0	0
LOC_Os01g19980	LOC_Os01g19980	0	0	0	0	0	0	0	0	0
LOC_Os01g19990	LOC_Os01g19990	0	0	0	0	0	0	0	0	0
LOC_Os01g20000	LOC_Os01g20000	0	0	0	0	0	0	0	0	0
LOC_Os01g20010	LOC_Os01g20010	0	0	0	0	0	0	0	0	0
LOC_Os01g20020	LOC_Os01g20020	0	0	0	0	0	0	0	0	0
LOC_Os01g20030	LOC_Os01g20030	0	0	0	0	1	0	0	0	0
LOC_Os01g20040	LOC_Os01g20040	0	0	0	0	0	0	0	0	0
LOC_Os01g20050	LOC_Os01g20050	0	0	0	0	0	0	0	0	0
LOC_Os01g20060	LOC_Os01g20060	0	0	0	0	0	0	0	0	0
LOC_Os01g20070	LOC_Os01g20070	0	0	0	0	0	0	0	0	0
LOC_Os01g20080	LOC_Os01g20080	0	0	0	0	0	0	0	0	0
LOC_Os01g20090	LOC_Os01g20090	0	0	0	0	0	0	0	0	0
LOC_Os01g20100	LOC_Os01g20100	0	0	0	0	0	0	0	0	0
LOC_Os01g20110	LOC_Os01g20110	0	0	0	0	0	0	0	0	0
LOC_Os01g20120	LOC_Os01g20120	0	0	0	0	1	0	0	0	0
LOC_Os01g20130	LOC_Os01g20130	0	0	0	0	0	0	0	0	0
LOC_Os01g20140	LOC_Os01g20140	0	0	0	0	0	0	0	0	0
LOC_Os01g20150	LOC_Os01g20150	0	0	0	0	0	0	0	0	0
LOC_Os01g20160	LOC_Os01g20160	0	0	0	0	0	0	0	0	0
LOC_Os01g20170	LOC_Os01g20170	0	0	0	0	0	0	0	0	0
LOC_Os01g20190	LOC_Os01g20190	0	0	0	0	0	0	0	0	0
LOC_Os01g20200	LOC_Os01g20200	0	0	0	0	0	0	0	0	0
LOC_Os01g20204	LOC_Os01g20204	0	0	0	0	0	0	0	0	0
LOC_Os01g20206	LOC_Os01g20206	0	0	0	0	0	0	0	0	0
LOC_Os01g20208	LOC_Os01g20208	0	0	0	0	0	0	0	0	0
LOC_Os01g20700	LOC_Os01g20700	0	0	0	0	0	0	0	0	0
LOC_Os01g20710	LOC_Os01g20710	0	0	0	0	0	0	0	0	0
LOC_Os01g20720	LOC_Os01g20720	0	0	0	0	0	0	0	0	0
LOC_Os01g20730	LOC_Os01g20730	0	0	0	0	6	1	0	0	0
LOC_Os01g20740	LOC_Os01g20740	0	0	0	0	0	0	0	0	0
LOC_Os01g20750	LOC_Os01g20750	0	0	0	0	0	0	0	0	0
LOC_Os01g20760	LOC_Os01g20760	0	0	0	0	0	0	0	0	0
LOC_Os01g20770	LOC_Os01g20770	0	0	0	0	0	0	0	0	0
LOC_Os01g20780	LOC_Os01g20780	0	0	0	0	0	3	1	0	0
LOC_Os01g20800	LOC_Os01g20800	0	0	0	0	0	0	0	0	0
LOC_Os01g20810	LOC_Os01g20810	0	0	0	0	0	0	0	0	0
LOC_Os01g20820	LOC_Os01g20820	0	0	0	0	0	0	0	0	0
LOC_Os01g20830	LOC_Os01g20830	0	0	0	0	0	0	0	0	0
LOC_Os01g20840	LOC_Os01g20840	0	0	0	0	0	0	0	0	0
LOC_Os01g20850	LOC_Os01g20850	0	0	0	0	0	0	0	0	0
LOC_Os01g20860	LOC_Os01g20860	0	0	0	0	0	0	0	0	0
LOC_Os01g20870	LOC_Os01g20870	0	0	0	0	0	0	0	0	0
LOC_Os01g20880	LOC_Os01g20880	0	0	0	0	0	0	0	0	0
LOC_Os01g20890	LOC_Os01g20890	0	0	0	0	0	0	0	0	0
LOC_Os01g20894	LOC_Os01g20894	0	0	0	0	0	0	0	0	0
LOC_Os01g20900	LOC_Os01g20900	0	0	0	0	0	0	1	0	0
LOC_Os01g20910	LOC_Os01g20910	0	0	0	0	0	0	0	0	0
LOC_Os01g20920	LOC_Os01g20920	0	0	0	0	0	0	0	0	0
LOC_Os01g20930	LOC_Os01g20930	0	0	0	0	0	0	0	0	0
LOC_Os01g20940	LOC_Os01g20940	0	0	0	0	0	0	0	0	0
LOC_Os01g20950	LOC_Os01g20950	0	0	0	0	0	0	0	0	0
LOC_Os01g20960	LOC_Os01g20960	0	0	0	0	0	0	0	0	0
LOC_Os01g20970	LOC_Os01g20970	0	0	0	0	0	0	0	0	0
LOC_Os01g20980	LOC_Os01g20980	0	0	0	0	20	0	1	0	0
LOC_Os01g20990	LOC_Os01g20990	0	0	0	0	0	0	0	0	0
LOC_Os01g21000	LOC_Os01g21000	0	0	0	0	0	0	0	0	0
LOC_Os01g21010	LOC_Os01g21010	0	0	0	0	0	0	0	0	0
LOC_Os01g21020	LOC_Os01g21020	0	0	0	0	0	0	0	0	0
LOC_Os01g21034	LOC_Os01g21034	0	0	0	0	0	0	0	0	0
LOC_Os01g21050	LOC_Os01g21050	0	0	0	0	0	0	0	0	0
LOC_Os01g21060	LOC_Os01g21060	0	0	0	0	0	0	0	0	0
LOC_Os01g21070	LOC_Os01g21070	0	0	0	0	0	0	0	0	0
LOC_Os01g21080	LOC_Os01g21080	0	0	0	0	0	0	0	0	0
LOC_Os01g21090	LOC_Os01g21090	0	0	0	0	0	0	0	0	0
LOC_Os01g21100	LOC_Os01g21100	0	0	0	0	0	0	0	0	0
LOC_Os01g21110	LOC_Os01g21110	0	0	0	0	0	0	0	0	0
LOC_Os01g21120	LOC_Os01g21120	7	6	3	0	68	59	0	0	2
LOC_Os01g21130	LOC_Os01g21130	0	0	0	0	0	0	0	0	0
LOC_Os01g21135	LOC_Os01g21135	0	0	0	0	0	0	0	0	0
LOC_Os01g21144	LOC_Os01g21144	0	0	0	0	0	0	0	0	0
LOC_Os01g21160	LOC_Os01g21160	0	2	2	0	3	2	0	0	0
LOC_Os01g21170	LOC_Os01g21170	0	0	0	0	0	0	0	0	0
LOC_Os01g21180	LOC_Os01g21180	1	0	0	0	0	1	0	0	0
LOC_Os01g21190	LOC_Os01g21190	0	0	0	0	0	0	0	0	0
LOC_Os01g21200	LOC_Os01g21200	0	0	0	0	0	0	0	0	0
LOC_Os01g21210	LOC_Os01g21210	0	0	0	0	0	0	0	0	0
LOC_Os01g21220	LOC_Os01g21220	0	0	0	0	0	0	0	0	0
LOC_Os01g21240	LOC_Os01g21240	0	0	0	0	0	0	0	0	0
LOC_Os01g21250	LOC_Os01g21250	0	0	1	0	1	0	0	0	1
LOC_Os01g21260	LOC_Os01g21260	0	0	0	0	0	0	0	0	0
LOC_Os01g21270	LOC_Os01g21270	0	0	0	0	0	0	0	0	0
LOC_Os01g21290	LOC_Os01g21290	0	0	0	0	0	0	0	0	0
LOC_Os01g21300	LOC_Os01g21300	0	0	0	0	0	0	0	0	0
LOC_Os01g21310	LOC_Os01g21310	0	0	0	0	1	1	0	0	0
LOC_Os01g21320	LOC_Os01g21320	0	1	2	0	6	1	0	1	0
LOC_Os01g21340	LOC_Os01g21340	0	0	0	0	0	0	0	0	0
LOC_Os01g21350	LOC_Os01g21350	0	0	0	0	0	0	0	0	0
LOC_Os01g21360	LOC_Os01g21360	0	0	0	0	0	0	0	0	0
LOC_Os01g21380	LOC_Os01g21380	0	0	0	0	0	0	0	0	0
LOC_Os01g21390	LOC_Os01g21390	0	0	0	0	0	0	0	0	0
LOC_Os01g21400	LOC_Os01g21400	0	0	0	0	0	0	0	0	0
LOC_Os01g21410	LOC_Os01g21410	0	0	0	0	1	0	0	0	0
LOC_Os01g21420	LOC_Os01g21420	0	0	0	0	0	1	0	0	0
LOC_Os01g21430	LOC_Os01g21430	0	0	0	0	0	0	0	0	0
LOC_Os01g21440	LOC_Os01g21440	1	2	0	0	3	0	0	0	0
LOC_Os01g21450	LOC_Os01g21450	0	0	2	0	0	0	0	0	0
LOC_Os01g21480	LOC_Os01g21480	0	0	0	0	0	0	0	0	0
LOC_Os01g21490	LOC_Os01g21490	0	0	0	0	0	0	0	0	0
LOC_Os01g21500	LOC_Os01g21500	0	0	0	0	0	0	0	0	0
LOC_Os01g21510	LOC_Os01g21510	0	0	0	0	0	0	0	0	0
LOC_Os01g21520	LOC_Os01g21520	0	0	0	0	0	0	0	0	0
LOC_Os01g21530	LOC_Os01g21530	0	0	0	0	0	0	0	0	0
LOC_Os01g21536	LOC_Os01g21536	0	0	0	0	0	0	0	0	0
LOC_Os01g21542	LOC_Os01g21542	0	0	0	0	0	0	0	0	0
LOC_Os01g21550	LOC_Os01g21550	0	0	0	0	0	0	0	0	0
LOC_Os01g21560	LOC_Os01g21560	0	0	0	0	1	0	0	0	0
LOC_Os01g21580	LOC_Os01g21580	0	0	0	0	0	0	0	0	0
LOC_Os01g21585	LOC_Os01g21585	0	0	0	0	0	0	0	0	0
LOC_Os01g21590	LOC_Os01g21590	0	0	0	0	0	1	0	0	0
LOC_Os01g21600	LOC_Os01g21600	0	0	0	0	0	0	0	0	0
LOC_Os01g21610	LOC_Os01g21610	0	0	0	0	0	0	0	0	0
LOC_Os01g21620	LOC_Os01g21620	0	0	0	0	0	0	0	0	0
LOC_Os01g21630	LOC_Os01g21630	0	0	0	0	0	0	0	0	0
LOC_Os01g21640	LOC_Os01g21640	0	0	0	0	0	0	0	0	0
LOC_Os01g21650	LOC_Os01g21650	0	0	0	0	0	0	0	0	0
LOC_Os01g21660	LOC_Os01g21660	0	0	0	0	0	0	0	0	0
LOC_Os01g21670	LOC_Os01g21670	0	0	0	0	0	0	0	0	0
LOC_Os01g21680	LOC_Os01g21680	0	0	0	0	0	0	0	0	0
LOC_Os01g21690	LOC_Os01g21690	0	0	0	0	0	0	0	0	0
LOC_Os01g21700	LOC_Os01g21700	0	0	0	0	0	0	0	0	0
LOC_Os01g21710	LOC_Os01g21710	0	0	0	0	0	0	0	0	0
LOC_Os01g21720	LOC_Os01g21720	0	0	0	0	0	0	0	0	0
LOC_Os01g21730	LOC_Os01g21730	0	0	0	0	0	0	0	0	0
LOC_Os01g21740	LOC_Os01g21740	0	0	0	0	0	0	0	0	0
LOC_Os01g21750	LOC_Os01g21750	0	0	0	0	0	0	0	0	0
LOC_Os01g21760	LOC_Os01g21760	0	0	0	0	0	0	0	0	0
LOC_Os01g21780	LOC_Os01g21780	0	0	0	0	0	0	0	0	0
LOC_Os01g21790	LOC_Os01g21790	0	0	0	0	0	0	0	0	0
LOC_Os01g21800	LOC_Os01g21800	0	0	0	0	0	0	0	0	0
LOC_Os01g21810	LOC_Os01g21810	0	0	0	0	0	0	0	0	0
LOC_Os01g21820	LOC_Os01g21820	0	0	0	0	0	0	0	0	0
LOC_Os01g21830	LOC_Os01g21830	0	0	0	0	0	0	0	0	0
LOC_Os01g21840	LOC_Os01g21840	0	0	0	0	0	0	0	0	0
LOC_Os01g21850	LOC_Os01g21850	0	0	0	0	0	0	0	0	0
LOC_Os01g21860	LOC_Os01g21860	0	0	0	0	0	0	0	0	0
LOC_Os01g21870	LOC_Os01g21870	0	0	0	0	0	0	0	0	0
LOC_Os01g21880	LOC_Os01g21880	0	0	0	0	0	0	0	0	0
LOC_Os01g21900	LOC_Os01g21900	0	0	0	0	0	0	0	0	0
LOC_Os01g21920	LOC_Os01g21920	0	0	0	0	0	0	0	0	0
LOC_Os01g21930	LOC_Os01g21930	0	0	0	0	0	0	0	0	0
LOC_Os01g21940	LOC_Os01g21940	0	0	0	0	0	0	0	0	0
LOC_Os01g21950	LOC_Os01g21950	0	0	0	0	0	0	0	0	0
LOC_Os01g21960	LOC_Os01g21960	0	0	0	0	0	0	0	0	0
LOC_Os01g21970	LOC_Os01g21970	0	0	0	0	0	0	0	0	0
LOC_Os01g21980	LOC_Os01g21980	0	0	0	0	0	0	0	0	0
LOC_Os01g21990	LOC_Os01g21990	0	0	0	0	0	0	0	0	0
LOC_Os01g22000	LOC_Os01g22000	0	0	0	0	0	0	0	0	0
LOC_Os01g22010	LOC_Os01g22010	0	0	0	0	10	2	0	0	0
LOC_Os01g22030	LOC_Os01g22030	0	0	0	0	0	0	0	0	0
LOC_Os01g22039	LOC_Os01g22039	0	0	0	0	0	0	0	0	0
LOC_Os01g22050	LOC_Os01g22050	0	0	0	0	0	0	0	0	0
LOC_Os01g22070	LOC_Os01g22070	0	0	0	0	0	0	0	0	0
LOC_Os01g22080	LOC_Os01g22080	0	0	0	0	0	0	0	0	0
LOC_Os01g22090	LOC_Os01g22090	0	0	0	0	0	0	0	0	0
LOC_Os01g22100	LOC_Os01g22100	0	0	0	0	0	0	0	0	0
LOC_Os01g22110	LOC_Os01g22110	0	0	0	0	0	0	0	0	0
LOC_Os01g22120	LOC_Os01g22120	0	0	0	0	0	0	0	0	0
LOC_Os01g22140	LOC_Os01g22140	0	0	0	0	0	0	0	0	0
LOC_Os01g22150	LOC_Os01g22150	0	0	0	0	0	0	0	0	0
LOC_Os01g22170	LOC_Os01g22170	0	0	0	0	0	0	0	0	0
LOC_Os01g22180	LOC_Os01g22180	0	0	0	0	0	0	0	0	0
LOC_Os01g22190	LOC_Os01g22190	0	0	0	0	0	0	0	0	0
LOC_Os01g22200	LOC_Os01g22200	0	0	0	0	0	0	0	0	0
LOC_Os01g22209	LOC_Os01g22209	0	0	0	0	0	0	0	0	0
LOC_Os01g22220	LOC_Os01g22220	0	0	0	0	0	0	0	0	0
LOC_Os01g22230	LOC_Os01g22230	0	0	0	0	0	0	0	0	0
LOC_Os01g22249	LOC_Os01g22249	0	0	1	0	0	0	0	0	0
LOC_Os01g22270	LOC_Os01g22270	0	0	0	0	0	0	0	0	0
LOC_Os01g22280	LOC_Os01g22280	0	0	0	0	0	0	0	0	0
LOC_Os01g22309	LOC_Os01g22309	0	0	0	0	0	0	0	0	0
LOC_Os01g22300	LOC_Os01g22300	0	0	0	0	0	0	0	0	0
LOC_Os01g22320	LOC_Os01g22320	0	0	0	0	0	0	0	0	0
LOC_Os01g22336	LOC_Os01g22336	0	0	0	0	0	0	0	0	0
LOC_Os01g22352	LOC_Os01g22352	0	0	0	0	0	0	0	0	0
LOC_Os01g22370	LOC_Os01g22370	0	0	0	0	0	0	0	0	0
LOC_Os01g22380	LOC_Os01g22380	0	0	0	0	0	0	0	0	0
LOC_Os01g22390	LOC_Os01g22390	0	0	0	0	0	0	0	0	0
LOC_Os01g22410	LOC_Os01g22410	0	0	0	0	0	0	0	0	0
LOC_Os01g22420	LOC_Os01g22420	0	0	0	0	0	0	0	0	0
LOC_Os01g22430	LOC_Os01g22430	0	0	0	0	0	0	0	0	0
LOC_Os01g22440	LOC_Os01g22440	0	0	0	0	0	0	0	0	0
LOC_Os01g22450	LOC_Os01g22450	0	0	0	0	0	0	0	0	0
LOC_Os01g22480	LOC_Os01g22480	0	0	0	0	0	0	0	0	0
LOC_Os01g22490	LOC_Os01g22490	0	0	1	0	1	0	0	0	1
LOC_Os01g22500	LOC_Os01g22500	0	0	0	0	0	0	0	0	0
LOC_Os01g22510	LOC_Os01g22510	1	0	0	0	0	0	0	0	0
LOC_Os01g22520	LOC_Os01g22520	0	2	1	0	2	0	0	0	0
LOC_Os01g22530	LOC_Os01g22530	0	0	0	0	0	0	0	0	0
LOC_Os01g22540	LOC_Os01g22540	0	0	0	0	0	0	0	0	0
LOC_Os01g22550	LOC_Os01g22550	0	0	0	0	0	0	0	0	0
LOC_Os01g22560	LOC_Os01g22560	0	0	0	0	0	0	0	0	0
LOC_Os01g22570	LOC_Os01g22570	0	0	0	0	0	0	0	0	0
LOC_Os01g22590	LOC_Os01g22590	0	0	0	0	0	0	0	0	0
LOC_Os01g22600	LOC_Os01g22600	0	0	0	0	0	0	0	0	0
LOC_Os01g22620	LOC_Os01g22620	0	0	0	0	0	0	0	0	0
LOC_Os01g22630	LOC_Os01g22630	0	0	1	0	2	0	0	0	0
LOC_Os01g22640	LOC_Os01g22640	0	0	0	0	0	0	0	0	0
LOC_Os01g22650	LOC_Os01g22650	0	0	0	0	0	0	0	0	0
LOC_Os01g22660	LOC_Os01g22660	0	0	0	0	0	0	0	0	0
LOC_Os01g22670	LOC_Os01g22670	0	0	0	0	0	0	0	0	0
LOC_Os01g22680	LOC_Os01g22680	0	0	0	0	0	0	0	0	0
LOC_Os01g22700	LOC_Os01g22700	0	0	0	0	0	0	0	0	0
LOC_Os01g22710	LOC_Os01g22710	0	0	0	0	0	0	0	0	0
LOC_Os01g22720	LOC_Os01g22720	0	0	0	0	0	0	0	0	0
LOC_Os01g22730	LOC_Os01g22730	0	0	0	0	0	0	0	0	0
LOC_Os01g22740	LOC_Os01g22740	0	0	0	0	0	0	0	0	0
LOC_Os01g22750	LOC_Os01g22750	0	0	0	0	0	0	0	0	0
LOC_Os01g22760	LOC_Os01g22760	0	0	0	0	0	0	0	0	0
LOC_Os01g22770	LOC_Os01g22770	0	0	0	0	0	0	0	0	0
LOC_Os01g22780	LOC_Os01g22780	0	0	0	0	0	0	0	0	0
LOC_Os01g22794	LOC_Os01g22794	0	0	0	0	0	0	0	0	0
LOC_Os01g22810	LOC_Os01g22810	0	0	0	0	0	0	0	0	0
LOC_Os01g22820	LOC_Os01g22820	0	0	0	0	0	0	0	0	0
LOC_Os01g22830	LOC_Os01g22830	0	0	0	0	0	0	0	0	0
LOC_Os01g22840	LOC_Os01g22840	0	0	0	0	0	0	0	0	0
LOC_Os01g22850	LOC_Os01g22850	0	0	0	0	0	0	0	0	0
LOC_Os01g22860	LOC_Os01g22860	0	0	0	0	0	0	0	0	0
LOC_Os01g22870	LOC_Os01g22870	0	0	0	0	0	0	0	0	0
LOC_Os01g22880	LOC_Os01g22880	0	0	0	0	0	0	0	0	0
LOC_Os01g22890	LOC_Os01g22890	0	0	0	0	0	0	0	0	0
LOC_Os01g22900	LOC_Os01g22900	0	0	0	0	0	0	0	0	0
LOC_Os01g22910	LOC_Os01g22910	0	0	0	0	0	0	0	0	0
LOC_Os01g22920	LOC_Os01g22920	0	0	0	0	0	0	0	0	0
LOC_Os01g22930	LOC_Os01g22930	0	0	0	0	0	0	0	0	0
LOC_Os01g22954	LOC_Os01g22954	0	0	0	0	0	0	0	0	0
LOC_Os01g22980	LOC_Os01g22980	0	0	0	0	0	0	0	0	0
LOC_Os01g22990	LOC_Os01g22990	2	1	0	0	10	0	0	0	0
LOC_Os01g23000	LOC_Os01g23000	0	0	0	0	0	0	0	0	0
LOC_Os01g23010	LOC_Os01g23010	0	0	0	0	0	0	0	0	0
LOC_Os01g23020	LOC_Os01g23020	0	0	0	0	0	0	0	0	0
LOC_Os01g23040	LOC_Os01g23040	0	0	0	0	0	0	0	0	0
LOC_Os01g23050	LOC_Os01g23050	0	0	0	0	0	0	0	0	0
LOC_Os01g23060	LOC_Os01g23060	0	0	0	0	0	0	0	0	0
LOC_Os01g23070	LOC_Os01g23070	0	0	0	0	1	0	0	0	0
LOC_Os01g23080	LOC_Os01g23080	0	0	0	0	0	0	0	0	0
LOC_Os01g23090	LOC_Os01g23090	0	0	0	0	0	0	0	0	0
LOC_Os01g23100	LOC_Os01g23100	0	0	0	0	0	0	0	0	0
LOC_Os01g23110	LOC_Os01g23110	0	0	0	0	0	0	0	0	0
LOC_Os01g23120	LOC_Os01g23120	0	0	0	0	0	0	0	0	0
LOC_Os01g23130	LOC_Os01g23130	0	0	0	0	0	0	0	0	0
LOC_Os01g23144	LOC_Os01g23144	0	0	0	0	0	0	0	0	0
LOC_Os01g23160	LOC_Os01g23160	0	0	0	0	0	0	0	0	0
LOC_Os01g23180	LOC_Os01g23180	0	0	0	0	0	0	0	0	0
LOC_Os01g23190	LOC_Os01g23190	0	0	0	0	0	0	0	0	0
LOC_Os01g23200	LOC_Os01g23200	0	0	0	0	0	0	0	0	0
LOC_Os01g23210	LOC_Os01g23210	0	0	0	0	0	0	0	0	0
LOC_Os01g23230	LOC_Os01g23230	0	0	0	0	0	0	0	0	0
LOC_Os01g23239	LOC_Os01g23239	0	0	0	0	0	0	0	0	0
LOC_Os01g23260	LOC_Os01g23260	0	0	0	0	0	0	0	0	0
LOC_Os01g23270	LOC_Os01g23270	0	0	0	0	0	0	0	0	0
LOC_Os01g23280	LOC_Os01g23280	0	0	0	0	0	0	0	0	0
LOC_Os01g23290	LOC_Os01g23290	0	0	0	0	0	0	0	0	0
LOC_Os01g23300	LOC_Os01g23300	0	0	0	0	0	0	0	0	0
LOC_Os01g23310	LOC_Os01g23310	0	0	0	0	0	0	0	0	0
LOC_Os01g23320	LOC_Os01g23320	0	0	0	0	0	0	0	0	0
LOC_Os01g23330	LOC_Os01g23330	0	0	0	0	0	0	0	0	0
LOC_Os01g23340	LOC_Os01g23340	0	0	0	0	0	0	0	0	0
LOC_Os01g23350	LOC_Os01g23350	0	0	0	0	0	0	0	0	0
LOC_Os01g23360	LOC_Os01g23360	0	0	0	0	0	0	0	0	0
LOC_Os01g23370	LOC_Os01g23370	0	0	0	0	0	0	0	0	0
LOC_Os01g23380	LOC_Os01g23380	0	1	0	0	1	0	0	0	0
LOC_Os01g23390	LOC_Os01g23390	0	0	0	0	0	0	0	0	0
LOC_Os01g23400	LOC_Os01g23400	0	0	0	0	0	0	0	0	0
LOC_Os01g23410	LOC_Os01g23410	0	0	0	0	0	0	0	0	0
LOC_Os01g23420	LOC_Os01g23420	0	0	0	0	0	0	0	0	0
LOC_Os01g23430	LOC_Os01g23430	0	0	0	0	0	0	0	0	0
LOC_Os01g23440	LOC_Os01g23440	0	0	0	0	0	0	0	0	0
LOC_Os01g23460	LOC_Os01g23460	0	0	0	0	0	0	0	0	0
LOC_Os01g23470	LOC_Os01g23470	0	0	0	0	0	0	0	0	0
LOC_Os01g23480	LOC_Os01g23480	0	0	0	0	0	0	0	0	0
LOC_Os01g23490	LOC_Os01g23490	0	0	0	0	0	0	0	0	0
[truncated: 53,988 more rows]
