# Supplementary material for: Single-Cell RNA sequencing of leaf sheath cells reveals the mechanism of rice resistance to brown planthopper (Nilaparvata lugens)
Source: Front Plant Sci. 2023 Jun 19;14:1200014. doi: 10.3389/fpls.2023.1200014 (PMC10316026; doi:10.3389/fpls.2023.1200014)
Supplement: Supplementary file 4 [file Table_4.xlsx]

## Sheet: Sheet1
Supplementary Table 4. The cell numbers of each cluster in TN1 and YHY15
Cluster	TN1	YHY15
Total	14699 (100%)	16237 (100%)
0	3091 (21.03%)	3394 (20.9%)
1	2502 (17.02%)	2742 (16.89%)
2	2105 (14.32%)	2640 (16.26%)
3	1405 (9.56%)	1675 (10.32%)
4	1062 (7.22%)	985 (6.07%)
5	894 (6.08%)	1071 (6.6%)
6	738 (5.02%)	906 (5.58%)
7	713 (4.85%)	816 (5.03%)
8	541 (3.68%)	727 (4.48%)
9	500 (3.4%)	557 (3.43%)
10	281 (1.91%)	308 (1.9%)
11	318 (2.16%)	133 (0.82%)
12	214 (1.46%)	55 (0.34%)
13	152 (1.03%)	113 (0.7%)
14	179 (1.22%)	61 (0.38%)
15	4 (0.03%)	54 (0.33%)
