# Supplementary material for: Single-Cell RNA sequencing of leaf sheath cells reveals the mechanism of rice resistance to brown planthopper (Nilaparvata lugens)
Source: Front Plant Sci. 2023 Jun 19;14:1200014. doi: 10.3389/fpls.2023.1200014 (PMC10316026; doi:10.3389/fpls.2023.1200014)
Supplement: Supplementary file 5 [file Table_5.xls]

Supplementary Table 5. The expression profile of Top 5 maker genes in all clusters
Cluster	Gene_ID	Gene_name	Cluster 0	Cluster 1	Cluster 2	Cluster 3	Cluster 4	Cluster 5	Cluster 6	Cluster 7	Cluster 8	Cluster 9	Cluster 10	Cluster 11	Cluster 12	Cluster 13	Cluster 14	Cluster 15	Description	KEGG_A_class	KEGG_B_class	Pathway	K_ID	GO Component	GO Function	GO Process
0	LOC_Os03g01320	EARLI1	3.300609514	0.500010843	2.151510646	0.509482027	0.198487673	0.417647751	0.652338004	0.122225806	1.686689072	0.21831038	0.410557294	0.245970286	0.287589621	0.390442384	0.291789118	1.998546828	qLTG-3-1 [Oryza sativa Japonica Group]	-	-	-	-	-	-	-
0	LOC_Os05g35290	ZB8	8.174875552	1.04284805	5.712528216	0.509684211	0.633322529	1.183463017	1.146671278	1.981337515	2.790388605	3.3648598	1.588641111	0.832447303	1.731391531	4.394724323	0.73388444	7.900276404	PREDICTED: phenylalanine ammonia-lyase [Oryza sativa Japonica Group]	Metabolism;Metabolism;Metabolism;Metabolism	Global and overview maps;Global and overview maps;Biosynthesis of other secondary metabolites;Amino acid metabolism	ko01100//Metabolic pathways;ko01110//Biosynthesis of secondary metabolites;ko00940//Phenylpropanoid biosynthesis;ko00360//Phenylalanine metabolism	K10775;K10775;K10775;K10775	GO:0005737//cytoplasm	GO:0003824//catalytic activity	GO:0006950//response to stress;GO:0007275//multicellular organism development;GO:0008152//metabolic process;GO:0009056//catabolic process;GO:0009058//biosynthetic process;GO:0009628//response to abiotic stimulus;GO:0009987//cellular process;GO:0019748//secondary metabolic process
0	LOC_Os07g26110	Os07g0442900	2.234825823	0.410862137	1.386070041	0.352969687	0.107914102	0.352124189	0.700406407	0.779638648	1.396788476	0.303500455	0.486176504	0.550083037	0.401218651	0.251225053	0.179093984	1.699141347	PREDICTED: CASP-like protein 1D1 [Oryza sativa Japonica Group]	-	-	-	-	GO:0005575//cellular_component	GO:0003674//molecular_function	GO:0008150//biological_process
0	LOC_Os02g13260	At4g22030	1.724339048	0.351654304	1.03710106	0.205762694	0.240847213	0.651124726	0.28534231	0.301248739	0.546177361	0.686576008	0.37663243	0.512396019	0.169063232	1.155260934	0.284209738	0.302006281	PREDICTED: probable F-box protein At4g22030 [Oryza sativa Japonica Group]	-	-	-	-	-	-	-
0	LOC_Os06g37300	CYP701A8	1.576719799	0.247659756	1.370290564	0.163889899	0.074695352	0.140135593	0.232282463	0.335396531	0.804476272	0.098452396	0.19890739	0.231955347	1.031319515	0.095361013	0.348666826	2.083055008	PREDICTED: ent-sandaracopimaradiene 3-hydroxylase [Oryza sativa Japonica Group]	Metabolism;Metabolism	Global and overview maps;Metabolism of terpenoids and polyketides	ko01110//Biosynthesis of secondary metabolites;ko00904//Diterpenoid biosynthesis	K21719;K21719	GO:0005623//cell;GO:0005623//cell;GO:0005783//endoplasmic reticulum;GO:0005783//endoplasmic reticulum;GO:0009536//plastid;GO:0009536//plastid;GO:0016020//membrane;GO:0016020//membrane	GO:0019825//oxygen binding;GO:0019825//oxygen binding	GO:0006629//lipid metabolic process;GO:0006629//lipid metabolic process;GO:0007165//signal transduction;GO:0007165//signal transduction;GO:0009058//biosynthetic process;GO:0009058//biosynthetic process;GO:0009719//response to endogenous stimulus;GO:0009719//response to endogenous stimulus;GO:0009987//cellular process;GO:0009987//cellular process
1	LOC_Os05g48630	LOC_Os05g48630	0.779095217	3.267556796	1.284059502	2.27790623	2.356116187	1.059153564	1.367030019	0.408740595	0.525165643	0.823630559	2.687878745	0.858759908	0.186087426	0.461354743	0.724134637	0.927832309	-	-	-	-	-	GO:0009536//plastid;GO:0009579//thylakoid;GO:0016020//membrane	GO:0003674//molecular_function	GO:0015979//photosynthesis
1	LOC_Os12g19381	LOC_Os12g19381	1.121831428	6.215188016	1.579095718	6.377623992	5.094312178	1.821709278	2.87173816	0.497040535	0.593239871	1.406291515	5.375784368	1.766042595	0.307016588	0.882370141	1.080579745	3.098558477	-	-	-	-	-	GO:0005576//extracellular region;GO:0005829//cytosol;GO:0005840//ribosome;GO:0009536//plastid;GO:0009579//thylakoid;GO:0016020//membrane	GO:0003824//catalytic activity;GO:0005488//binding	GO:0006950//response to stress;GO:0008152//metabolic process;GO:0009628//response to abiotic stimulus
1	LOC_Os12g17600	RBCS	0.802582609	3.310966683	0.638708943	4.550010893	2.011825756	1.007190411	1.32144088	0.258384042	0.290467053	0.313531807	1.061143836	0.712250414	0.692918571	0.333062913	0.900925012	0.665481781	PREDICTED: ribulose bisphosphate carboxylase small chain, chloroplastic [Oryza sativa Japonica Group]	Metabolism;Metabolism;Metabolism;Metabolism	Global and overview maps;Global and overview maps;Carbohydrate metabolism;Energy metabolism	ko01100//Metabolic pathways;ko01200//Carbon metabolism;ko00630//Glyoxylate and dicarboxylate metabolism;ko00710//Carbon fixation in photosynthetic organisms	K01602;K01602;K01602;K01602	GO:0005576//extracellular region;GO:0005576//extracellular region;GO:0005829//cytosol;GO:0005829//cytosol;GO:0005840//ribosome;GO:0005840//ribosome;GO:0009536//plastid;GO:0009536//plastid;GO:0009579//thylakoid;GO:0009579//thylakoid;GO:0016020//membrane;GO:0016020//membrane	GO:0003824//catalytic activity;GO:0003824//catalytic activity;GO:0005488//binding;GO:0005488//binding	GO:0006950//response to stress;GO:0006950//response to stress;GO:0008152//metabolic process;GO:0008152//metabolic process;GO:0009628//response to abiotic stimulus;GO:0009628//response to abiotic stimulus
1	LOC_Os07g37030	petC	0.342655295	1.811752774	0.30360937	2.220770294	1.758225655	0.498975047	0.797890833	0.140753671	0.148976196	0.303137685	1.136284911	0.443904678	0.215185249	0.20473937	0.356377777	0.78650432	PREDICTED: cytochrome b6-f complex iron-sulfur subunit, chloroplastic [Oryza sativa Japonica Group]	Metabolism;Metabolism	Global and overview maps;Energy metabolism	ko01100//Metabolic pathways;ko00195//Photosynthesis	K02636;K02636	GO:0005886//plasma membrane;GO:0009536//plastid;GO:0009579//thylakoid;GO:0016020//membrane	GO:0003674//molecular_function;GO:0005515//protein binding	GO:0006091//generation of precursor metabolites and energy;GO:0006950//response to stress;GO:0009607//response to biotic stimulus;GO:0009628//response to abiotic stimulus;GO:0015979//photosynthesis
1	LOC_Os03g03034	F3H-2	1.055354648	5.029290696	1.295805567	5.515503805	2.434848074	1.953305754	2.11312312	1.743692868	2.593828021	4.01117033	1.392615966	1.189962299	0.912870525	0.653599972	1.321058108	4.071429182	PREDICTED: naringenin,2-oxoglutarate 3-dioxygenase [Oryza sativa Japonica Group]	-	-	-	-	GO:0005575//cellular_component;GO:0005575//cellular_component;GO:0005575//cellular_component;GO:0005575//cellular_component;GO:0005575//cellular_component	GO:0003824//catalytic activity;GO:0003824//catalytic activity;GO:0003824//catalytic activity;GO:0003824//catalytic activity;GO:0003824//catalytic activity	GO:0008152//metabolic process;GO:0008152//metabolic process;GO:0008152//metabolic process;GO:0008152//metabolic process;GO:0008152//metabolic process;GO:0009058//biosynthetic process;GO:0009058//biosynthetic process;GO:0009058//biosynthetic process;GO:0009058//biosynthetic process;GO:0009058//biosynthetic process;GO:0009607//response to biotic stimulus;GO:0009607//response to biotic stimulus;GO:0…
2	LOC_Os01g62870	AKR4C10	1.088766294	1.09947698	2.298552249	0.536805212	0.389162408	0.340855486	0.51160349	0.328785387	0.410090242	0.25027233	0.293108444	0.212310977	0.251053289	0.298348249	0.372442846	1.036093557	PREDICTED: aldo-keto reductase family 4 member C10 [Oryza sativa Japonica Group]	Metabolism;Metabolism;Metabolism;Metabolism;Metabolism	Global and overview maps;Global and overview maps;Carbohydrate metabolism;Lipid metabolism;Carbohydrate metabolism	ko01100//Metabolic pathways;ko01110//Biosynthesis of secondary metabolites;ko00010//Glycolysis / Gluconeogenesis;ko00561//Glycerolipid metabolism;ko00040//Pentose and glucuronate interconversions	K00002;K00002;K00002;K00002;K00002	GO:0005634//nucleus;GO:0005634//nucleus;GO:0005829//cytosol;GO:0005829//cytosol	GO:0003824//catalytic activity;GO:0003824//catalytic activity	GO:0008152//metabolic process;GO:0008152//metabolic process
2	LOC_Os05g04510	SAM1	6.144677609	2.646464665	10.710567	1.219492756	1.528723309	1.432920285	1.356694976	3.575856298	3.789985892	4.469462486	6.425002092	1.548288975	2.477872789	2.159993703	4.127210672	11.93834138	PREDICTED: S-adenosylmethionine synthase 1 [Oryza sativa Japonica Group]	Metabolism;Metabolism;Metabolism;Metabolism	Global and overview maps;Global and overview maps;Global and overview maps;Amino acid metabolism	ko01100//Metabolic pathways;ko01110//Biosynthesis of secondary metabolites;ko01230//Biosynthesis of amino acids;ko00270//Cysteine and methionine metabolism	K00789;K00789;K00789;K00789	GO:0005618//cell wall;GO:0005618//cell wall;GO:0005829//cytosol;GO:0005829//cytosol;GO:0005886//plasma membrane;GO:0005886//plasma membrane;GO:0016020//membrane;GO:0016020//membrane	GO:0016740//transferase activity;GO:0016740//transferase activity	GO:0006139//nucleobase-containing compound metabolic process;GO:0006139//nucleobase-containing compound metabolic process;GO:0006950//response to stress;GO:0006950//response to stress;GO:0008150//biological_process;GO:0008150//biological_process;GO:0008152//metabolic process;GO:0008152//metabolic process;GO:0009058//biosynthetic process;GO:0009058//biosynthetic process;GO:0009628//response to abi…
2	LOC_Os06g11200	OPR1	1.393310662	0.421385338	2.095669707	0.233844928	0.203748804	0.674415972	0.365402558	0.437306831	0.784952141	0.754068938	0.199897189	0.207900642	0.488957225	0.415418636	0.052419647	0.379453783	OPR-1 [Oryza sativa Japonica Group]	Metabolism;Metabolism;Metabolism	Global and overview maps;Global and overview maps;Lipid metabolism	ko01100//Metabolic pathways;ko01110//Biosynthesis of secondary metabolites;ko00592//alpha-Linolenic acid metabolism	K05894;K05894;K05894	GO:0005829//cytosol	GO:0003824//catalytic activity	GO:0006629//lipid metabolic process;GO:0006950//response to stress;GO:0007275//multicellular organism development;GO:0008150//biological_process;GO:0008152//metabolic process;GO:0009987//cellular process
2	LOC_Os10g37710	LOC_Os10g37710	2.239143042	0.308933385	2.479733762	0.148781813	0.178595635	0.255813629	0.280915284	0.320706546	0.966920535	1.478997263	0.468558102	0.337598815	0.84395601	1.007657875	0.20819717	1.230221622	alpha/beta-Hydrolases superfamily protein [Zea mays]	-	-	-	-	GO:0005783//endoplasmic reticulum;GO:0005783//endoplasmic reticulum	GO:0016787//hydrolase activity;GO:0016787//hydrolase activity	GO:0008150//biological_process;GO:0008150//biological_process;GO:0008152//metabolic process;GO:0008152//metabolic process
2	LOC_Os03g27230	DAHPS1	1.298125859	0.221461055	1.640985961	0.134071495	0.13406993	0.200752273	0.270775369	0.505096735	0.585328877	0.412752682	1.421070525	0.531202247	1.423760912	0.461848107	0.350045285	2.669393776	PREDICTED: phospho-2-dehydro-3-deoxyheptonate aldolase 1, chloroplastic [Oryza sativa Japonica Group]	Metabolism;Metabolism;Metabolism;Metabolism	Global and overview maps;Global and overview maps;Global and overview maps;Amino acid metabolism	ko01100//Metabolic pathways;ko01110//Biosynthesis of secondary metabolites;ko01230//Biosynthesis of amino acids;ko00400//Phenylalanine, tyrosine and tryptophan biosynthesis	K01626;K01626;K01626;K01626	GO:0016020//membrane	GO:0016740//transferase activity	GO:0008152//metabolic process;GO:0009058//biosynthetic process;GO:0009987//cellular process
3	LOC_Os07g37454	2-Oct	0.293786663	1.565624226	0.225315804	3.344886131	3.196775487	0.586633232	0.787644828	0.616165481	0.437330048	0.876160261	0.328664363	0.321821782	0.140344777	0.223702956	0.130963365	1.063963448	Os07g0561800, partial [Oryza sativa Japonica Group]	-	-	-	-	GO:0016020//membrane	GO:0005215//transporter activity	GO:0006810//transport;GO:0009987//cellular process
3	LOC_Os10g13700	PCKA	0.586521968	1.600850491	0.43174411	3.558646962	0.895554574	0.418996268	1.645482174	1.631373031	0.842995133	1.23733415	0.631597489	0.929350314	0.485767098	0.344981685	0.383001886	0.605197201	PREDICTED: phosphoenolpyruvate carboxykinase [ATP] [Oryza sativa Japonica Group]	Metabolism;Metabolism;Metabolism;Metabolism;Metabolism;Metabolism;Metabolism	Global and overview maps;Global and overview maps;Global and overview maps;Carbohydrate metabolism;Carbohydrate metabolism;Energy metabolism;Carbohydrate metabolism	ko01100//Metabolic pathways;ko01110//Biosynthesis of secondary metabolites;ko01200//Carbon metabolism;ko00010//Glycolysis / Gluconeogenesis;ko00620//Pyruvate metabolism;ko00710//Carbon fixation in photosynthetic organisms;ko00020//Citrate cycle (TCA cycle)	K01610;K01610;K01610;K01610;K01610;K01610;K01610	GO:0005634//nucleus;GO:0005730//nucleolus;GO:0005829//cytosol;GO:0016020//membrane	GO:0000166//nucleotide binding;GO:0003824//catalytic activity;GO:0005515//protein binding	GO:0005975//carbohydrate metabolic process;GO:0006950//response to stress;GO:0007154//cell communication;GO:0008150//biological_process;GO:0008152//metabolic process;GO:0009058//biosynthetic process;GO:0009607//response to biotic stimulus;GO:0009987//cellular process;GO:0009991//response to extracellular stimulus
3	LOC_Os12g17600	RBCS	0.802582609	3.310966683	0.638708943	4.550010893	2.011825756	1.007190411	1.32144088	0.258384042	0.290467053	0.313531807	1.061143836	0.712250414	0.692918571	0.333062913	0.900925012	0.665481781	PREDICTED: ribulose bisphosphate carboxylase small chain, chloroplastic [Oryza sativa Japonica Group]	Metabolism;Metabolism;Metabolism;Metabolism	Global and overview maps;Global and overview maps;Carbohydrate metabolism;Energy metabolism	ko01100//Metabolic pathways;ko01200//Carbon metabolism;ko00630//Glyoxylate and dicarboxylate metabolism;ko00710//Carbon fixation in photosynthetic organisms	K01602;K01602;K01602;K01602	GO:0005576//extracellular region;GO:0005576//extracellular region;GO:0005829//cytosol;GO:0005829//cytosol;GO:0005840//ribosome;GO:0005840//ribosome;GO:0009536//plastid;GO:0009536//plastid;GO:0009579//thylakoid;GO:0009579//thylakoid;GO:0016020//membrane;GO:0016020//membrane	GO:0003824//catalytic activity;GO:0003824//catalytic activity;GO:0005488//binding;GO:0005488//binding	GO:0006950//response to stress;GO:0006950//response to stress;GO:0008152//metabolic process;GO:0008152//metabolic process;GO:0009628//response to abiotic stimulus;GO:0009628//response to abiotic stimulus
3	LOC_Os04g17660	STR18	0.196650215	1.072426348	0.17837174	1.468043102	0.839763206	0.317085063	0.411543883	0.681237892	0.457184518	0.405731506	0.27970096	0.692484878	0.492334072	0.485009179	0.268941592	0.444820821	PREDICTED: thiosulfate sulfurtransferase 16, chloroplastic [Oryza sativa Japonica Group]	-	-	-	-	GO:0005737//cytoplasm;GO:0005737//cytoplasm;GO:0005737//cytoplasm	GO:0016740//transferase activity;GO:0016740//transferase activity;GO:0016740//transferase activity	GO:0008150//biological_process;GO:0008150//biological_process;GO:0008150//biological_process;GO:0008152//metabolic process;GO:0008152//metabolic process;GO:0008152//metabolic process
3	LOC_Os07g37030	petC	0.342655295	1.811752774	0.30360937	2.220770294	1.758225655	0.498975047	0.797890833	0.140753671	0.148976196	0.303137685	1.136284911	0.443904678	0.215185249	0.20473937	0.356377777	0.78650432	PREDICTED: cytochrome b6-f complex iron-sulfur subunit, chloroplastic [Oryza sativa Japonica Group]	Metabolism;Metabolism	Global and overview maps;Energy metabolism	ko01100//Metabolic pathways;ko00195//Photosynthesis	K02636;K02636	GO:0005886//plasma membrane;GO:0009536//plastid;GO:0009579//thylakoid;GO:0016020//membrane	GO:0003674//molecular_function;GO:0005515//protein binding	GO:0006091//generation of precursor metabolites and energy;GO:0006950//response to stress;GO:0009607//response to biotic stimulus;GO:0009628//response to abiotic stimulus;GO:0015979//photosynthesis
4	LOC_Os11g05170	LOC_Os11g05170	0.103057312	0.328312288	0.117301965	0.252353769	2.891425922	0.823465543	0.14075779	0.499744502	0.156924426	0.377691734	0.281515498	0.53527029	0.268209883	0.944467173	0.629836197	0.885158163	hypothetical_protein [Oryza glaberrima]	-	-	-	-	GO:0005575//cellular_component	GO:0003674//molecular_function	GO:0006091//generation of precursor metabolites and energy;GO:0006950//response to stress
4	LOC_Os01g04370	HSP16.9A	0.252938496	0.685705395	0.329992018	0.529556677	7.166536993	1.508230015	0.546311919	2.865958151	0.219311287	2.459665933	0.832830445	0.448878005	0.310458574	0.950924499	1.038182616	0.562267676	PREDICTED: 16.9 kDa class I heat shock protein 1 [Oryza sativa Japonica Group]	Genetic Information Processing	Folding, sorting and degradation	ko04141//Protein processing in endoplasmic reticulum	K13993	-	-	GO:0006950//response to stress;GO:0009628//response to abiotic stimulus
4	LOC_Os04g01740	HSP82	0.063187716	0.129192632	0.043570821	0.206562694	1.739855803	0.902231758	0.152078511	0.185444929	0.125013961	0.2592241	0.108477236	1.235219345	0.168700799	0.568147206	0.187835232	0.425997475	PREDICTED: heat shock protein 82 [Oryza sativa Japonica Group]	Organismal Systems;Genetic Information Processing	Environmental adaptation;Folding, sorting and degradation	ko04626//Plant-pathogen interaction;ko04141//Protein processing in endoplasmic reticulum	K04079;K04079	GO:0005618//cell wall;GO:0005829//cytosol;GO:0005886//plasma membrane	GO:0000166//nucleotide binding;GO:0005515//protein binding	GO:0006950//response to stress;GO:0008150//biological_process;GO:0009607//response to biotic stimulus;GO:0009628//response to abiotic stimulus
4	LOC_Os03g61160	LOC_Os03g61160	0.068135878	0.33700052	0.066332154	0.74778895	2.221909414	0.234725421	0.227388954	0.09984982	0.123470567	0.298216135	0.999489427	0.1351433	0.097387641	0.047748784	0.375841299	0.601418851	expressed protein [Oryza sativa Japonica Group]	-	-	-	-	GO:0005575//cellular_component;GO:0005575//cellular_component;GO:0005575//cellular_component;GO:0005575//cellular_component	GO:0003674//molecular_function;GO:0003674//molecular_function;GO:0003674//molecular_function;GO:0003674//molecular_function;GO:0005515//protein binding;GO:0005515//protein binding;GO:0005515//protein binding;GO:0005515//protein binding	GO:0006091//generation of precursor metabolites and energy;GO:0006091//generation of precursor metabolites and energy;GO:0006091//generation of precursor metabolites and energy;GO:0006091//generation of precursor metabolites and energy;GO:0006464//cellular protein modification process;GO:0006464//cellular protein modification process;GO:0006464//cellular protein modification process;GO:0006464//c…
4	LOC_Os07g05365	PSBR	0.394298389	2.003335513	0.481130588	2.233280193	11.36839206	2.135792372	1.636732961	2.04327334	0.496661212	2.064653586	3.703903628	0.433834136	0.288750248	0.62544895	0.895099493	1.452916222	PREDICTED: photosystem II 10 kDa polypeptide, chloroplastic-like [Oryza sativa Japonica Group]	Metabolism;Metabolism	Global and overview maps;Energy metabolism	ko01100//Metabolic pathways;ko00195//Photosynthesis	K03541;K03541	GO:0009536//plastid;GO:0009579//thylakoid;GO:0016020//membrane	GO:0003674//molecular_function	GO:0006091//generation of precursor metabolites and energy;GO:0015979//photosynthesis;GO:0016043//cellular component organization
5	LOC_Os02g56750	PP2B11	0.070839453	0.112048022	0.070887292	0.064120053	0.153780153	1.539487602	0.130822908	0.381282628	0.197064152	0.457683647	0.135170714	0.070314107	0.055746329	0.191693675	0.054977993	0.249189823	PREDICTED: F-box protein PP2-B11-like isoform X1 [Oryza brachyantha]	-	-	-	-	-	GO:0030246//carbohydrate binding	GO:0008150//biological_process
5	LOC_Os03g29240	Os03g0405900	0.142341223	0.199798726	0.157569031	0.13627485	0.166358262	2.644415069	0.251042536	0.337934562	0.354244959	0.726340236	0.865820473	0.354046749	0.229857689	1.65004582	0.557149567	0.550985348	PREDICTED: probable nucleoredoxin 1-2 [Oryza sativa Japonica Group]	-	-	-	-	GO:0005829//cytosol	GO:0003674//molecular_function;GO:0003824//catalytic activity	GO:0007275//multicellular organism development;GO:0008150//biological_process;GO:0008152//metabolic process;GO:0009605//response to external stimulus;GO:0009653//anatomical structure morphogenesis;GO:0009856//pollination;GO:0016043//cellular component organization;GO:0016049//cell growth;GO:0030154//cell differentiation
5	LOC_Os06g37140	LOC_Os06g37140	0.807297893	0.855187098	0.782413087	0.970431677	0.708444504	8.986443425	0.953561752	0.481766578	0.728975955	1.641595984	0.570439536	0.818499073	4.506880432	1.417140155	0.956229855	0.383026744	Os02g0616600, partial [Oryza sativa Japonica Group]	-	-	-	-	-	-	-
5	LOC_Os01g72900	ASR3	0.314018947	0.351679488	0.453754225	0.273103053	0.386016603	4.421004168	0.368410632	0.993564409	0.741134043	1.187568465	0.365662684	0.33498051	0.394850861	0.452448109	0.275462829	0.169209628	PREDICTED: abscisic stress-ripening protein 3 [Oryza sativa Japonica Group]	-	-	-	-	-	-	-
5	LOC_Os03g13840	ERD7	0.461293794	0.805371284	0.463342399	0.584453093	1.160491191	6.708064544	0.848012362	2.113426008	1.085191594	2.32900613	2.364751357	1.090600574	0.641612497	2.025344219	1.799300041	0.707104228	protein EARLY-RESPONSIVE TO DEHYDRATION 7, chloroplastic-like [Aegilops tauschii subsp. tauschii] [Aegilops tauschii]	Cellular Processes	Transport and catabolism	ko04144//Endocytosis	K19366	GO:0005886//plasma membrane;GO:0005886//plasma membrane	GO:0003674//molecular_function;GO:0003674//molecular_function	GO:0006950//response to stress;GO:0006950//response to stress;GO:0009628//response to abiotic stimulus;GO:0009628//response to abiotic stimulus
6	LOC_Os12g34124	RPS3	0.057639899	0.037104205	0.016648648	0.057384001	0.037635452	0.054931214	3.514986028	0.040667554	0.111234192	0.103395363	0.22163021	0.154868018	0.089165602	0.084673322	0.347742286	0.160087087	ribosomal protein small subunit 3 (mitochondrion) [Oryza rufipogon]	Genetic Information Processing	Translation	ko03010//Ribosome	K02982	GO:0005739//mitochondrion;GO:0005840//ribosome	GO:0005198//structural molecule activity;GO:0005515//protein binding	GO:0006412//translation
6	LOC_Os12g33956	LOC_Os12g33956	0.045947386	0.017191314	0.014014682	0.05151563	0.04786441	0.048955515	2.891642024	0.012792549	0.15552942	0.031873254	0.288517936	0.080611302	0.09005252	0.139114317	0.169453022	0.160242945	maturase-related protein (mitochondrion) [Oryza rufipogon]	-	-	-	-	GO:0005575//cellular_component	GO:0003723//RNA binding;GO:0016740//transferase activity	GO:0006139//nucleobase-containing compound metabolic process;GO:0006259//DNA metabolic process;GO:0009058//biosynthetic process
6	LOC_Os12g34054	RPS3	0.189832429	0.11528531	0.073743043	0.253693206	0.176166348	0.230176761	10.15606031	0.113246565	0.571600901	0.31849549	0.637338024	0.380162277	0.341687521	0.807001838	0.801536494	0.149043169	ribosomal protein small subunit 3 (mitochondrion) [Oryza rufipogon]	Genetic Information Processing	Translation	ko03010//Ribosome	K02982	GO:0005739//mitochondrion;GO:0005840//ribosome	GO:0005198//structural molecule activity;GO:0005515//protein binding	GO:0006412//translation
6	LOC_Os12g34010	LOC_Os12g34010	0.515864686	0.338534514	0.161442341	0.581641882	0.513533653	0.719460072	24.72433945	0.332473718	1.447323538	0.859758976	3.18313487	1.369031846	0.762087831	1.559458641	2.68551006	0.582874985	orf183 (mitochondrion) [Oryza sativa Japonica Group]	Metabolism;Metabolism	Global and overview maps;Energy metabolism	ko01100//Metabolic pathways;ko00190//Oxidative phosphorylation	K02126;K02126	-	-	-
6	LOC_Os01g57960	LOC_Os01g57960	1.68144927	1.196719533	0.596132307	1.932526228	1.770220275	2.491989064	88.41980753	1.568677392	5.426953292	3.097155656	15.6822525	3.873729013	3.307137481	5.138679261	6.083843203	1.12454697	H0321H01.8 [Oryza sativa Indica Group]	-	-	-	-	-	-	-
7	LOC_Os02g01220	HAC1	0.013017334	0.042043339	0.012878281	0.04852894	0.047471234	0.031737757	0.010973627	1.58358672	0.018343295	0.070564501	0.332627556	0.076974199	0.118441841	0.09084758	0.205368763	0	PREDICTED: thiosulfate sulfurtransferase 18 isoform X1 [Oryza sativa Japonica Group]	-	-	-	-	-	-	GO:0008150//biological_process
7	LOC_Os10g06000	LOC_Os10g06000	0.021589027	0.047963121	0.02381136	0.027761788	0.074832049	0.042903444	0.026483789	1.272340304	0.087323738	0.062673013	0.248240176	0.081106954	0.071715826	0.097802276	0.625375562	0	PREDICTED: proline-rich protein 4 [Oryza sativa Japonica Group]	-	-	-	-	GO:0005618//cell wall	-	-
7	LOC_Os12g05540	PAP20	0.020992292	0.048798421	0.021339224	0.02439307	0.011443364	0.060080947	0.040798202	0.96010149	0.277837221	0.034656645	0.067404203	0.054280368	0.285476848	0.045145056	0.115595666	0	PREDICTED: probable purple acid phosphatase 20 [Oryza sativa Japonica Group]	-	-	-	-	GO:0005623//cell	GO:0016787//hydrolase activity	GO:0008150//biological_process;GO:0008152//metabolic process;GO:0009987//cellular process
7	LOC_Os10g05970	LOC_Os10g05970	0.135392848	0.354271297	0.153723284	0.144462012	0.34900443	0.284079911	0.205292031	5.826492365	0.835889901	0.156921137	0.964659756	0.43131482	2.660405462	0.21771147	1.658736937	0.102749579	PREDICTED: proline-rich protein 4 [Oryza sativa Japonica Group]	-	-	-	-	GO:0005618//cell wall	-	-
7	LOC_Os04g55250	METTL21C	0.016412497	0.038532492	0.035697365	0.030653044	0.087880863	0.045809934	0.043423925	0.957004907	0.05494698	0.076809912	0.197508932	0.240688001	0.36153514	0.147411741	0.04663392	0	H0811D08.3 [Oryza sativa Indica Group]	-	-	-	-	GO:0005575//cellular_component	GO:0003674//molecular_function	GO:0008150//biological_process
8	LOC_Os06g35700	At4g20820	1.54135633	0.599253229	0.782941742	0.416971075	0.371229025	0.666917869	1.141248382	1.861503821	19.7622291	3.514233461	1.21815226	0.471568373	0.488912894	2.428830914	0.544070329	1.354986726	PREDICTED: inactive tetrahydrocannabinolic acid synthase [Oryza sativa Japonica Group]	-	-	-	-	GO:0005623//cell	GO:0003674//molecular_function;GO:0003824//catalytic activity;GO:0005488//binding	GO:0008152//metabolic process
8	LOC_Os06g35560	At1g30760	0.199012103	0.221953149	0.172007888	0.213807091	0.187715781	0.233609943	0.169950773	0.996462508	4.135053493	0.812155655	0.347045553	0.263699512	0.256359244	0.147768198	0.070120492	0.251729339	PREDICTED: flavin-dependent oxidoreductase FOX2 [Oryza sativa Japonica Group]	Metabolism;Metabolism;Metabolism	Global and overview maps;Global and overview maps;Biosynthesis of other secondary metabolites	ko01100//Metabolic pathways;ko01110//Biosynthesis of secondary metabolites;ko00940//Phenylpropanoid biosynthesis	K22395;K22395;K22395	GO:0005623//cell	GO:0003674//molecular_function;GO:0003824//catalytic activity;GO:0005488//binding	GO:0008152//metabolic process
8	LOC_Os03g62200	AMT3-2	0.676393757	0.245782349	0.419870653	0.155809374	0.153750592	0.407826292	0.391577425	0.202374131	5.096391475	2.008339236	0.458701321	0.291671875	0.526267984	1.19797302	0.16543603	0.288078677	PREDICTED: ammonium transporter 3 member 2 [Oryza sativa Japonica Group]	-	-	-	-	GO:0005575//cellular_component;GO:0005886//plasma membrane	GO:0005215//transporter activity	GO:0006810//transport;GO:0009607//response to biotic stimulus;GO:0009987//cellular process
8	LOC_Os12g42200	CHX19	1.206217433	0.460048034	0.733605348	0.305256602	0.192181935	1.01525775	0.677224806	1.07005139	6.565562818	1.113350309	0.897638335	0.718702822	0.557093013	0.917595668	0.320657507	0.859711451	PREDICTED: cation/H(+) antiporter 19 [Oryza sativa Japonica Group]	-	-	-	-	-	GO:0005215//transporter activity	GO:0006810//transport;GO:0009987//cellular process
8	LOC_Os06g46740	At4g27520	0.556743948	0.291675871	0.411949671	0.219866999	0.182954458	0.269004956	0.333403545	0.895225421	3.580037762	0.658885758	0.613600685	0.277074347	0.121958282	1.461677054	0.40773681	0.150226674	PREDICTED: early nodulin-like protein 1 [Oryza sativa Japonica Group]	-	-	-	-	GO:0016020//membrane	GO:0003674//molecular_function;GO:0005488//binding	-
9	LOC_Os06g11310	LOC_Os06g11310	0.162823571	0.229054705	0.171852111	0.083712386	0.096035964	0.208585794	0.253680823	0.119259521	0.394980606	8.597254333	0.695459442	0.218463751	0.220104059	0.306511576	0.128072761	0.676804679	PREDICTED: blue copper protein-like [Oryza brachyantha]	-	-	-	-	GO:0005623//cell	GO:0003674//molecular_function;GO:0005488//binding	-
9	LOC_Os03g50960	AZI1	0.246850421	0.519812796	0.252543624	0.26304515	0.421899987	0.361620839	0.39360342	0.214116693	0.886245254	17.24216086	1.414129984	0.656547992	0.586675243	0.744385994	0.543921531	0.730304563	PREDICTED: cortical cell-delineating protein [Oryza sativa Japonica Group]	-	-	-	-	-	GO:0008289//lipid binding;GO:0008289//lipid binding	GO:0006810//transport;GO:0006810//transport;GO:0006950//response to stress;GO:0009607//response to biotic stimulus
9	LOC_Os02g32814	SLAH3	0.060421933	0.176258693	0.077272508	0.069393175	0.097195944	0.165054216	0.096785382	0.08312872	0.233867518	3.092856016	0.876712663	0.080348417	0.35752818	2.013298618	0.101695252	0.308455111	Os02g0530100, partial [Oryza sativa Japonica Group]	-	-	-	-	GO:0005886//plasma membrane;GO:0016020//membrane	GO:0005215//transporter activity	GO:0006810//transport;GO:0019725//cellular homeostasis
9	LOC_Os12g18560	PMEI28	0.370994722	0.294147419	0.367474031	0.14124549	0.191810708	0.424341624	0.234035104	0.408015477	0.552936221	6.649660725	0.392790488	0.465663133	0.279381804	0.44229689	0.373892564	1.072454363	PREDICTED: cell wall / vacuolar inhibitor of fructosidase 2 [Oryza sativa Japonica Group]	-	-	-	-	GO:0005623//cell	GO:0016787//hydrolase activity;GO:0030234//enzyme regulator activity	GO:0008152//metabolic process;GO:0009628//response to abiotic stimulus
9	LOC_Os02g45200	DOF2	0.027473856	0.058154382	0.033701058	0.031513929	0.04337438	0.178010269	0.044482194	0.029637358	0.06680999	1.027878408	0.245847258	0.062988571	0.060786643	0.933298661	0.042515772	0.374556265	PREDICTED: dof zinc finger protein DOF4.6 isoform X1 [Oryza sativa Japonica Group]	-	-	-	-	GO:0005575//cellular_component;GO:0005575//cellular_component;GO:0005575//cellular_component;GO:0005575//cellular_component	GO:0003677//DNA binding;GO:0003677//DNA binding;GO:0003677//DNA binding;GO:0003677//DNA binding;GO:0003700//transcription factor activity, sequence-specific DNA binding;GO:0003700//transcription factor activity, sequence-specific DNA binding;GO:0003700//transcription factor activity, sequence-specific DNA binding;GO:0003700//transcription factor activity, sequence-specific DNA binding	GO:0006139//nucleobase-containing compound metabolic process;GO:0006139//nucleobase-containing compound metabolic process;GO:0006139//nucleobase-containing compound metabolic process;GO:0006139//nucleobase-containing compound metabolic process;GO:0009058//biosynthetic process;GO:0009058//biosynthetic process;GO:0009058//biosynthetic process;GO:0009058//biosynthetic process
10	LOC_Os06g22960	TIP2-2	0.079855775	0.185612279	0.068478675	0.18975477	0.380666403	0.43968714	0.3936134	0.78493467	0.287646534	0.204489451	13.70640226	0.22284568	0.174437938	0.107430393	1.19410636	0.357200466	PREDICTED: probable aquaporin TIP2-2 [Oryza sativa Japonica Group]	-	-	-	-	GO:0005575//cellular_component;GO:0005618//cell wall;GO:0005773//vacuole;GO:0005886//plasma membrane;GO:0009536//plastid;GO:0016020//membrane	GO:0005215//transporter activity	GO:0006810//transport;GO:0009987//cellular process
10	LOC_Os05g08554	LOC_Os05g08554	0.076575209	0.145346256	0.071735532	0.172933569	0.152884124	0.381407398	0.467601678	0.657605675	0.222000782	0.251291793	9.407972854	0.336959677	0.058358361	0.116753022	0.77543275	0.261446893	unknown, partial [Oryza sativa Indica Group]	-	-	-	-	-	-	-
10	LOC_Os05g31140	VIT_06s0061g00120	0.085559938	0.106645376	0.076729974	0.085378565	0.062958273	0.164261348	0.39409266	0.121058978	1.282553276	0.295533148	7.696186211	0.087432838	0.205173118	0.119005266	0.163824238	0	PREDICTED: lichenase-2 [Oryza sativa Japonica Group]	-	-	-	-	GO:0005618//cell wall;GO:0005618//cell wall;GO:0005618//cell wall;GO:0005773//vacuole;GO:0005773//vacuole;GO:0005773//vacuole;GO:0016020//membrane;GO:0016020//membrane;GO:0016020//membrane	GO:0003824//catalytic activity;GO:0003824//catalytic activity;GO:0003824//catalytic activity;GO:0005488//binding;GO:0005488//binding;GO:0005488//binding;GO:0016787//hydrolase activity;GO:0016787//hydrolase activity;GO:0016787//hydrolase activity	GO:0006950//response to stress;GO:0006950//response to stress;GO:0006950//response to stress;GO:0008152//metabolic process;GO:0008152//metabolic process;GO:0008152//metabolic process;GO:0009607//response to biotic stimulus;GO:0009607//response to biotic stimulus;GO:0009607//response to biotic stimulus;GO:0009628//response to abiotic stimulus;GO:0009628//response to abiotic stimulus;GO:0009628//re…
10	LOC_Os10g36170	LTP-2	0.362611898	0.617347149	0.331495822	0.438878011	1.353210931	3.238498062	1.074223375	4.924501337	1.240640882	0.517798869	45.77674143	2.186076033	0.231691671	0.4496338	2.118807119	0.361608153	PREDICTED: non-specific lipid-transfer protein 2P [Oryza sativa Japonica Group]	-	-	-	-	GO:0005623//cell	GO:0008289//lipid binding	GO:0006810//transport
10	LOC_Os05g15770	Chib3H-h	0.169048776	0.292953106	0.155806873	0.251288536	0.483146184	0.724926809	0.484586608	0.951177889	1.46463794	1.84071359	19.77509857	0.138567387	5.025932298	1.09817682	0.749681473	0.078369906	PREDICTED: xylanase inhibitor protein 2-like [Oryza sativa Japonica Group]	Metabolism;Metabolism	Global and overview maps;Carbohydrate metabolism	ko01100//Metabolic pathways;ko00520//Amino sugar and nucleotide sugar metabolism	K01183;K01183	GO:0005623//cell	GO:0003824//catalytic activity;GO:0005488//binding;GO:0016787//hydrolase activity	GO:0006950//response to stress;GO:0007154//cell communication;GO:0008152//metabolic process;GO:0009628//response to abiotic stimulus;GO:0009991//response to extracellular stimulus
11	LOC_Os07g32710	LOC_Os07g32710	0.05896897	0.166026321	0.054465173	0.113631275	0.129040104	0.085590248	0.22195381	0.178053503	0.256412961	0.114699909	0.248629566	21.03575283	0.252019459	0.141006095	0.174082282	0	hypothetical protein OsI_26163 [Oryza sativa Indica Group]	-	-	-	-	-	-	-
11	LOC_Os01g56360	WSD1	0.007988817	0.014178544	0.003953031	0.01596254	0.004095565	0.019262888	0.017834973	0.039214823	0.040634163	0.009360695	0.049849003	2.143997697	0.02945699	0	0.17699194	0	PREDICTED: O-acyltransferase WSD1 [Oryza sativa Japonica Group]	-	-	-	-	GO:0005575//cellular_component	GO:0003674//molecular_function	GO:0008150//biological_process
11	LOC_Os07g32680	LOC_Os07g32680	0.266097132	0.730064585	0.249432505	0.613612282	0.432649566	0.439334559	0.618343484	1.296650088	1.374542689	0.497042116	0.91768525	72.32526364	2.117491464	0.381445453	0.59283003	0.631194525	Os07g0511100, partial [Oryza sativa Japonica Group]	-	-	-	-	-	-	-
11	LOC_Os01g14850	LOC_Os01g14850	0.04414339	0.157902974	0.041807016	0.086235878	0.086351842	0.078327315	0.185613292	0.055427334	0.09534509	0.085405325	0.162536419	10.41661213	0.2991502	0.037085857	5.407934904	0	PREDICTED: MFS18 protein [Oryza sativa Japonica Group]	-	-	-	-	-	-	-
11	LOC_Os01g12190	LOC_Os01g12190	0.305964498	0.528227964	0.251415716	0.295223188	0.384772731	0.373322551	0.292454172	0.183907425	0.564995253	1.675772426	0.412837437	30.78880721	0.362196242	0.84319739	1.203200945	0.115947406	PREDICTED: uncharacterized protein LOC9272458 [Oryza sativa Japonica Group]	-	-	-	-	GO:0005575//cellular_component	GO:0003674//molecular_function	GO:0008150//biological_process
12	LOC_Os07g45080	DMP2	0.001016167	0.004115604	0	4.30E-04	0.00181741	0.002009897	0.009763604	0.003899954	0.022357058	0	0.023005323	0	5.477883238	0	0	0	D-alanine--D-alanine ligase [Anthurium amnicola]	-	-	-	-	GO:0005773//vacuole;GO:0005783//endoplasmic reticulum;GO:0016020//membrane	GO:0003674//molecular_function	GO:0008150//biological_process
12	LOC_Os01g68540	GDI1	5.96E-04	0.001825418	0.004432081	0	0.010253162	8.58E-04	0	0.001443439	0.001247854	0	0.11851956	0	2.700934871	0	0	0	PREDICTED: rho GDP-dissociation inhibitor 1 [Oryza sativa Japonica Group]	-	-	-	-	GO:0005737//cytoplasm	GO:0005515//protein binding;GO:0030234//enzyme regulator activity	GO:0007275//multicellular organism development;GO:0008152//metabolic process;GO:0009653//anatomical structure morphogenesis;GO:0016043//cellular component organization;GO:0016049//cell growth;GO:0030154//cell differentiation
12	LOC_Os04g40510	LOC_Os04g40510	0.001511697	0.004057176	5.07E-04	6.62E-04	0.010897524	0	0	6.32E-04	0	0.008044957	0	0.022659463	2.093779557	0	0.105004105	0	PREDICTED: endoglucanase [Oryza sativa Japonica Group]	-	-	-	-	GO:0005623//cell;GO:0005623//cell	GO:0003824//catalytic activity;GO:0003824//catalytic activity;GO:0005488//binding;GO:0005488//binding;GO:0016787//hydrolase activity;GO:0016787//hydrolase activity	GO:0005975//carbohydrate metabolic process;GO:0005975//carbohydrate metabolic process;GO:0008152//metabolic process;GO:0008152//metabolic process
12	LOC_Os05g15850	Chib3H-h	0.034624163	0.143755622	0.029672897	0.056617261	0.086215546	0.05643652	0.065214756	0.09901689	0.368090399	0.991209474	0.131415606	0.094065591	65.46066009	0.081597421	0.235104529	0.268356329	PREDICTED: xylanase inhibitor protein 2-like [Oryza sativa Japonica Group]	Metabolism;Metabolism	Global and overview maps;Carbohydrate metabolism	ko01100//Metabolic pathways;ko00520//Amino sugar and nucleotide sugar metabolism	K01183;K01183	GO:0005623//cell	GO:0003824//catalytic activity;GO:0005488//binding;GO:0016787//hydrolase activity	GO:0006950//response to stress;GO:0007154//cell communication;GO:0008152//metabolic process;GO:0009628//response to abiotic stimulus;GO:0009991//response to extracellular stimulus
12	LOC_Os04g46130	At2g44790	0.003291524	0.016553651	0.005488877	0.008385907	0.004001536	0.006891983	0.002965736	0.00993145	0	0.010644299	0.040505853	0.038032503	5.13737794	0.005125064	0.190016196	0	PREDICTED: mavicyanin [Oryza sativa Japonica Group]	-	-	-	-	GO:0016020//membrane	GO:0003674//molecular_function;GO:0005488//binding	-
13	LOC_Os01g73940	LOC_Os01g73940	0.115503318	0.153921196	0.090128297	0.100627032	0.165760885	0.114315947	0.230655128	0.076162839	0.370514116	0.340650489	0.292807519	0.175464508	0.273483997	43.37247277	0.092436108	0	unknown protein [Oryza sativa Japonica Group]	-	-	-	-	-	-	-
13	LOC_Os05g07810	Rv2026c	0.011471549	0.028217337	0.018470413	0.020490707	0.085222948	0.034956942	0.03599982	0.025363109	0.044387404	0.151187806	0.07610136	0.063388729	0	9.198364666	0	0	PREDICTED: universal stress protein A-like protein [Oryza sativa Japonica Group]	-	-	-	-	GO:0005886//plasma membrane	GO:0003674//molecular_function	GO:0006950//response to stress;GO:0009628//response to abiotic stimulus
13	LOC_Os08g32970	ANN5	0.017456735	0.02307314	0.012181764	0.022266194	0.028791993	0.026311263	0.035642581	0.009525716	0.01946845	0.081954651	0.030522376	0.008024954	0.023655941	6.325326354	0.053449361	0	PREDICTED: annexin D5 [Oryza sativa Japonica Group]	-	-	-	-	-	GO:0005488//binding;GO:0008289//lipid binding	GO:0006950//response to stress;GO:0009628//response to abiotic stimulus
13	LOC_Os01g57004	LOC_Os01g57004	0.043086437	0.100360883	0.032492168	0.04528016	0.131830655	0.034054993	0.062117396	0.031525899	0.071604766	0.163157277	0.157172555	0.070620536	0.110517076	18.20965602	0.034708274	0.186785072	PREDICTED: cysteine-rich and transmembrane domain-containing protein A-like [Gossypium hirsutum]	-	-	-	-	-	-	-
13	LOC_Os03g20900	MYR1	0.005310338	0.013609247	0.010748425	0.004716883	0.003455474	0.007623085	0.027825453	0.014214895	0.013344222	0.039604868	0	0	0.020756405	2.899587627	0	0	PREDICTED: protein PHR1-LIKE 1 isoform X1 [Oryza sativa Japonica Group]	-	-	-	-	-	GO:0003700//transcription factor activity, sequence-specific DNA binding	GO:0006139//nucleobase-containing compound metabolic process;GO:0009058//biosynthetic process
14	LOC_Os08g02300	NAC043	0	0.003355507	4.51E-04	0.003243009	0	0.004621489	0.004076893	0.002730782	0	0.027068486	0	0	0.123453619	0	5.179202898	0	PREDICTED: NAC domain-containing protein 43 [Oryza sativa Japonica Group]	-	-	-	-	GO:0005575//cellular_component	GO:0003700//transcription factor activity, sequence-specific DNA binding	GO:0000003//reproduction;GO:0006139//nucleobase-containing compound metabolic process;GO:0007275//multicellular organism development;GO:0009058//biosynthetic process;GO:0009790//embryo development;GO:0009791//post-embryonic development;GO:0009908//flower development;GO:0009987//cellular process;GO:0019748//secondary metabolic process
14	LOC_Os06g14540	GLU13	0.002346666	0.005481815	0	0.003772746	0.003707506	0.003703827	0.00300976	0	0.013550576	0.001451033	0	0.004505323	0.12802148	0.008814728	5.012219284	0	PREDICTED: endoglucanase 17 [Oryza sativa Japonica Group]	-	-	-	-	GO:0009536//plastid	GO:0016787//hydrolase activity	GO:0008150//biological_process;GO:0008152//metabolic process;GO:0016049//cell growth
14	LOC_Os01g51260	MYB86	5.17E-04	0	4.45E-04	0.001128913	0	0	0	0	0	0	0	0	0.468727952	0	3.860267036	0	PREDICTED: myb-related protein Zm38 [Oryza sativa Japonica Group]	Organismal Systems	Environmental adaptation	ko04626//Plant-pathogen interaction	K09422	GO:0005634//nucleus	GO:0003677//DNA binding;GO:0003700//transcription factor activity, sequence-specific DNA binding	GO:0006139//nucleobase-containing compound metabolic process;GO:0009058//biosynthetic process;GO:0009719//response to endogenous stimulus;GO:0009908//flower development;GO:0009987//cellular process
14	LOC_Os04g55570	FPP7	6.77E-04	0.012159531	0	0.008826163	0.001399147	0	0.006958448	0	0.011298618	0	0.041306198	0.02393435	0.0225208	0.020196874	3.192358564	0	Os04g0649200, partial [Oryza sativa Japonica Group]	-	-	-	-	GO:0005575//cellular_component	GO:0003674//molecular_function	GO:0008150//biological_process
14	LOC_Os01g51840	IQD31	0.00457391	0.003843572	0.002139877	0.001821922	0.00943861	0.007221359	0.005576005	0.013210113	0.006839927	0.011270598	0.057508421	0.021469945	0.034840333	0.005020068	1.957169596	0	PREDICTED: protein IQ-DOMAIN 31 isoform X1 [Oryza sativa Japonica Group]	-	-	-	-	GO:0005829//cytosol;GO:0005829//cytosol;GO:0005829//cytosol;GO:0005886//plasma membrane;GO:0005886//plasma membrane;GO:0005886//plasma membrane	GO:0005515//protein binding;GO:0005515//protein binding;GO:0005515//protein binding	GO:0008150//biological_process;GO:0008150//biological_process;GO:0008150//biological_process
15	LOC_Os07g24000	PM19L	0.067862883	0.420853089	0.053886157	0.539453194	1.035956026	0.267677985	0.259027201	0.776234252	0.331190603	0.790034514	0.579975601	1.728550343	0.429282078	0.279552257	1.327060942	3.089717966	PM19-B1 [Triticum aestivum]	-	-	-	-	GO:0005623//cell	GO:0003674//molecular_function	GO:0008150//biological_process
15	LOC_Os01g59970	LOC_Os01g59970	0.353348815	0.617287735	0.345368487	0.597935572	0.344186283	0.409560676	0.359752208	0.443656211	0.421046967	6.387624625	0.727242556	0.346188263	1.053074131	1.338954885	0.137021987	2.80789972	PREDICTED: uncharacterized protein LOC4327481 [Oryza sativa Japonica Group]	-	-	-	-	GO:0005623//cell	GO:0003674//molecular_function	GO:0008150//biological_process
15	LOC_Os08g04540	TDC1	2.433328641	0.391869592	2.226788599	0.189675853	0.17545319	0.463253827	0.271010916	0.961664931	0.696132675	0.921534091	0.442263211	0.530582113	1.795671847	0.325518125	0.617556697	4.720190483	PREDICTED: aromatic-L-amino-acid decarboxylase [Oryza sativa Japonica Group]	Metabolism;Metabolism;Metabolism;Metabolism;Metabolism;Metabolism;Metabolism;Metabolism	Global and overview maps;Global and overview maps;Amino acid metabolism;Amino acid metabolism;Biosynthesis of other secondary metabolites;Amino acid metabolism;Biosynthesis of other secondary metabolites;Biosynthesis of other secondary metabolites	ko01100//Metabolic pathways;ko01110//Biosynthesis of secondary metabolites;ko00360//Phenylalanine metabolism;ko00380//Tryptophan metabolism;ko00901//Indole alkaloid biosynthesis;ko00350//Tyrosine metabolism;ko00950//Isoquinoline alkaloid biosynthesis;ko00965//Betalain biosynthesis	K01593;K01593;K01593;K01593;K01593;K01593;K01593;K01593	GO:0005575//cellular_component	GO:0003824//catalytic activity;GO:0005488//binding	GO:0006950//response to stress;GO:0008152//metabolic process;GO:0009987//cellular process
15	LOC_Os12g38270	MT4A	16.72924051	5.451617355	18.61183541	4.578092725	2.28217274	4.836446957	4.650340335	22.21128004	17.26486356	5.644067374	10.2772525	2.577729759	8.955188247	3.227286654	3.463907342	42.94472594	PREDICTED: metallothionein-like protein 4A [Oryza sativa Japonica Group]	-	-	-	-	-	GO:0005488//binding	GO:0019725//cellular homeostasis
15	LOC_Os08g34280	CCR1	0.993581462	0.152649073	0.99906692	0.062940104	0.089628235	0.171037904	0.157699945	0.658923158	0.985467016	0.307001479	0.353194697	0.36185437	1.260991161	0.240470483	0.324330356	1.960429018	PREDICTED: cinnamoyl-CoA reductase 1 [Oryza sativa Japonica Group]	Metabolism;Metabolism;Metabolism	Global and overview maps;Global and overview maps;Biosynthesis of other secondary metabolites	ko01100//Metabolic pathways;ko01110//Biosynthesis of secondary metabolites;ko00940//Phenylpropanoid biosynthesis	K09753;K09753;K09753	GO:0005829//cytosol	GO:0003824//catalytic activity	GO:0006950//response to stress;GO:0008152//metabolic process;GO:0009058//biosynthetic process;GO:0009628//response to abiotic stimulus;GO:0009987//cellular process;GO:0019748//secondary metabolic process
