# Supplementary material for: Single-Cell RNA sequencing of leaf sheath cells reveals the mechanism of rice resistance to brown planthopper (Nilaparvata lugens)
Source: Front Plant Sci. 2023 Jun 19;14:1200014. doi: 10.3389/fpls.2023.1200014 (PMC10316026; doi:10.3389/fpls.2023.1200014)
Supplement: Supplementary file 6 [file Table_6.xlsx]

## Sheet: Maker genes used in this study
Supplementary Table 6. The maker genes of cell type reported in previously reports
tissue	cell_type	maker gene
leaf	Epidermis	MYB94	SlH4	LOC_Os01g10490	FDH	ROC6	HSP18.1	LTP10	At2g30620	ADH1
leaf	Guard cell	SAPK10	SLAC1
leaf	Initial cell	LOC_Os01g14850	EXPA7	psbK
leaf	Mesophyll	ACO1	SIGB	LOC_Os04g39110	Os04g0573000	MRS2-A	RBCS	SIGA	CAB1R	UGT75L6	LOC_Os10g32840	UGT79	rbcL	CP12-1	LOC_Os07g04500	RBCS	ALDH2B7	RBCS	CAB2R
leaf	Mesophyll, Initial cell, Phloem	At1g18250
leaf	Mestome sheath, fiber, and phloem	YAB1
leaf	Mestome sheath	LOC_Os05g40010
leaf	Phloem	SN1	ZHD1	SUT1	PP2A1	FTIP1	ycf70
leaf	Preprocambium, guard cell, and trichome in leaf; procambium in root	HOX1
leaf	Procambium	CAL1	CjBAp12	TBT1	4CL3
leaf	Procambium, Initial cell	XTH25
leaf	Xylem	XCP2	CRK25	ROMT-17	EREBP1
leaf	Xylem and phloem	NPF2.11

## Sheet: Maker gene information
Gene_ID	Gene_name	Cluster 0	Cluster 1	Cluster 2	Cluster 3	Cluster 4	Cluster 5	Cluster 6	Cluster 7	Cluster 8	Cluster 9	Cluster 10	Cluster 11	Cluster 12	Cluster 13	Cluster 14	Cluster 15	Description	KEGG_A_class	KEGG_B_class	Pathway	K_ID	GO Component	GO Function	GO Process
LOC_Os01g02110	BHLH83	0.000523	0	0.000627	0	0	0	0	0.000616	0.00121517	0	0	0	0	0	0	0	PREDICTED: transcription factor bHLH83 [Oryza sativa Japonica Group]	-	-	-	-	GO:0005739//mitochondrion	GO:0003677//DNA binding;GO:0003700//transcription factor activity, sequence-specific DNA binding	GO:0006139//nucleobase-containing compound metabolic process;GO:0007275//multicellular organism development;GO:0009058//biosynthetic process;GO:0009653//anatomical structure morphogenesis;GO:0016043//cellular component organization;GO:0030154//cell differentiation
LOC_Os01g06500	PP2A1	0.000276	0.000273	0.00216884	0.00398292	0	0	0	0	0	0.0023587	0	0.0097037	0	0.664087	0	0	PREDICTED: protein PHLOEM PROTEIN 2-LIKE A1 isoform X1 [Oryza sativa Japonica Group]	-	-	-	-	GO:0005575//cellular_component;GO:0005575//cellular_component	GO:0005515//protein binding;GO:0005515//protein binding;GO:0030246//carbohydrate binding;GO:0030246//carbohydrate binding	GO:0009607//response to biotic stimulus;GO:0009607//response to biotic stimulus
LOC_Os01g08440	UGT75L6	0.0611077	0.0579407	0.0290404	0.0870174	0.0605388	0.125799	0.0737971	0.0456702	0.370895	0.177395	0.665318	0.0264854	0.128346	0.0287525	0.486285	0	PREDICTED: crocetin glucosyltransferase, chloroplastic [Oryza sativa Japonica Group]	Metabolism	Global and overview maps	ko01110//Biosynthesis of secondary metabolites	K21371	GO:0009536//plastid	GO:0016740//transferase activity	GO:0008152//metabolic process
LOC_Os01g10490	LOC_Os01g10490	0.0165714	0.0577475	0.0137832	0.0122543	0.0509469	0.0445854	0.0606621	0.0166255	0.0343386	0.0135659	0.0500128	1.1533	0.140367	0	5.55284	0	PREDICTED: protodermal factor 1 [Oryza sativa Japonica Group]	-	-	-	-	GO:0005576//extracellular region	-	-
LOC_Os01g14850	LOC_Os01g14850	0.0441434	0.157903	0.041807	0.0862359	0.0863518	0.0783273	0.185613	0.0554273	0.0953451	0.0854053	0.162536	10.4166	0.29915	0.0370859	5.40793	0	PREDICTED: MFS18 protein [Oryza sativa Japonica Group]	-	-	-	-	-	-	-
LOC_Os01g19740	CP12-1	0.350681	0.522303	0.404998	0.490362	0.392307	0.474965	0.246641	0.0433044	0.388198	0.143351	0.386302	0.116045	0.0851345	0.0722091	0.0981042	0.648393	PREDICTED: calvin cycle protein CP12-1, chloroplastic [Oryza sativa Japonica Group]	-	-	-	-	GO:0009536//plastid	GO:0003674//molecular_function;GO:0005515//protein binding	GO:0005975//carbohydrate metabolic process;GO:0009058//biosynthetic process;GO:0015979//photosynthesis
LOC_Os01g41710	CAB2R	0.196286	0.732023	0.107615	1.32028	2.36717	0.759148	1.32393	0.157706	0.428684	0.507286	11.1689	0.359803	0.238107	0.242439	0.310817	0.411939	PREDICTED: chlorophyll a-b binding protein 2, chloroplastic [Oryza sativa Japonica Group]	Metabolism;Metabolism	Global and overview maps;Energy metabolism	ko01100//Metabolic pathways;ko00196//Photosynthesis - antenna proteins	K08912;K08912	GO:0005622//intracellular;GO:0009536//plastid;GO:0009579//thylakoid;GO:0016020//membrane	GO:0005488//binding	GO:0006091//generation of precursor metabolites and energy;GO:0015979//photosynthesis
LOC_Os01g55549	ROC9	0.059407	0.147152	0.0678443	0.155193	0.398976	0.189745	0.0764765	0.207984	0.0417467	0.0777411	0.0770507	0.0671164	0.088622	0.0948347	0	0.39819	PREDICTED: homeobox-leucine zipper protein ROC9 [Oryza sativa Japonica Group]	-	-	-	-	GO:0005634//nucleus	GO:0003677//DNA binding;GO:0003700//transcription factor activity, sequence-specific DNA binding	GO:0006139//nucleobase-containing compound metabolic process;GO:0007275//multicellular organism development;GO:0009058//biosynthetic process;GO:0009653//anatomical structure morphogenesis;GO:0030154//cell differentiation
LOC_Os01g58039	ycf70	31.0023	12.7507	7.55968	37.6954	15.3867	20.4441	191.648	4.64344	14.8757	9.26763	24.8895	13.1446	9.39404	12.9943	13.3289	19.7249	unnamed protein product (chloroplast) [Oryza nivara]	-	-	-	-	-	-	-
LOC_Os01g59120	CYCB1-1	0.000641	0	0	0.00136018	0.000996	0	0	0	0	0	0	0	0.0113441	0	0.030773	0	PREDICTED: cyclin-B1-1 isoform X1 [Oryza sativa Japonica Group]	-	-	-	-	GO:0005737//cytoplasm	GO:0030234//enzyme regulator activity	GO:0006950//response to stress;GO:0007049//cell cycle;GO:0008152//metabolic process;GO:0009628//response to abiotic stimulus;GO:0009987//cellular process
LOC_Os01g60740	LTP10	0.0106054	0.0152048	0.00151508	0.00572352	0.00596932	0.0241529	0.00278768	0.0464873	0.0384058	0.00187527	0.720344	0.0271799	0.0142105	0	0.249776	0	PREDICTED: non-specific lipid-transfer protein 1 [Oryza sativa Japonica Group]	-	-	-	-	GO:0005623//cell	GO:0008289//lipid binding	GO:0006810//transport
LOC_Os01g62260	At1g18250	0.0764315	0.192174	0.0735705	0.145359	0.407705	0.158495	0.261425	0.040187	0.196451	0.170966	0.380381	0.0391459	0.119671	0.210634	0.342451	0.378967	PREDICTED: osmotin-like protein [Oryza sativa Japonica Group]	-	-	-	-	GO:0005575//cellular_component;GO:0005618//cell wall	GO:0003674//molecular_function	GO:0009607//response to biotic stimulus
LOC_Os01g63510	WOX9	0	0	0.000547	0	0	0.00126373	0	0	0	0	0	0.00225266	0	0	0	0	PREDICTED: WUSCHEL-related homeobox 9 [Oryza sativa Japonica Group]	-	-	-	-	-	GO:0003700//transcription factor activity, sequence-specific DNA binding	GO:0006139//nucleobase-containing compound metabolic process;GO:0009058//biosynthetic process;GO:0009719//response to endogenous stimulus
LOC_Os01g69030	SPS1	0.00381216	0.00249956	0.00238298	0.00424207	0	0.00651608	0	0.000725	0.0148801	0.00378775	0	0.0306427	0	0.0360419	0	0	PREDICTED: probable sucrose-phosphate synthase 1 [Oryza sativa Japonica Group]	Metabolism;Metabolism	Global and overview maps;Carbohydrate metabolism	ko01100//Metabolic pathways;ko00500//Starch and sucrose metabolism	K00696;K00696	GO:0005575//cellular_component;GO:0005575//cellular_component;GO:0005575//cellular_component;GO:0005575//cellular_component	GO:0016740//transferase activity;GO:0016740//transferase activity;GO:0016740//transferase activity;GO:0016740//transferase activity	GO:0005975//carbohydrate metabolic process;GO:0005975//carbohydrate metabolic process;GO:0005975//carbohydrate metabolic process;GO:0005975//carbohydrate metabolic process;GO:0008152//metabolic process;GO:0008152//metabolic process;GO:0008152//metabolic process;GO:0008152//metabolic process;GO:0009058//biosynthetic process;GO:0009058//biosynthetic process;GO:0009058//biosynthetic process;GO:00090…
LOC_Os01g73980	XCP2	0.00335262	0	0.00204865	0.00270017	0.00602841	0.0149394	0	0.00255477	0	0.0237059	0.358276	0.0364687	0.409698	0	0.00570776	0	PREDICTED: xylem cysteine proteinase 2 [Oryza sativa Japonica Group]	-	-	-	-	GO:0005618//cell wall	GO:0016787//hydrolase activity	GO:0008219//cell death;GO:0019538//protein metabolic process;GO:0030154//cell differentiation
LOC_Os10g21268	rbcL	100.015	17.9461	10.4505	109.154	34.4231	58.761	218.124	10.9445	54.2194	21.598	63.5226	23.4893	14.9155	19.9479	28.9858	28.2389	ribulose-1,5-bisphosphate carboxylase/oxygenase large subunit (chloroplast) [Oryza sativa Indica Group]	Metabolism;Metabolism;Metabolism;Metabolism	Global and overview maps;Global and overview maps;Carbohydrate metabolism;Energy metabolism	ko01100//Metabolic pathways;ko01200//Carbon metabolism;ko00630//Glyoxylate and dicarboxylate metabolism;ko00710//Carbon fixation in photosynthetic organisms	K01601;K01601;K01601;K01601	GO:0005576//extracellular region;GO:0005618//cell wall;GO:0005829//cytosol;GO:0005840//ribosome;GO:0009536//plastid;GO:0009579//thylakoid;GO:0016020//membrane	GO:0003824//catalytic activity	GO:0006464//cellular protein modification process;GO:0008150//biological_process;GO:0008152//metabolic process;GO:0009719//response to endogenous stimulus
LOC_Os10g32840	LOC_Os10g32840	1.07609	1.84707	1.12891	1.9317	1.07752	1.81302	0.847836	2.57242	2.4414	1.27462	0.783851	0.54586	0.334043	0.631677	0.634542	1.07991	Os10g0465950, partial [Oryza sativa Japonica Group]	-	-	-	-	GO:0005575//cellular_component	GO:0003674//molecular_function	-
LOC_Os10g41230	HOX1	0.627472	0.570118	0.791503	0.468495	0.666832	0.704193	0.318516	0.33705	0.305842	0.472096	0.341742	0.490617	1.06766	0.6508	0.16982	0.373732	PREDICTED: homeobox-leucine zipper protein HOX1 [Oryza sativa Japonica Group]	-	-	-	-	GO:0005634//nucleus	GO:0003700//transcription factor activity, sequence-specific DNA binding	GO:0006139//nucleobase-containing compound metabolic process;GO:0009058//biosynthetic process
LOC_Os10g42750	CSLD1	0.0357989	0.0135069	0.0280837	0.00381259	0.00407386	0.0291085	0.0098424	0.0119648	0.0522808	0.0294448	0.0699457	0.0207691	0.00920246	0.0087426	0.0122513	0	PREDICTED: cellulose synthase-like protein D1 [Oryza sativa Japonica Group]	-	-	-	-	GO:0005783//endoplasmic reticulum;GO:0005794//Golgi apparatus;GO:0005886//plasma membrane	GO:0016740//transferase activity	GO:0005975//carbohydrate metabolic process;GO:0006950//response to stress;GO:0008150//biological_process;GO:0009058//biosynthetic process;GO:0009628//response to abiotic stimulus;GO:0009987//cellular process
LOC_Os11g10480	ADH1	28.175	71.4629	36.6488	61.0482	69.7655	35.2105	28.1168	62.0251	23.673	48.4397	26.6314	36.1415	27.0183	29.0192	17.6184	55.3281	alcohol dehydrogenase I [Oryza rufipogon]	Metabolism;Metabolism;Metabolism;Metabolism;Metabolism;Metabolism	Global and overview maps;Global and overview maps;Carbohydrate metabolism;Lipid metabolism;Lipid metabolism;Amino acid metabolism	ko01100//Metabolic pathways;ko01110//Biosynthesis of secondary metabolites;ko00010//Glycolysis / Gluconeogenesis;ko00592//alpha-Linolenic acid metabolism;ko00071//Fatty acid degradation;ko00350//Tyrosine metabolism	K18857;K18857;K18857;K18857;K18857;K18857	GO:0005829//cytosol;GO:0005829//cytosol;GO:0005829//cytosol;GO:0005886//plasma membrane;GO:0005886//plasma membrane;GO:0005886//plasma membrane	GO:0003824//catalytic activity;GO:0003824//catalytic activity;GO:0003824//catalytic activity	GO:0006091//generation of precursor metabolites and energy;GO:0006091//generation of precursor metabolites and energy;GO:0006091//generation of precursor metabolites and energy;GO:0006950//response to stress;GO:0006950//response to stress;GO:0006950//response to stress;GO:0008150//biological_process;GO:0008150//biological_process;GO:0008150//biological_process;GO:0008152//metabolic process;GO:000…
LOC_Os11g26160	SIGB	0.00224073	0.010194	0.00293489	0.0186046	0.0164233	0.00921146	0.00292993	0.000991	0.00329098	0.0122725	0.0541264	0.0069305	0	0	0.104508	0	PREDICTED: RNA polymerase sigma factor sigB [Oryza sativa Japonica Group]	-	-	-	-	GO:0009536//plastid	GO:0003674//molecular_function;GO:0003677//DNA binding;GO:0003700//transcription factor activity, sequence-specific DNA binding;GO:0016740//transferase activity	GO:0006139//nucleobase-containing compound metabolic process;GO:0009058//biosynthetic process;GO:0009628//response to abiotic stimulus
LOC_Os11g42290	TBT1	1.19185	0.173153	1.02424	0.0837654	0.0899269	0.188478	0.167236	0.355996	0.742126	0.37218	0.369639	0.237992	0.596519	2.09621	0.16959	1.09647	PREDICTED: agmatine coumaroyltransferase-1 [Oryza sativa Japonica Group]	-	-	-	-	GO:0005829//cytosol	GO:0016740//transferase activity	GO:0008150//biological_process;GO:0008152//metabolic process;GO:0009058//biosynthetic process;GO:0009987//cellular process;GO:0019748//secondary metabolic process
LOC_Os12g17600	RBCS	0.802583	3.31097	0.638709	4.55001	2.01183	1.00719	1.32144	0.258384	0.290467	0.313532	1.06114	0.71225	0.692919	0.333063	0.900925	0.665482	PREDICTED: ribulose bisphosphate carboxylase small chain, chloroplastic [Oryza sativa Japonica Group]	Metabolism;Metabolism;Metabolism;Metabolism	Global and overview maps;Global and overview maps;Carbohydrate metabolism;Energy metabolism	ko01100//Metabolic pathways;ko01200//Carbon metabolism;ko00630//Glyoxylate and dicarboxylate metabolism;ko00710//Carbon fixation in photosynthetic organisms	K01602;K01602;K01602;K01602	GO:0005576//extracellular region;GO:0005576//extracellular region;GO:0005829//cytosol;GO:0005829//cytosol;GO:0005840//ribosome;GO:0005840//ribosome;GO:0009536//plastid;GO:0009536//plastid;GO:0009579//thylakoid;GO:0009579//thylakoid;GO:0016020//membrane;GO:0016020//membrane	GO:0003824//catalytic activity;GO:0003824//catalytic activity;GO:0005488//binding;GO:0005488//binding	GO:0006950//response to stress;GO:0006950//response to stress;GO:0008152//metabolic process;GO:0008152//metabolic process;GO:0009628//response to abiotic stimulus;GO:0009628//response to abiotic stimulus
LOC_Os12g19381	LOC_Os12g19381	1.12183	6.21519	1.5791	6.37762	5.09431	1.82171	2.87174	0.497041	0.59324	1.40629	5.37578	1.76604	0.307017	0.88237	1.08058	3.09856	-	-	-	-	-	GO:0005576//extracellular region;GO:0005829//cytosol;GO:0005840//ribosome;GO:0009536//plastid;GO:0009579//thylakoid;GO:0016020//membrane	GO:0003824//catalytic activity;GO:0005488//binding	GO:0006950//response to stress;GO:0008152//metabolic process;GO:0009628//response to abiotic stimulus
LOC_Os12g19470	RBCS	0.0248038	0.110661	0.0293652	0.117266	0.0438775	0.0445078	0.0929635	0.00135591	0.0117659	0.0303384	0.218617	0.0182846	0.00355467	0.00969525	0	0	PREDICTED: ribulose bisphosphate carboxylase small chain, chloroplastic-like [Oryza sativa Japonica Group]	Metabolism;Metabolism;Metabolism;Metabolism	Global and overview maps;Global and overview maps;Carbohydrate metabolism;Energy metabolism	ko01100//Metabolic pathways;ko01200//Carbon metabolism;ko00630//Glyoxylate and dicarboxylate metabolism;ko00710//Carbon fixation in photosynthetic organisms	K01602;K01602;K01602;K01602	GO:0005576//extracellular region;GO:0005576//extracellular region;GO:0005829//cytosol;GO:0005829//cytosol;GO:0005840//ribosome;GO:0005840//ribosome;GO:0009536//plastid;GO:0009536//plastid;GO:0009579//thylakoid;GO:0009579//thylakoid;GO:0016020//membrane;GO:0016020//membrane	GO:0003824//catalytic activity;GO:0003824//catalytic activity;GO:0005488//binding;GO:0005488//binding	GO:0006950//response to stress;GO:0006950//response to stress;GO:0008152//metabolic process;GO:0008152//metabolic process;GO:0009628//response to abiotic stimulus;GO:0009628//response to abiotic stimulus
LOC_Os12g28015	LOC_Os12g28015	0	0	0.00049	0.000693	0.00101839	0	0	0	0	0	0	0	0	0	0	0	Os12g0466550, partial [Oryza sativa Japonica Group]	-	-	-	-	-	-	-
LOC_Os02g05830	RBCS	0.0112545	0.0168202	0.0135649	0.0257724	0.0203043	0.0410856	0.0276831	0.0149636	0.0673021	0.0719762	0.805479	0	0.0112412	0	0	0.0510251	PREDICTED: ribulose bisphosphate carboxylase small chain, chloroplastic [Oryza sativa Japonica Group]	Metabolism;Metabolism;Metabolism;Metabolism	Global and overview maps;Global and overview maps;Carbohydrate metabolism;Energy metabolism	ko01100//Metabolic pathways;ko01200//Carbon metabolism;ko00630//Glyoxylate and dicarboxylate metabolism;ko00710//Carbon fixation in photosynthetic organisms	K01602;K01602;K01602;K01602	GO:0005576//extracellular region;GO:0005576//extracellular region;GO:0005618//cell wall;GO:0005829//cytosol;GO:0005829//cytosol;GO:0005840//ribosome;GO:0005840//ribosome;GO:0009536//plastid;GO:0009536//plastid;GO:0009579//thylakoid;GO:0009579//thylakoid;GO:0016020//membrane;GO:0016020//membrane	GO:0003824//catalytic activity;GO:0003824//catalytic activity;GO:0005488//binding;GO:0005515//protein binding	GO:0006950//response to stress;GO:0008152//metabolic process;GO:0008152//metabolic process;GO:0009628//response to abiotic stimulus;GO:0009628//response to abiotic stimulus
LOC_Os02g08100	4CL3	3.89748	0.627359	3.43883	0.328422	0.344341	0.482627	0.747437	1.32946	1.91862	3.61578	2.58651	1.06981	1.73479	2.92035	0.990733	2.31285	PREDICTED: probable 4-coumarate--CoA ligase 3 [Oryza sativa Japonica Group]	Metabolism;Metabolism;Metabolism;Metabolism;Metabolism	Global and overview maps;Global and overview maps;Biosynthesis of other secondary metabolites;Amino acid metabolism;Metabolism of cofactors and vitamins	ko01100//Metabolic pathways;ko01110//Biosynthesis of secondary metabolites;ko00940//Phenylpropanoid biosynthesis;ko00360//Phenylalanine metabolism;ko00130//Ubiquinone and other terpenoid-quinone biosynthesis	K01904;K01904;K01904;K01904;K01904	GO:0005575//cellular_component	GO:0003824//catalytic activity	GO:0006950//response to stress;GO:0008152//metabolic process;GO:0009607//response to biotic stimulus;GO:0009628//response to abiotic stimulus;GO:0009987//cellular process;GO:0019748//secondary metabolic process
LOC_Os02g41904	CAL1	0.0282868	0.0887763	0.0257258	0.0495643	0.162726	0.0671683	0.0490018	0.0313096	0.167314	0.1076	0.230263	0.0388647	0.0674942	0.0924021	0.15125	0	PREDICTED: defensin Tm-AMP-D1.2 [Oryza sativa Japonica Group]	-	-	-	-	GO:0005618//cell wall;GO:0005886//plasma membrane	GO:0030234//enzyme regulator activity	GO:0006950//response to stress;GO:0008152//metabolic process
LOC_Os02g42950	YAB4	0	0	0	0	0	0.00159083	0	0	0	0	0	0	0	0	0	0	PREDICTED: protein YABBY 4 [Oryza sativa Japonica Group]	-	-	-	-	GO:0005634//nucleus	GO:0003700//transcription factor activity, sequence-specific DNA binding;GO:0003700//transcription factor activity, sequence-specific DNA binding;GO:0005515//protein binding;GO:0005515//protein binding	GO:0000003//reproduction;GO:0000003//reproduction;GO:0006139//nucleobase-containing compound metabolic process;GO:0006139//nucleobase-containing compound metabolic process;GO:0007275//multicellular organism development;GO:0009058//biosynthetic process;GO:0009058//biosynthetic process;GO:0009653//anatomical structure morphogenesis;GO:0009791//post-embryonic development;GO:0009908//flower developme…
LOC_Os02g45520	OsI_08463	0.00130152	0	0	0.000667	0	0.00298492	0	0	0	0.00323938	0	0.00856098	0	0	0	0	PREDICTED: SPX domain-containing membrane protein Os02g45520 isoform X2 [Oryza sativa Japonica Group]	-	-	-	-	GO:0005773//vacuole;GO:0005773//vacuole;GO:0016020//membrane;GO:0016020//membrane	-	GO:0006810//transport;GO:0006810//transport;GO:0009987//cellular process;GO:0009987//cellular process
LOC_Os02g45940	SlH4	0.289517	0.268562	0.387531	0.32619	0.0887992	0.244708	0.140809	0.0643615	0.0516659	0.0373727	0.0601876	0.342742	0.43472	0.185701	0.625137	0.0590054	histone H4 [Zea mays]	-	-	-	-	GO:0005575//cellular_component;GO:0005773//vacuole;GO:0005829//cytosol;GO:0005886//plasma membrane;GO:0009536//plastid;GO:0016020//membrane	GO:0003677//DNA binding;GO:0005515//protein binding	GO:0006259//DNA metabolic process;GO:0016043//cellular component organization
LOC_Os02g48060	BHLH83	0	0.00111703	0.00114329	0	0	0	0	0	0.0139336	0	0.00603982	0.013616	0	0	0.0859244	0	bHLH protein-like [Oryza sativa Japonica Group]	-	-	-	-	GO:0005739//mitochondrion	GO:0003677//DNA binding;GO:0003700//transcription factor activity, sequence-specific DNA binding	GO:0006139//nucleobase-containing compound metabolic process;GO:0007275//multicellular organism development;GO:0009058//biosynthetic process;GO:0009653//anatomical structure morphogenesis;GO:0016043//cellular component organization;GO:0030154//cell differentiation
LOC_Os02g49720	ALDH2B7	3.78989	14.6448	4.93563	14.2971	19.5136	6.68983	5.08435	15.9283	2.92041	8.46785	19.6644	4.68497	8.70501	8.35579	4.57629	7.1256	PREDICTED: aldehyde dehydrogenase family 2 member B7, mitochondrial [Oryza sativa Japonica Group]	Metabolism;Metabolism;Metabolism;Metabolism;Metabolism;Metabolism;Metabolism;Metabolism;Metabolism;Metabolism;Metabolism;Metabolism;Metabolism	Global and overview maps;Global and overview maps;Carbohydrate metabolism;Lipid metabolism;Carbohydrate metabolism;Amino acid metabolism;Amino acid metabolism;Carbohydrate metabolism;Lipid metabolism;Amino acid metabolism;Metabolism of other amino acids;Amino acid metabolism;Amino acid metabolism	ko01100//Metabolic pathways;ko01110//Biosynthesis of secondary metabolites;ko00010//Glycolysis / Gluconeogenesis;ko00561//Glycerolipid metabolism;ko00620//Pyruvate metabolism;ko00330//Arginine and proline metabolism;ko00380//Tryptophan metabolism;ko00053//Ascorbate and aldarate metabolism;ko00071//Fatty acid degradation;ko00280//Valine, leucine and isoleucine degradation;ko00410//beta-Alanine met…	K00128;K00128;K00128;K00128;K00128;K00128;K00128;K00128;K00128;K00128;K00128;K00128;K00128	GO:0005739//mitochondrion;GO:0005739//mitochondrion;GO:0005739//mitochondrion;GO:0005739//mitochondrion;GO:0005739//mitochondrion	GO:0003824//catalytic activity;GO:0003824//catalytic activity;GO:0003824//catalytic activity;GO:0003824//catalytic activity;GO:0003824//catalytic activity	GO:0008152//metabolic process;GO:0008152//metabolic process;GO:0008152//metabolic process;GO:0008152//metabolic process;GO:0008152//metabolic process
LOC_Os02g56920	CER1	0.00316752	0.00248412	0.00375238	0.00374885	0.00787779	0.00352458	0.00058	0.0167441	0	0	0	0.0111911	0	0	0	0	PREDICTED: protein ECERIFERUM 1 [Oryza sativa Japonica Group]	Metabolism;Metabolism	Global and overview maps;Lipid metabolism	ko01110//Biosynthesis of secondary metabolites;ko00073//Cutin, suberine and wax biosynthesis	K15404;K15404	GO:0005623//cell;GO:0005783//endoplasmic reticulum	GO:0003824//catalytic activity	GO:0006629//lipid metabolic process;GO:0006950//response to stress;GO:0007275//multicellular organism development;GO:0009056//catabolic process;GO:0009058//biosynthetic process;GO:0009607//response to biotic stimulus;GO:0009628//response to abiotic stimulus;GO:0009987//cellular process
LOC_Os03g07480	SUT1	0.0188798	0.0253068	0.0102583	0.025894	0.0149031	0.0242803	0.0255838	0.00503606	0.0395914	0.0429905	0	0.0132693	0	1.5783	0	0	PREDICTED: sucrose transport protein SUT1 isoform X1 [Oryza sativa Japonica Group]	-	-	-	-	GO:0005623//cell;GO:0005623//cell;GO:0005623//cell;GO:0005623//cell;GO:0005886//plasma membrane;GO:0005886//plasma membrane;GO:0005886//plasma membrane;GO:0005886//plasma membrane;GO:0016020//membrane;GO:0016020//membrane;GO:0016020//membrane;GO:0016020//membrane	GO:0005215//transporter activity;GO:0005215//transporter activity;GO:0005215//transporter activity;GO:0005215//transporter activity	GO:0006810//transport;GO:0006810//transport;GO:0006810//transport;GO:0006810//transport;GO:0006950//response to stress;GO:0006950//response to stress;GO:0006950//response to stress;GO:0006950//response to stress;GO:0009987//cellular process;GO:0009987//cellular process;GO:0009987//cellular process;GO:0009987//cellular process
LOC_Os03g08360	FDH	0.0275424	0.053851	0.0270089	0.0275196	0.100697	0.0441244	0.0426771	0.2758	0.123264	0.0333442	0.545811	1.372	0.195245	0.101544	3.70688	0	PREDICTED: 3-ketoacyl-CoA synthase 10 [Oryza sativa Japonica Group]	Metabolism;Metabolism;Organismal Systems;Metabolism	Global and overview maps;Global and overview maps;Environmental adaptation;Lipid metabolism	ko01100//Metabolic pathways;ko01110//Biosynthesis of secondary metabolites;ko04626//Plant-pathogen interaction;ko00062//Fatty acid elongation	K15397;K15397;K15397;K15397	GO:0005783//endoplasmic reticulum;GO:0005783//endoplasmic reticulum;GO:0005783//endoplasmic reticulum;GO:0016020//membrane;GO:0016020//membrane;GO:0016020//membrane	GO:0003824//catalytic activity;GO:0003824//catalytic activity;GO:0003824//catalytic activity;GO:0016740//transferase activity;GO:0016740//transferase activity;GO:0016740//transferase activity	GO:0006629//lipid metabolic process;GO:0006629//lipid metabolic process;GO:0006629//lipid metabolic process;GO:0006950//response to stress;GO:0006950//response to stress;GO:0006950//response to stress;GO:0007275//multicellular organism development;GO:0007275//multicellular organism development;GO:0007275//multicellular organism development;GO:0008152//metabolic process;GO:0008152//metabolic proce…
LOC_Os03g13210	HRPN	0.00340701	0.00772183	0.00481442	0.00224635	0.00178554	0.0157917	0.000271	0.020948	0.00239944	0.0557097	0.043364	0	0.0417792	0.00289785	0.0288876	0	PREDICTED: peroxidase A2 [Oryza sativa Japonica Group]	Metabolism;Metabolism;Metabolism	Global and overview maps;Global and overview maps;Biosynthesis of other secondary metabolites	ko01100//Metabolic pathways;ko01110//Biosynthesis of secondary metabolites;ko00940//Phenylpropanoid biosynthesis	K00430;K00430;K00430	GO:0005634//nucleus;GO:0005737//cytoplasm	GO:0003824//catalytic activity;GO:0005488//binding	GO:0006950//response to stress;GO:0008152//metabolic process
LOC_Os03g16030	HSP18.1	1.83103	4.35308	2.14977	4.42301	24.5708	15.2742	2.93682	8.04394	2.34165	7.06997	5.12491	10.4427	9.55614	5.40034	15.8474	6.37499	PREDICTED: 18.1 kDa class I heat shock protein [Oryza sativa Japonica Group]	Genetic Information Processing	Folding, sorting and degradation	ko04141//Protein processing in endoplasmic reticulum	K13993	-	-	GO:0006950//response to stress;GO:0009628//response to abiotic stimulus
LOC_Os03g17350	RCN1	0	0	0	0	0	0	0	0	0	0	0	0	0	0	0	0	PREDICTED: ABC transporter G family member 5 [Oryza sativa Japonica Group]	-	-	-	-	GO:0016020//membrane	GO:0005215//transporter activity;GO:0016787//hydrolase activity	GO:0006139//nucleobase-containing compound metabolic process;GO:0006810//transport;GO:0009056//catabolic process;GO:0009987//cellular process
LOC_Os03g19380	CP12-1	3.63761	10.0065	4.02056	10.9161	11.798	5.32027	5.39171	1.1005	2.78227	3.54351	6.41277	3.84134	1.31805	2.31115	3.12612	11.0287	PREDICTED: calvin cycle protein CP12-1, chloroplastic [Oryza sativa Japonica Group]	-	-	-	-	GO:0009536//plastid	GO:0003674//molecular_function;GO:0005515//protein binding	GO:0005975//carbohydrate metabolic process;GO:0009058//biosynthetic process;GO:0015979//photosynthesis
LOC_Os03g21140	Os03g0328900	0.0225287	0.0351237	0.0184396	0.0347228	0.0520869	0.0666352	0.00816964	0.0107531	0.00478627	0.0337341	0.0497935	0.368071	0.102026	0.0330894	0.196693	0	PREDICTED: zinc finger CCCH domain-containing protein 22 isoform X1 [Oryza sativa Japonica Group]	-	-	-	-	GO:0005575//cellular_component;GO:0005575//cellular_component	GO:0000166//nucleotide binding;GO:0000166//nucleotide binding;GO:0003676//nucleic acid binding;GO:0003676//nucleic acid binding;GO:0003723//RNA binding;GO:0003723//RNA binding;GO:0005488//binding;GO:0005488//binding	GO:0008150//biological_process;GO:0008150//biological_process
LOC_Os03g41060	SN1	0.0757652	0.239251	0.0784986	0.248872	0.477372	0.223338	0.198325	0.215059	0.115005	0.185954	0.755113	1.19263	1.03599	0.853595	5.39721	0.56778	PREDICTED: peamaclein [Oryza sativa Japonica Group]	-	-	-	-	GO:0005623//cell	-	GO:0009719//response to endogenous stimulus
LOC_Os03g41460	SAPK10	0.038701	0.0491171	0.0231823	0.0364435	0.0106523	0.0732482	0.0284374	0.0226306	0.0151426	0.0473809	0.120395	0.715768	0.12332	0.049158	0.140318	0.0891027	PREDICTED: serine/threonine-protein kinase SAPK10 isoform X2 [Oryza sativa Japonica Group]	Environmental Information Processing;Environmental Information Processing	Signal transduction;Signal transduction	ko04075//Plant hormone signal transduction;ko04016//MAPK signaling pathway - plant	K14498;K14498	GO:0005634//nucleus;GO:0005737//cytoplasm;GO:0005829//cytosol	GO:0005515//protein binding;GO:0016301//kinase activity	GO:0005975//carbohydrate metabolic process;GO:0006464//cellular protein modification process;GO:0006629//lipid metabolic process;GO:0006950//response to stress;GO:0007165//signal transduction;GO:0007275//multicellular organism development;GO:0008152//metabolic process;GO:0009058//biosynthetic process;GO:0009607//response to biotic stimulus;GO:0009628//response to abiotic stimulus;GO:0009719//resp…
LOC_Os03g48000	MRS2-A	0.0127341	0.0238246	0.0103838	0.0274277	0.0499981	0.0201642	0.0510071	0.0173215	0.040426	0.0233633	0.366293	0.0497937	0.02531	0.0484814	0.13022	0	PREDICTED: magnesium transporter MRS2-A, chloroplastic [Oryza sativa Japonica Group]	-	-	-	-	GO:0009536//plastid;GO:0009536//plastid;GO:0009536//plastid;GO:0016020//membrane;GO:0016020//membrane;GO:0016020//membrane	GO:0005215//transporter activity;GO:0005215//transporter activity;GO:0005215//transporter activity	GO:0006810//transport;GO:0006810//transport;GO:0006810//transport;GO:0009987//cellular process;GO:0009987//cellular process;GO:0009987//cellular process
LOC_Os03g48180	NPF2.11	0.894275	0.284057	0.710298	0.239991	0.175355	0.293473	0.355694	0.231076	0.716146	0.362645	1.14471	1.02384	2.34408	0.594502	0.921479	0.37196	PREDICTED: protein NRT1/ PTR FAMILY 2.11 [Oryza sativa Japonica Group]	-	-	-	-	GO:0005575//cellular_component;GO:0005886//plasma membrane;GO:0016020//membrane	GO:0005215//transporter activity	GO:0006810//transport;GO:0009628//response to abiotic stimulus
LOC_Os03g51690	OSH1	0	0	0	0	0	0	0	0.000891	0	0	0	0	0	0.00451818	0	0	PREDICTED: homeobox protein knotted-1-like 6 [Oryza sativa Japonica Group]	-	-	-	-	GO:0005634//nucleus;GO:0005634//nucleus;GO:0005634//nucleus	GO:0003700//transcription factor activity, sequence-specific DNA binding;GO:0003700//transcription factor activity, sequence-specific DNA binding;GO:0003700//transcription factor activity, sequence-specific DNA binding;GO:0005515//protein binding;GO:0005515//protein binding;GO:0005515//protein binding	GO:0006139//nucleobase-containing compound metabolic process;GO:0006139//nucleobase-containing compound metabolic process;GO:0006139//nucleobase-containing compound metabolic process;GO:0007275//multicellular organism development;GO:0007275//multicellular organism development;GO:0007275//multicellular organism development;GO:0009058//biosynthetic process;GO:0009058//biosynthetic process;GO:000905…
LOC_Os03g60720	EXPA7	0.051677	0.032128	0.0315727	0.030585	0.0406176	0.054793	0.0271207	0.0221744	0.0132324	0.035299	0.0865273	0.218714	0	0.258993	0.926163	0	PREDICTED: expansin-A7 [Oryza sativa Japonica Group]	-	-	-	-	GO:0005575//cellular_component;GO:0005618//cell wall;GO:0005829//cytosol	-	GO:0009653//anatomical structure morphogenesis;GO:0009987//cellular process;GO:0016043//cellular component organization;GO:0016049//cell growth
LOC_Os04g16866	psbK	25.4794	5.49305	3.0482	30.2204	12.6533	17.077	132.71	3.0944	15.2397	6.59963	18.9531	7.64804	6.13142	7.31799	8.4745	7.69047	photosystem II protein K (chloroplast) [Oryza sativa Japonica Group]	Metabolism;Metabolism	Global and overview maps;Energy metabolism	ko01100//Metabolic pathways;ko00195//Photosynthesis	K02712;K02712	GO:0009536//plastid;GO:0009579//thylakoid;GO:0016020//membrane	GO:0003674//molecular_function	GO:0015979//photosynthesis
LOC_Os04g25650	CRK25	1.53384	0.67047	1.02248	0.805459	0.347654	0.401748	0.654977	0.400235	2.13273	2.91183	0.291101	0.422047	0.291249	0.45867	0.227558	0.800604	PREDICTED: cysteine-rich repeat secretory protein 38 [Oryza sativa Japonica Group]	-	-	-	-	GO:0005576//extracellular region	GO:0016787//hydrolase activity	GO:0008150//biological_process;GO:0008152//metabolic process
LOC_Os04g39110	LOC_Os04g39110	0.00193771	0.00452663	0.00107923	0.00359356	0.0365109	0.0221617	0.0416927	0	0.00785501	0.0112486	0.122324	0.0264278	0.0051797	0.0342742	0.3129	0	PREDICTED: gibberellin-regulated protein 14 [Oryza sativa Japonica Group]	-	-	-	-	GO:0005623//cell;GO:0005623//cell	GO:0005515//protein binding;GO:0005515//protein binding	GO:0009719//response to endogenous stimulus;GO:0009719//response to endogenous stimulus
LOC_Os04g39770	LOC_Os04g39770	0	0	0	0	0	0	0	0	0	0	0	0	0	0	0	0	fon2-like cle protein1 [Zea mays]	-	-	-	-	-	-	-
LOC_Os04g48390	Os04g0573000	0.0555172	0.0432025	0.0401005	0.0379131	0.0334459	0.05976	0.0627584	0.0199915	0.235695	0.022796	0.178015	0.0443189	0	0.00369597	0.0154493	0.0492752	OSJNBa0019K04.6 [Oryza sativa Japonica Group]	-	-	-	-	GO:0005773//vacuole;GO:0016020//membrane	-	GO:0006810//transport;GO:0009987//cellular process
LOC_Os04g48530	SLAC1	0.00498605	0.0157587	0.00380132	0.00149851	0	0.00359926	0.00643169	0	0.0137634	0.00218796	0	0.703688	0	0.0024854	0.0161687	0	PREDICTED: guard cell S-type anion channel SLAC1 [Oryza sativa Japonica Group]	-	-	-	-	GO:0005886//plasma membrane;GO:0016020//membrane	GO:0005215//transporter activity;GO:0005515//protein binding	GO:0006810//transport;GO:0008150//biological_process;GO:0009628//response to abiotic stimulus;GO:0009719//response to endogenous stimulus;GO:0009987//cellular process;GO:0019725//cellular homeostasis
LOC_Os04g52920	LOC_Os04g52920	0.000987	0	0.00157366	0	0	0	0	0.000575	0	0	0	0.006063	0	0	0	0	H0714H04.6 [Oryza sativa Indica Group]	-	-	-	-	GO:0005886//plasma membrane;GO:0005886//plasma membrane	GO:0003677//DNA binding;GO:0003677//DNA binding	-
LOC_Os04g55590	WOX4	0	0	0	0	0	0	0	0	0	0	0	0	0	0	0	0	PREDICTED: WUSCHEL-related homeobox 4 [Oryza sativa Japonica Group]	-	-	-	-	GO:0005634//nucleus	GO:0003700//transcription factor activity, sequence-specific DNA binding	GO:0000003//reproduction;GO:0006139//nucleobase-containing compound metabolic process;GO:0007165//signal transduction;GO:0009058//biosynthetic process;GO:0009790//embryo development;GO:0009791//post-embryonic development
LOC_Os05g40010	LOC_Os05g40010	8.21438	7.35628	7.33321	8.04672	3.54592	6.06811	6.09896	13.9086	8.4679	6.78927	3.72615	7.86	4.2075	6.56854	2.38182	5.74101	PREDICTED: non-specific lipid-transfer protein 1 [Oryza sativa Japonica Group]	-	-	-	-	GO:0005623//cell	GO:0008289//lipid binding	GO:0006810//transport
LOC_Os05g40384	CYP714D1	0.0047653	0.00733213	0.00317203	0.00917379	0.00473125	0.0135514	0.0149782	0.122172	0.0857471	0.016239	0.0139851	0.0835121	0.148705	0	0	0	PREDICTED: cytochrome P450 714D1 [Oryza sativa Japonica Group]	-	-	-	-	GO:0005623//cell	GO:0003674//molecular_function;GO:0003824//catalytic activity;GO:0005488//binding;GO:0019825//oxygen binding	GO:0008152//metabolic process
LOC_Os06g04090	NAC043	0.00323432	0.003598	0.000348	0	0	0.000834	0.0027243	0	0	0.00597419	0.0360083	0	0	0	0	0	PREDICTED: NAC domain-containing protein 43 [Oryza sativa Japonica Group]	-	-	-	-	GO:0016020//membrane	GO:0003700//transcription factor activity, sequence-specific DNA binding	GO:0006139//nucleobase-containing compound metabolic process;GO:0007275//multicellular organism development;GO:0009058//biosynthetic process;GO:0009908//flower development;GO:0009987//cellular process
LOC_Os06g14030	Os06g0250600	0.0252668	0.017708	0.0239503	0.0381941	0.00280373	0.00503763	0.0151729	0.0059185	0.0803163	0.21242	0	0.117531	0	0.0474068	0.0224497	0	PREDICTED: potassium channel KOR1 [Oryza sativa Japonica Group]	-	-	-	-	-	GO:0000166//nucleotide binding;GO:0005215//transporter activity	GO:0006810//transport;GO:0009719//response to endogenous stimulus;GO:0009987//cellular process
LOC_Os06g41090	FTIP1	0.00021	0.00201793	0	0.00424968	0.00268418	0	0.00739991	0	0	0	0	0	0	0.267561	0	0	PREDICTED: protein QUIRKY [Oryza sativa Japonica Group]	-	-	-	-	GO:0005575//cellular_component	GO:0003674//molecular_function	GO:0008150//biological_process
LOC_Os06g44750	AIL5	0.0122024	0.00471226	0.0158618	0.00048	0.000811	0.00934168	0.000908	0.00160621	0.00489797	0.019546	0	0.0325117	0.0215222	0.00331103	0.0461597	0	AP2-EREBP transcription factor, partial [Oryza sativa Japonica Group]	-	-	-	-	GO:0005634//nucleus	GO:0003677//DNA binding;GO:0003700//transcription factor activity, sequence-specific DNA binding	GO:0006139//nucleobase-containing compound metabolic process;GO:0007275//multicellular organism development;GO:0009058//biosynthetic process;GO:0009653//anatomical structure morphogenesis;GO:0009790//embryo development;GO:0009791//post-embryonic development
LOC_Os06g46310	NRAMP3	0.0711245	0.0946664	0.0893805	0.090998	0.0788693	0.102175	0.0817101	0.0501308	0.094556	0.0868812	0.115012	0.0524799	0.00649681	0.0773845	0.0499477	0	PREDICTED: metal transporter Nramp3 [Oryza sativa Japonica Group]	-	-	-	-	GO:0005886//plasma membrane;GO:0005886//plasma membrane;GO:0005886//plasma membrane	GO:0005215//transporter activity;GO:0005215//transporter activity;GO:0005215//transporter activity	GO:0006810//transport;GO:0006810//transport;GO:0006810//transport;GO:0008150//biological_process;GO:0008150//biological_process;GO:0008150//biological_process;GO:0009987//cellular process;GO:0009987//cellular process;GO:0009987//cellular process;GO:0019725//cellular homeostasis;GO:0019725//cellular homeostasis;GO:0019725//cellular homeostasis
LOC_Os06g48200	XTH25	0.15512	0.362644	0.123102	0.405543	0.956552	0.601606	0.408125	1.1044	0.607357	0.821874	4.40116	0.383441	0.337048	0.160049	4.7639	0.809516	PREDICTED: probable xyloglucan endotransglucosylase/hydrolase protein 25 [Oryza sativa Japonica Group]	-	-	-	-	GO:0005576//extracellular region;GO:0005618//cell wall;GO:0005623//cell	GO:0016740//transferase activity;GO:0016787//hydrolase activity	GO:0008152//metabolic process;GO:0009987//cellular process
LOC_Os07g04500	LOC_Os07g04500	0.311631	0.272236	0.384251	0.274412	0.103639	0.248539	0.241616	0.228164	0.336924	0.1992	0.237309	0.101338	0.135805	0.144178	0.116382	0.370886	PREDICTED: uncharacterized protein LOC4342360 [Oryza sativa Japonica Group]	-	-	-	-	-	-	-
LOC_Os07g05360	PSBR	0.0166864	0.0756162	0.0145226	0.0969403	0.14723	0.0842049	0.129519	0.011788	0.0566398	0.0647191	1.74415	0.0510125	0.0605122	0.0593618	0.0590428	0.085778	PREDICTED: photosystem II 10 kDa polypeptide, chloroplastic [Oryza sativa Japonica Group]	Metabolism;Metabolism	Global and overview maps;Energy metabolism	ko01100//Metabolic pathways;ko00195//Photosynthesis	K03541;K03541	GO:0009536//plastid;GO:0009536//plastid;GO:0009579//thylakoid;GO:0009579//thylakoid;GO:0016020//membrane;GO:0016020//membrane	GO:0003674//molecular_function;GO:0003674//molecular_function	GO:0006091//generation of precursor metabolites and energy;GO:0006091//generation of precursor metabolites and energy;GO:0015979//photosynthesis;GO:0015979//photosynthesis;GO:0016043//cellular component organization;GO:0016043//cellular component organization
LOC_Os07g06620	YAB1	0.0146885	0.0160512	0.0081204	0.0121917	0.045635	0.0238085	0.0240315	0.00125244	0.0306756	0.116404	0.392345	0.0322774	0	0.321054	0.0156465	0	PREDICTED: protein YABBY 1 isoform X1 [Oryza sativa Japonica Group]	-	-	-	-	GO:0005575//cellular_component;GO:0005575//cellular_component;GO:0005575//cellular_component;GO:0005575//cellular_component	GO:0003700//transcription factor activity, sequence-specific DNA binding;GO:0003700//transcription factor activity, sequence-specific DNA binding;GO:0003700//transcription factor activity, sequence-specific DNA binding;GO:0003700//transcription factor activity, sequence-specific DNA binding	GO:0006139//nucleobase-containing compound metabolic process;GO:0006139//nucleobase-containing compound metabolic process;GO:0006139//nucleobase-containing compound metabolic process;GO:0006139//nucleobase-containing compound metabolic process;GO:0009058//biosynthetic process;GO:0009058//biosynthetic process;GO:0009058//biosynthetic process;GO:0009058//biosynthetic process;GO:0030154//cell differ…
LOC_Os07g08710	At2g30620	5.02354	10.0671	6.36842	10.5414	7.49463	5.69195	4.34273	4.09116	2.7745	4.73871	2.6492	7.795	7.56377	2.91091	4.79116	8.89186	PREDICTED: histone H1 [Oryza sativa Japonica Group]	-	-	-	-	GO:0005622//intracellular;GO:0005622//intracellular;GO:0005634//nucleus;GO:0005634//nucleus;GO:0005730//nucleolus;GO:0005730//nucleolus	GO:0003677//DNA binding;GO:0003677//DNA binding	GO:0006259//DNA metabolic process;GO:0006259//DNA metabolic process;GO:0016043//cellular component organization;GO:0016043//cellular component organization
LOC_Os07g31450	CHR4	0.118138	0.0335836	0.0258587	0.0676006	0.068013	0.0635483	0.0843607	0.0473562	0.139366	0.100962	0.173739	0.199056	0.210058	0.0714852	0.360837	0	PREDICTED: protein CHROMATIN REMODELING 4 [Oryza sativa Japonica Group]	-	-	-	-	-	-	-
LOC_Os07g43580	MYB94	0.0574549	0.100084	0.0517233	0.0582626	0.0583083	0.233968	0.091589	0.906657	0.139533	0.0731322	0.296328	4.01276	0.723863	0.0340044	1.04635	0	PREDICTED: transcription factor MYB30 [Oryza sativa Japonica Group]	Organismal Systems	Environmental adaptation	ko04626//Plant-pathogen interaction	K09422	-	GO:0003677//DNA binding;GO:0003700//transcription factor activity, sequence-specific DNA binding	GO:0006139//nucleobase-containing compound metabolic process;GO:0006629//lipid metabolic process;GO:0006950//response to stress;GO:0008150//biological_process;GO:0008219//cell death;GO:0009058//biosynthetic process;GO:0009607//response to biotic stimulus;GO:0009719//response to endogenous stimulus;GO:0009987//cellular process
LOC_Os08g06630	SIGA	0.00942647	0.0192411	0.00588825	0.0257957	0.0421721	0.00911953	0.0231753	0.0128145	0.0235053	0.010472	0.205603	0.0171746	0.00355467	0	0.0183311	0	PREDICTED: RNA polymerase sigma factor sigA [Oryza sativa Japonica Group]	-	-	-	-	GO:0009536//plastid;GO:0009536//plastid	GO:0003674//molecular_function;GO:0003674//molecular_function;GO:0003677//DNA binding;GO:0003677//DNA binding;GO:0003700//transcription factor activity, sequence-specific DNA binding;GO:0003700//transcription factor activity, sequence-specific DNA binding;GO:0005515//protein binding;GO:0005515//protein binding;GO:0016740//transferase activity;GO:0016740//transferase activity	GO:0006139//nucleobase-containing compound metabolic process;GO:0006139//nucleobase-containing compound metabolic process;GO:0009058//biosynthetic process;GO:0009058//biosynthetic process
LOC_Os08g07010	ABCG14	0.00207432	0.000499	0.00240909	0.000502	0.000954	0.00568521	0	0.00229736	0.00554212	0.00181484	0.00900208	0	0	0.00704356	0	0	PREDICTED: ABC transporter G family member 14 [Oryza sativa Japonica Group]	-	-	-	-	-	GO:0005215//transporter activity;GO:0016787//hydrolase activity	GO:0006139//nucleobase-containing compound metabolic process;GO:0006810//transport;GO:0009056//catabolic process;GO:0009987//cellular process
LOC_Os08g35420	psbA	0.00271863	0.00304137	0	0	0	0.000902	0.00638895	0.00511147	0	0	0	0	0	0	0	0	photosystem II protein D1 [Oryza sativa Japonica Group]	Metabolism;Metabolism	Global and overview maps;Energy metabolism	ko01100//Metabolic pathways;ko00195//Photosynthesis	K02703;K02703	GO:0009536//plastid;GO:0009579//thylakoid;GO:0016020//membrane	GO:0005488//binding;GO:0005515//protein binding	GO:0006091//generation of precursor metabolites and energy;GO:0015979//photosynthesis
LOC_Os08g38910	ROMT-17	0.447439	0.904118	0.505214	0.870945	1.81366	0.684585	0.530322	0.382498	0.389345	0.993484	1.90793	0.367314	0.284943	0.20019	0.608077	0.453568	PREDICTED: tricin synthase 2 [Oryza sativa Japonica Group]	-	-	-	-	GO:0005829//cytosol;GO:0005829//cytosol;GO:0005829//cytosol;GO:0005829//cytosol	GO:0016740//transferase activity;GO:0016740//transferase activity;GO:0016740//transferase activity;GO:0016740//transferase activity	GO:0008150//biological_process;GO:0008150//biological_process;GO:0008150//biological_process;GO:0008150//biological_process;GO:0008152//metabolic process;GO:0008152//metabolic process;GO:0008152//metabolic process;GO:0008152//metabolic process;GO:0009058//biosynthetic process;GO:0009058//biosynthetic process;GO:0009058//biosynthetic process;GO:0009058//biosynthetic process;GO:0009987//cellular pr…
LOC_Os08g40170	CDKB2-1	8.5e-05	0.000917	0.00044	0	0.00664504	0.000864	0	0	0	0	0	0	0	0	0	0	PREDICTED: cyclin-dependent kinase B2-1 [Oryza sativa Japonica Group]	-	-	-	-	-	GO:0005515//protein binding;GO:0005515//protein binding;GO:0016301//kinase activity;GO:0016301//kinase activity	GO:0006464//cellular protein modification process;GO:0006464//cellular protein modification process;GO:0007049//cell cycle;GO:0007049//cell cycle;GO:0007165//signal transduction;GO:0007165//signal transduction;GO:0007275//multicellular organism development;GO:0007275//multicellular organism development;GO:0008152//metabolic process;GO:0008152//metabolic process;GO:0009653//anatomical structure mo…
LOC_Os09g02770	LOC_Os09g02770	0.0207373	0.0274232	0.0172019	0.0314908	0.0543582	0.0195274	0.0107886	0.00442749	0.0175767	0.0053048	0.0246209	0.00659909	0	0.0100979	0.0362188	0	hypothetical protein OsI_30403 [Oryza sativa Indica Group]	-	-	-	-	-	-	-
LOC_Os09g17740	CAB1R	0.0693611	0.26221	0.0567224	0.301003	0.185828	0.146391	0.331672	0.0321149	0.157015	0.0549641	2.1598	0.0166234	0.121007	0.0827656	0.112541	0	PREDICTED: chlorophyll a-b binding protein 1, chloroplastic [Oryza sativa Japonica Group]	Metabolism;Metabolism	Global and overview maps;Energy metabolism	ko01100//Metabolic pathways;ko00196//Photosynthesis - antenna proteins	K08912;K08912	GO:0005622//intracellular;GO:0009536//plastid;GO:0009579//thylakoid;GO:0016020//membrane	GO:0005488//binding	GO:0006091//generation of precursor metabolites and energy;GO:0015979//photosynthesis
LOC_Os09g26420	EREBP1	1.1094	1.3074	0.978281	1.58099	1.7419	1.08747	0.937233	0.722057	0.645059	0.844077	3.02201	0.738124	0.664757	0.737852	0.967332	1.23613	PREDICTED: ethylene-responsive transcription factor 1-like [Oryza sativa Japonica Group]	-	-	-	-	GO:0005634//nucleus;GO:0005634//nucleus;GO:0005634//nucleus;GO:0005634//nucleus	GO:0003677//DNA binding;GO:0003677//DNA binding;GO:0003677//DNA binding;GO:0003677//DNA binding;GO:0003700//transcription factor activity, sequence-specific DNA binding;GO:0003700//transcription factor activity, sequence-specific DNA binding;GO:0003700//transcription factor activity, sequence-specific DNA binding;GO:0003700//transcription factor activity, sequence-specific DNA binding	GO:0006139//nucleobase-containing compound metabolic process;GO:0006139//nucleobase-containing compound metabolic process;GO:0006139//nucleobase-containing compound metabolic process;GO:0006139//nucleobase-containing compound metabolic process;GO:0009058//biosynthetic process;GO:0009058//biosynthetic process;GO:0009058//biosynthetic process;GO:0009058//biosynthetic process
LOC_Os09g27820	ACO1	0.0574642	0.0969361	0.0330735	0.076139	0.229007	0.155055	0.104307	0.217469	0.112829	0.113021	0.346053	0.128625	0.202664	0.534456	0.477549	0.0729022	PREDICTED: 1-aminocyclopropane-1-carboxylate oxidase 1 [Oryza sativa Japonica Group]	Metabolism;Metabolism;Metabolism	Global and overview maps;Global and overview maps;Amino acid metabolism	ko01100//Metabolic pathways;ko01110//Biosynthesis of secondary metabolites;ko00270//Cysteine and methionine metabolism	K05933;K05933;K05933	-	GO:0003824//catalytic activity	GO:0008152//metabolic process;GO:0009058//biosynthetic process;GO:0009607//response to biotic stimulus;GO:0009987//cellular process
LOC_Os09g29130	ZHD1	0.891716	0.685478	1.18295	0.56603	0.249335	0.62251	0.366435	0.545858	0.364335	0.229568	0.187451	0.307249	0.319063	0.451934	0.107211	0.353787	PREDICTED: zinc-finger homeodomain protein 1 [Oryza sativa Japonica Group]	-	-	-	-	-	GO:0003677//DNA binding;GO:0003700//transcription factor activity, sequence-specific DNA binding	GO:0000003//reproduction;GO:0006139//nucleobase-containing compound metabolic process;GO:0009058//biosynthetic process;GO:0009790//embryo development;GO:0009791//post-embryonic development
LOC_Os09g29690	CjBAp12	0.0615019	0.0385311	0.0755079	0.0560499	0.0503885	0.115006	0.0802064	0.022332	1.3535	0.179655	0.153645	0.0266696	0.126597	0.0992803	0.0907621	0	PREDICTED: EG45-like domain containing protein [Oryza sativa Japonica Group]	-	-	-	-	GO:0005623//cell	GO:0003674//molecular_function	GO:0006950//response to stress;GO:0009987//cellular process
LOC_Os09g34230	UGT79	0.838575	0.941205	0.670383	1.17119	1.71781	3.56424	0.939531	0.654585	2.58168	3.42479	0.833865	0.713845	0.39323	1.07187	1.1863	1.83777	PREDICTED: crocetin glucosyltransferase 2 [Oryza sativa Japonica Group]	-	-	-	-	GO:0005575//cellular_component	GO:0016740//transferase activity	GO:0008152//metabolic process;GO:0009987//cellular process
LOC_Os09g35760	ROC6	1.16337	0.428761	0.47061	0.804712	0.456737	1.06029	0.734017	0.579158	0.632245	0.413258	0.672692	1.7344	0.610862	0.188166	2.60336	0.316725	RecName: Full=Homeobox-leucine zipper protein ROC6; AltName: Full=GLABRA 2-like homeobox protein 6; AltName: Full=HD-ZIP protein ROC6; AltName: Full=Homeodomain transcription factor ROC6; AltName: Full=Protein RICE OUTERMOST CELL-SPECIFIC 6	-	-	-	-	GO:0005634//nucleus;GO:0005634//nucleus	GO:0003700//transcription factor activity, sequence-specific DNA binding;GO:0003700//transcription factor activity, sequence-specific DNA binding	GO:0006139//nucleobase-containing compound metabolic process;GO:0006139//nucleobase-containing compound metabolic process;GO:0007275//multicellular organism development;GO:0007275//multicellular organism development;GO:0009058//biosynthetic process;GO:0009058//biosynthetic process;GO:0009605//response to external stimulus;GO:0009605//response to external stimulus;GO:0009628//response to abiotic s…

## Sheet: Maker genes references
Oryza sativa Leaf Adaxial cell of leaf primordium Os03g0226200 10.1104/pp.108.118680
Oryza sativa Leaf and Root Initial in leaf; xylem precursor and initial cell in root LOC_Os01g63510 10.1016/j.jgg.2021.06.001
Oryza sativa Leaf and Root Initial LOC_Os08g40170 10.1016/j.jgg.2021.06.001
Oryza sativa Leaf and Root Phloem and procambium in root; phloem in leaf LOC_Os06g46310 10.1016/j.jgg.2021.06.001
Oryza sativa Leaf and Root Phloem LOC_Os01g06500 10.1016/j.jgg.2021.06.001
Oryza sativa Leaf and Root Phloem LOC_Os03g07480 10.1016/j.jgg.2021.06.001
Oryza sativa Leaf and Root Phloem LOC_Os04g52920 10.1016/j.jgg.2021.06.001
Oryza sativa Leaf and Root Phloem LOC_Os08g07010 10.1016/j.jgg.2021.06.001
Oryza sativa Leaf and Root Preprocambium, guard cell, and trichome in leaf; procambium in root LOC_Os10g41230 10.1016/j.jgg.2021.06.001
Oryza sativa Leaf and Root Xylem precursor and preprocambium in leaf and xylem precursor in root LOC_Os04g55590 10.1016/j.jgg.2021.06.001
Oryza sativa Leaf Bundle sheath Os02g0807000 10.1093/pcp/pci079
Oryza sativa Leaf Bundle sheath Os06g0701700 10.1371/journal.pone.0039865
Oryza sativa Leaf Bundle sheath Os10g0539900 10.1111/j.1469-8137.2010.03194.x
Oryza sativa Leaf Epidermis LOC_Os02g56920 10.1016/j.jgg.2021.06.001
Oryza sativa Leaf Epidermis LOC_Os03g08360 10.1016/j.jgg.2021.06.001
Oryza sativa Leaf Epidermis Os02g0437200 10.1007/s11033-007-9064-8
Oryza sativa Leaf Epidermis Os03g0247900 10.1111/j.1399-3054.2008.01051.x
Oryza sativa Leaf Epidermis Os08g0187500 10.1046/j.1365-313x.2002.01234.x
Oryza sativa Leaf Epidermis Os12g0637100 10.1111/pce.12794
Oryza sativa Leaf Fiber LOC_Os06g04090 10.1016/j.jgg.2021.06.001
Oryza sativa Leaf Guard cell LOC_Os03g41460 10.1016/j.jgg.2021.06.001
Oryza sativa Leaf Guard cell LOC_Os04g48530 10.1016/j.jgg.2021.06.001
Oryza sativa Leaf Guard cell LOC_Os06g14030 10.1016/j.jgg.2021.06.001
Oryza sativa Leaf Guard cell, mestome sheath, and epidermis LOC_Os03g17350 10.1016/j.jgg.2021.06.001
Oryza sativa Leaf Initial LOC_Os03g51690 10.1016/j.jgg.2021.06.001
Oryza sativa Leaf Initial LOC_Os03g60720 10.1016/j.jgg.2021.06.001
Oryza sativa Leaf Initial LOC_Os04g39770 10.1016/j.jgg.2021.06.001
Oryza sativa Leaf Mesophyll and phloem LOC_Os07g31450 10.1016/j.jgg.2021.06.001
Oryza sativa Leaf Mesophyll LOC_Os01g41710 10.1016/j.jgg.2021.06.001
Oryza sativa Leaf Mesophyll LOC_Os01g69030 10.1016/j.jgg.2021.06.001
Oryza sativa Leaf Mesophyll LOC_Os02g05830 10.1016/j.jgg.2021.06.001
Oryza sativa Leaf Mesophyll LOC_Os02g45520 10.1016/j.jgg.2021.06.001
Oryza sativa Leaf Mesophyll LOC_Os03g48000 10.1016/j.jgg.2021.06.001
Oryza sativa Leaf Mesophyll LOC_Os04g48390 10.1016/j.jgg.2021.06.001
Oryza sativa Leaf Mesophyll LOC_Os08g06630 10.1016/j.jgg.2021.06.001
Oryza sativa Leaf Mesophyll LOC_Os09g17740 10.1016/j.jgg.2021.06.001
Oryza sativa Leaf Mesophyll LOC_Os11g26160 10.1016/j.jgg.2021.06.001
Oryza sativa Leaf Mesophyll LOC_Os12g17600 10.1016/j.jgg.2021.06.001
Oryza sativa Leaf Mesophyll LOC_Os12g19381 10.1016/j.jgg.2021.06.001
Oryza sativa Leaf Mesophyll LOC_Os12g19470 10.1016/j.jgg.2021.06.001
Oryza sativa Leaf Mesophyll Os01g0917700 10.1038/ng.282
Oryza sativa Leaf Mesophyll Os01g0919400 10.1104/pp.124.2.641
Oryza sativa Leaf Mesophyll Os02g0629200 10.1093/pcp/pcm162
Oryza sativa Leaf Mesophyll Os03g0401300 10.1093/oxfordjournals.pcp.a029608
Oryza sativa Leaf Mesophyll Os04g0559700 10.1093/pcp/pcm162
Oryza sativa Leaf Mesophyll Os06g0194900 10.1093/oxfordjournals.pcp.a029608
Oryza sativa Leaf Mestome sheath, fiber, and phloem LOC_Os07g06620 10.1016/j.jgg.2021.06.001
Oryza sativa Leaf Parenchyma Os03g0413100 10.1093/pcp/pcj062
Oryza sativa Leaf Phloem LOC_Os06g41090 10.1016/j.jgg.2021.06.001
Oryza sativa Leaf Phloem Os04g0542800 10.1105/tpc.112.103820
Oryza sativa Leaf Phloem Os05g0517600 10.1104/pp.108.118682
Oryza sativa Leaf Phloem Os05g0595300 10.1104/pp.15.00021
Oryza sativa Leaf Phloem Os06g0194900 10.1093/oxfordjournals.pcp.a029608
Oryza sativa Leaf Preprocambium and phloem precursor LOC_Os02g42950 10.1016/j.jgg.2021.06.001
Oryza sativa Leaf Procambium LOC_Os02g08100 10.1016/j.jgg.2021.06.001
Oryza sativa Leaf Protoderm Os08g0187500 10.1046/j.1365-313x.2002.01234.x
Oryza sativa Leaf Stoma Os04g0665800 10.1038/ng.282
Oryza sativa Leaf Stoma Os04g0665900 10.1038/ng.282
Oryza sativa Leaf Stoma Os05g0549600 10.1038/ng.282
Oryza sativa Leaf Stoma Os05g0549800 10.1038/ng.282
Oryza sativa Leaf Stoma Os08g0113800 10.1038/ng.282
Oryza sativa Leaf Stoma Os08g0114100 10.1038/ng.282
Oryza sativa Leaf Stoma Os08g0412200 10.1038/ng.282
Oryza sativa Leaf Stoma Os08g0412500 10.1038/ng.282
Oryza sativa Leaf Stoma Os09g0325700 10.1038/ng.282
Oryza sativa Leaf Stoma Os10g0450800 10.1038/ng.282
Oryza sativa Leaf Stoma Os10g0451500 10.1038/ng.282
Oryza sativa Leaf Stoma Os10g0452100 10.1038/ng.282
Oryza sativa Leaf Stoma Os12g0122000 10.1046/j.1365-313X.2003.01856.x
Oryza sativa Leaf Trichome LOC_Os01g55549 10.1016/j.jgg.2021.06.001
Oryza sativa Leaf Vascular bundle Os01g0901500 10.1104/pp.001206
Oryza sativa Leaf Vascular bundle Os07g06620 10.1007/s00438-006-0202-0
Oryza sativa Leaf Vascular cell Os02g0229400 10.1111/j.1469-8137.2010.03195.x
Oryza sativa Leaf Vascular cell Os02g0807000 10.1093/pcp/pci079
Oryza sativa Leaf Vascular cell Os06g0157500 10.14348/molcells.2018.2320
Oryza sativa Leaf Vascular cell Os06g0157700 10.14348/molcells.2018.2320
Oryza sativa Leaf Vascular cell Os06g0597400 10.1046/j.1365-313x.2002.01279.x
Oryza sativa Leaf Vein Os09g0555300 10.1038/ng.282
Oryza sativa Leaf Vein Os09g0555900 10.1038/ng.282
Oryza sativa Leaf Vein Os11g0488600 10.1038/ng.282
Oryza sativa Leaf Vein Os11g0488900 10.1038/ng.282
Oryza sativa Leaf Xylem and phloem LOC_Os03g48180 10.1016/j.jgg.2021.06.001
Oryza sativa Leaf Xylem LOC_Os01g73980 10.1016/j.jgg.2021.06.001
Oryza sativa Leaf Xylem LOC_Os03g13210 10.1016/j.jgg.2021.06.001
Oryza sativa Leaf Xylem Os03g0234100 10.1104/pp.108.118681
Oryza sativa Leaf Xylem parenchyma cell Os10g0109600 10.1016/s0168-9452(00)00209-0
