# Supplementary material for: Single-Cell RNA sequencing of leaf sheath cells reveals the mechanism of rice resistance to brown planthopper (Nilaparvata lugens)
Source: Front Plant Sci. 2023 Jun 19;14:1200014. doi: 10.3389/fpls.2023.1200014 (PMC10316026; doi:10.3389/fpls.2023.1200014)
Supplement: Supplementary file 7 [file Table_7.xlsx]

## Sheet: Sheet2
Supplementary Table 7. The upregulation gene numbers of different cell type
Cluster	Gene Number
Mesophyll	536
Procambium	856
Epidermal	431
Xylem	417
Fiber	208
Guard_cell	311
Mestome_sheath	398
Phloem	319
Bulliform	304
