# Supplementary material for: Single-Cell RNA sequencing of leaf sheath cells reveals the mechanism of rice resistance to brown planthopper (Nilaparvata lugens)
Source: Front Plant Sci. 2023 Jun 19;14:1200014. doi: 10.3389/fpls.2023.1200014 (PMC10316026; doi:10.3389/fpls.2023.1200014)
Supplement: Supplementary file 8 [file Table_8.xls]

Supplementary Table 8. The upregulation gene information of different cell type
Target_Cluster	Gene ID	Gene Name	Target_Cluster_pct	Other_Cluster_pct	Target_Cluster_mean	Other_Cluster_mean	Log2FC	Pvalue	Qvalue	Symbol	Description	KEGG_A_class	KEGG_B_class	Pathway	K_ID	GO Component	GO Function	GO Process
Mesophyll	LOC_Os07g37454	2-Oct	0.395	0.091	2.193181044	0.371998483	2.559656266	0	0	2-Oct	Os07g0561800, partial [Oryza sativa Japonica Group]	-	-	-	-	GO:0016020//membrane	GO:0005215//transporter activity	GO:0006810//transport;GO:0009987//cellular process
Mesophyll	LOC_Os07g47620	LOC_Os07g47620	0.642	0.257	10.63815579	1.915153242	2.47371633	0	0	--	PREDICTED: universal stress protein YxiE [Oryza sativa Japonica Group]	-	-	-	-	GO:0005773//vacuole	GO:0003674//molecular_function	GO:0006950//response to stress
Mesophyll	LOC_Os07g37030	petC	0.327	0.104	1.768757761	0.341139107	2.374304421	0	0	petC	PREDICTED: cytochrome b6-f complex iron-sulfur subunit, chloroplastic [Oryza sativa Japonica Group]	Metabolism;Metabolism	Global and overview maps;Energy metabolism	ko01100//Metabolic pathways;ko00195//Photosynthesis	K02636;K02636	GO:0005886//plasma membrane;GO:0009536//plastid;GO:0009579//thylakoid;GO:0016020//membrane	GO:0003674//molecular_function;GO:0005515//protein binding	GO:0006091//generation of precursor metabolites and energy;GO:0006950//response to stress;GO:0009607//response to biotic stimulus;GO:0009628//response to abiotic stimulus;GO:0015979//photosynthesis
Mesophyll	LOC_Os06g04990	LOC_Os06g04990	0.595	0.261	11.42892218	2.311681352	2.305674903	0	0	--	PREDICTED: early nodulin-93 [Oryza sativa Japonica Group]	-	-	-	-	GO:0005739//mitochondrion	GO:0003674//molecular_function	-
Mesophyll	LOC_Os12g17600	RBCS	0.341	0.164	3.135031125	0.675738392	2.213943038	0	0	RBCS	PREDICTED: ribulose bisphosphate carboxylase small chain, chloroplastic [Oryza sativa Japonica Group]	Metabolism;Metabolism;Metabolism;Metabolism	Global and overview maps;Global and overview maps;Carbohydrate metabolism;Energy metabolism	ko01100//Metabolic pathways;ko01200//Carbon metabolism;ko00630//Glyoxylate and dicarboxylate metabolism;ko00710//Carbon fixation in photosynthetic organisms	K01602;K01602;K01602;K01602	GO:0005576//extracellular region;GO:0005576//extracellular region;GO:0005829//cytosol;GO:0005829//cytosol;GO:0005840//ribosome;GO:0005840//ribosome;GO:0009536//plastid;GO:0009536//plastid;GO:0009579//thylakoid;GO:0009579//thylakoid;GO:0016020//membrane;GO:0016020//membrane	GO:0003824//catalytic activity;GO:0003824//catalytic activity;GO:0005488//binding;GO:0005488//binding	GO:0006950//response to stress;GO:0006950//response to stress;GO:0008152//metabolic process;GO:0008152//metabolic process;GO:0009628//response to abiotic stimulus;GO:0009628//response to abiotic stimulus
Mesophyll	LOC_Os04g38410	CAP10B	0.291	0.089	1.539053145	0.332037797	2.212623666	0	0	CAP10B	PREDICTED: chlorophyll a-b binding protein CP24, chloroplastic [Oryza sativa Japonica Group]	Metabolism;Metabolism	Global and overview maps;Energy metabolism	ko01100//Metabolic pathways;ko00196//Photosynthesis - antenna proteins	K08917;K08917	GO:0009536//plastid;GO:0009579//thylakoid;GO:0016020//membrane	GO:0005488//binding	GO:0009628//response to abiotic stimulus;GO:0015979//photosynthesis
Mesophyll	LOC_Os01g51030	LOC_Os01g51030	0.543	0.282	6.246937761	1.419641186	2.137622821	0	0	--	Os05g0542001 [Oryza sativa Japonica Group]	-	-	-	-	-	-	-
Mesophyll	LOC_Os04g51280	MORF5	0.345	0.104	1.379576169	0.326917691	2.077225758	0	0	MORF5	PREDICTED: multiple organellar RNA editing factor 2, chloroplastic isoform X2 [Oryza sativa Japonica Group]	-	-	-	-	GO:0009536//plastid	GO:0003674//molecular_function	GO:0006139//nucleobase-containing compound metabolic process;GO:0009987//cellular process;GO:0016043//cellular component organization
Mesophyll	LOC_Os01g19820	LOC_Os01g19820	0.614	0.229	8.084036477	1.938776284	2.059929491	0	0	--	PREDICTED: universal stress protein A-like protein [Oryza sativa Japonica Group]	-	-	-	-	GO:0005773//vacuole;GO:0005773//vacuole;GO:0005773//vacuole;GO:0005773//vacuole	GO:0003674//molecular_function;GO:0003674//molecular_function;GO:0003674//molecular_function;GO:0003674//molecular_function	GO:0006950//response to stress;GO:0006950//response to stress;GO:0006950//response to stress;GO:0006950//response to stress
Mesophyll	LOC_Os03g10060	RPS10	0.32	0.097	1.185568869	0.285471227	2.054162221	0	0	RPS10	PREDICTED: 30S ribosomal protein S10, chloroplastic isoform X2 [Oryza sativa Japonica Group]	Genetic Information Processing	Translation	ko03010//Ribosome	K02946	GO:0005840//ribosome;GO:0009536//plastid	GO:0003723//RNA binding;GO:0005198//structural molecule activity	GO:0006412//translation
Mesophyll	LOC_Os12g19381	LOC_Os12g19381	0.604	0.267	5.608383056	1.372251226	2.031040261	0	0	--	-	-	-	-	-	GO:0005576//extracellular region;GO:0005829//cytosol;GO:0005840//ribosome;GO:0009536//plastid;GO:0009579//thylakoid;GO:0016020//membrane	GO:0003824//catalytic activity;GO:0005488//binding	GO:0006950//response to stress;GO:0008152//metabolic process;GO:0009628//response to abiotic stimulus
Mesophyll	LOC_Os03g02590	PEX11-1	0.502	0.201	2.972712255	0.756167536	1.975002006	0	0	PEX11-1	PREDICTED: peroxisomal membrane protein 11-1 [Oryza sativa Japonica Group]	-	-	-	-	GO:0005575//cellular_component;GO:0005575//cellular_component;GO:0005575//cellular_component;GO:0005777//peroxisome;GO:0005777//peroxisome;GO:0005777//peroxisome;GO:0016020//membrane;GO:0016020//membrane;GO:0016020//membrane	GO:0003674//molecular_function;GO:0003674//molecular_function;GO:0003674//molecular_function;GO:0005515//protein binding;GO:0005515//protein binding;GO:0005515//protein binding	GO:0009987//cellular process;GO:0009987//cellular process;GO:0009987//cellular process;GO:0016043//cellular component organization;GO:0016043//cellular component organization;GO:0016043//cellular component organization
Mesophyll	LOC_Os03g03360	RPL5	0.58	0.252	4.013999797	1.035968129	1.954060923	0	0	RPL5	PREDICTED: 50S ribosomal protein L5, chloroplastic [Oryza sativa Japonica Group]	Genetic Information Processing	Translation	ko03010//Ribosome	K02931	GO:0005829//cytosol;GO:0005840//ribosome;GO:0009536//plastid;GO:0016020//membrane	GO:0005198//structural molecule activity	GO:0006412//translation
Mesophyll	LOC_Os06g21590	LHC	0.348	0.111	1.77283575	0.460305016	1.945396809	0	0	LHC	PREDICTED: chlorophyll a-b binding protein 1B-21, chloroplastic [Oryza sativa Japonica Group]	Metabolism	Energy metabolism	ko00196//Photosynthesis - antenna proteins	K08907	GO:0005622//intracellular;GO:0005622//intracellular;GO:0009536//plastid;GO:0009536//plastid;GO:0009579//thylakoid;GO:0009579//thylakoid;GO:0016020//membrane;GO:0016020//membrane	GO:0005488//binding;GO:0005488//binding	GO:0006091//generation of precursor metabolites and energy;GO:0006091//generation of precursor metabolites and energy;GO:0009628//response to abiotic stimulus;GO:0009628//response to abiotic stimulus;GO:0015979//photosynthesis;GO:0015979//photosynthesis
Mesophyll	LOC_Os07g05365	PSBR	0.325	0.143	3.607647272	0.944101787	1.934043975	0	0	PSBR	PREDICTED: photosystem II 10 kDa polypeptide, chloroplastic-like [Oryza sativa Japonica Group]	Metabolism;Metabolism	Global and overview maps;Energy metabolism	ko01100//Metabolic pathways;ko00195//Photosynthesis	K03541;K03541	GO:0009536//plastid;GO:0009579//thylakoid;GO:0016020//membrane	GO:0003674//molecular_function	GO:0006091//generation of precursor metabolites and energy;GO:0015979//photosynthesis;GO:0016043//cellular component organization
Mesophyll	LOC_Os01g12464	LOC_Os01g12464	0.376	0.159	2.621509728	0.690237522	1.925233091	0	0	--	CHCH domain containing protein [Zea mays]	-	-	-	-	-	-	-
Mesophyll	LOC_Os05g41640	At1g56190	0.338	0.123	1.314604835	0.351528354	1.902916232	0	0	At1g56190	PREDICTED: phosphoglycerate kinase, chloroplastic [Oryza sativa Japonica Group]	Metabolism;Metabolism;Metabolism;Metabolism;Metabolism;Metabolism	Global and overview maps;Global and overview maps;Global and overview maps;Global and overview maps;Carbohydrate metabolism;Energy metabolism	ko01100//Metabolic pathways;ko01110//Biosynthesis of secondary metabolites;ko01200//Carbon metabolism;ko01230//Biosynthesis of amino acids;ko00010//Glycolysis / Gluconeogenesis;ko00710//Carbon fixation in photosynthetic organisms	K00927;K00927;K00927;K00927;K00927;K00927	GO:0005576//extracellular region;GO:0005576//extracellular region;GO:0005576//extracellular region;GO:0005618//cell wall;GO:0005618//cell wall;GO:0005618//cell wall;GO:0005634//nucleus;GO:0005634//nucleus;GO:0005634//nucleus;GO:0005737//cytoplasm;GO:0005737//cytoplasm;GO:0005737//cytoplasm;GO:0005739//mitochondrion;GO:0005739//mitochondrion;GO:0005739//mitochondrion;GO:0005829//cytosol;GO:0005829…	GO:0016301//kinase activity;GO:0016301//kinase activity;GO:0016301//kinase activity	GO:0005975//carbohydrate metabolic process;GO:0005975//carbohydrate metabolic process;GO:0005975//carbohydrate metabolic process;GO:0006091//generation of precursor metabolites and energy;GO:0006091//generation of precursor metabolites and energy;GO:0006091//generation of precursor metabolites and energy;GO:0006464//cellular protein modification process;GO:0006464//cellular protein modification p…
Mesophyll	LOC_Os05g37780	LOC_Os05g37780	0.356	0.167	2.752590515	0.75142824	1.873082765	0	0	--	PREDICTED: uncharacterized protein LOC4338958 [Oryza sativa Japonica Group]	-	-	-	-	-	-	-
Mesophyll	LOC_Os06g03520	LOC_Os06g03520	0.559	0.246	4.944389507	1.357663193	1.864666777	0	0	--	Os06g0153100 [Oryza sativa Japonica Group]	-	-	-	-	GO:0005575//cellular_component	GO:0003674//molecular_function	GO:0008150//biological_process
Mesophyll	LOC_Os04g33110	LOC_Os04g33110	0.837	0.627	22.67985412	6.238353519	1.862174145	0	0	--	OJ000315_02.4 [Oryza sativa Japonica Group]	-	-	-	-	-	-	-
Mesophyll	LOC_Os06g05020	LOC_Os06g05020	0.372	0.154	5.541799026	1.52606983	1.860533414	0	0	--	PREDICTED: early nodulin-93 [Oryza sativa Japonica Group]	-	-	-	-	GO:0005739//mitochondrion;GO:0005739//mitochondrion	GO:0003674//molecular_function;GO:0003674//molecular_function	-
Mesophyll	LOC_Os03g55720	petM	0.467	0.183	2.248599664	0.619251	1.860430632	0	0	petM	plastoquinol-plastocyanin reductase [Zea mays]	-	-	-	-	GO:0009536//plastid;GO:0009536//plastid;GO:0009579//thylakoid;GO:0009579//thylakoid;GO:0016020//membrane;GO:0016020//membrane	GO:0003824//catalytic activity;GO:0003824//catalytic activity	GO:0008152//metabolic process;GO:0008152//metabolic process
Mesophyll	LOC_Os03g01014	LOC_Os03g01014	0.378	0.137	1.572418855	0.438476547	1.842413986	0	0	--	PREDICTED: uncharacterized protein LOC107275868 [Oryza sativa Japonica Group]	-	-	-	-	GO:0009536//plastid	GO:0003674//molecular_function	GO:0008150//biological_process
Mesophyll	LOC_Os04g40990	MS	0.353	0.149	1.888002436	0.544794787	1.793075822	0	0	MS	PREDICTED: malate synthase [Oryza sativa Japonica Group]	Metabolism;Metabolism;Metabolism;Metabolism;Metabolism	Global and overview maps;Global and overview maps;Global and overview maps;Carbohydrate metabolism;Carbohydrate metabolism	ko01100//Metabolic pathways;ko01110//Biosynthesis of secondary metabolites;ko01200//Carbon metabolism;ko00620//Pyruvate metabolism;ko00630//Glyoxylate and dicarboxylate metabolism	K01638;K01638;K01638;K01638;K01638	-	GO:0016740//transferase activity;GO:0016740//transferase activity	GO:0005975//carbohydrate metabolic process;GO:0005975//carbohydrate metabolic process;GO:0008152//metabolic process;GO:0008152//metabolic process;GO:0009987//cellular process;GO:0009987//cellular process
Mesophyll	LOC_Os04g54300	LOC_Os04g54300	0.311	0.12	2.467969223	0.719415421	1.778427413	0	0	--	H0410G08.6 [Oryza sativa Indica Group]	-	-	-	-	-	GO:0003674//molecular_function	GO:0006950//response to stress
Mesophyll	LOC_Os01g31690	PSBO	0.774	0.493	11.98135419	3.50692285	1.77251338	0	0	PSBO	PREDICTED: oxygen-evolving enhancer protein 1, chloroplastic [Oryza sativa Japonica Group]	Metabolism;Metabolism	Global and overview maps;Energy metabolism	ko01100//Metabolic pathways;ko00195//Photosynthesis	K02716;K02716	GO:0009536//plastid;GO:0009536//plastid;GO:0009579//thylakoid;GO:0009579//thylakoid;GO:0016020//membrane;GO:0016020//membrane	GO:0003723//RNA binding;GO:0003723//RNA binding;GO:0003824//catalytic activity;GO:0003824//catalytic activity;GO:0005515//protein binding;GO:0005515//protein binding	GO:0006091//generation of precursor metabolites and energy;GO:0006091//generation of precursor metabolites and energy;GO:0006464//cellular protein modification process;GO:0006464//cellular protein modification process;GO:0008152//metabolic process;GO:0008152//metabolic process;GO:0009628//response to abiotic stimulus;GO:0009628//response to abiotic stimulus;GO:0015979//photosynthesis;GO:0015979//…
Mesophyll	LOC_Os11g02080	LOC_Os11g02080	0.733	0.423	17.24574055	5.168584624	1.738398912	0	0	--	hypoxia-induced gene domain 5 [Oryza sativa Indica Group]	-	-	-	-	-	GO:0003674//molecular_function	GO:0006950//response to stress
Mesophyll	LOC_Os03g19270	LOC_Os03g19270	0.8	0.495	15.70458644	4.748668534	1.72559099	0	0	--	PREDICTED: universal stress protein A-like protein isoform X2 [Oryza sativa Japonica Group]	-	-	-	-	GO:0005773//vacuole;GO:0005773//vacuole;GO:0005773//vacuole;GO:0005773//vacuole	GO:0003674//molecular_function;GO:0003674//molecular_function;GO:0003674//molecular_function;GO:0003674//molecular_function	GO:0006950//response to stress;GO:0006950//response to stress;GO:0006950//response to stress;GO:0006950//response to stress
Mesophyll	LOC_Os02g55610	LOC_Os02g55610	0.269	0.101	1.279015423	0.391657208	1.707370245	0	0	--	serine-rich protein [Zea mays]	-	-	-	-	-	GO:0003674//molecular_function	GO:0008150//biological_process
Mesophyll	LOC_Os03g61150	LOC_Os03g61150	0.745	0.464	15.53743971	4.795522184	1.695988969	0	0	--	expressed protein [Oryza sativa Japonica Group]	-	-	-	-	GO:0005575//cellular_component;GO:0005575//cellular_component	GO:0003674//molecular_function;GO:0003674//molecular_function;GO:0005515//protein binding;GO:0005515//protein binding	GO:0006091//generation of precursor metabolites and energy;GO:0006091//generation of precursor metabolites and energy;GO:0006464//cellular protein modification process;GO:0006464//cellular protein modification process;GO:0009058//biosynthetic process;GO:0009058//biosynthetic process
Mesophyll	LOC_Os03g56670	PSAF	0.58	0.291	3.505402062	1.096094927	1.677207179	0	0	PSAF	PREDICTED: photosystem I reaction center subunit III, chloroplastic [Oryza sativa Japonica Group]	Metabolism;Metabolism	Global and overview maps;Energy metabolism	ko01100//Metabolic pathways;ko00195//Photosynthesis	K02694;K02694	GO:0009536//plastid;GO:0009536//plastid;GO:0009579//thylakoid;GO:0009579//thylakoid;GO:0016020//membrane;GO:0016020//membrane	GO:0003674//molecular_function;GO:0003674//molecular_function	GO:0015979//photosynthesis;GO:0015979//photosynthesis
Mesophyll	LOC_Os01g09120	TLP1	0.323	0.141	1.252098328	0.392447308	1.673776993	0	0	TLP1	PREDICTED: protein TWIN LOV 1 [Oryza sativa Japonica Group]	-	-	-	-	GO:0005575//cellular_component;GO:0005575//cellular_component	GO:0004871//signal transducer activity;GO:0004871//signal transducer activity;GO:0005515//protein binding;GO:0005515//protein binding;GO:0016301//kinase activity;GO:0016301//kinase activity	GO:0006139//nucleobase-containing compound metabolic process;GO:0006139//nucleobase-containing compound metabolic process;GO:0006464//cellular protein modification process;GO:0006464//cellular protein modification process;GO:0007165//signal transduction;GO:0007165//signal transduction;GO:0009058//biosynthetic process;GO:0009058//biosynthetic process
Mesophyll	LOC_Os07g25430	PSAE	0.535	0.271	3.334770435	1.052907936	1.663208154	0	0	PSAE	PREDICTED: photosystem I reaction center subunit IV, chloroplastic [Oryza sativa Japonica Group]	Metabolism;Metabolism	Global and overview maps;Energy metabolism	ko01100//Metabolic pathways;ko00195//Photosynthesis	K02693;K02693	GO:0009536//plastid;GO:0009579//thylakoid;GO:0016020//membrane	GO:0003824//catalytic activity	GO:0015979//photosynthesis
Mesophyll	LOC_Os03g17070	ATPG	0.266	0.098	0.890195583	0.281398279	1.661508834	0	0	ATPG	PREDICTED: ATP synthase subunit b', chloroplastic [Oryza sativa Japonica Group]	Metabolism;Metabolism;Metabolism	Global and overview maps;Energy metabolism;Energy metabolism	ko01100//Metabolic pathways;ko00190//Oxidative phosphorylation;ko00195//Photosynthesis	K02109;K02109;K02109	GO:0009536//plastid;GO:0009579//thylakoid;GO:0016020//membrane	GO:0005215//transporter activity	GO:0006810//transport;GO:0006950//response to stress;GO:0009607//response to biotic stimulus;GO:0009987//cellular process
Mesophyll	LOC_Os08g38880	SPBC2A9.03	0.396	0.163	1.843299761	0.611030377	1.592974695	0	0	SPBC2A9.03	PREDICTED: uncharacterized WD repeat-containing protein C2A9.03 isoform X3 [Oryza sativa Japonica Group]	-	-	-	-	GO:0005622//intracellular;GO:0005622//intracellular;GO:0005622//intracellular;GO:0005622//intracellular;GO:0005622//intracellular;GO:0005622//intracellular;GO:0005886//plasma membrane;GO:0005886//plasma membrane;GO:0005886//plasma membrane;GO:0005886//plasma membrane;GO:0005886//plasma membrane;GO:0005886//plasma membrane	GO:0003674//molecular_function;GO:0003674//molecular_function;GO:0003674//molecular_function;GO:0003674//molecular_function;GO:0003674//molecular_function;GO:0003674//molecular_function	GO:0008150//biological_process;GO:0008150//biological_process;GO:0008150//biological_process;GO:0008150//biological_process;GO:0008150//biological_process;GO:0008150//biological_process
Mesophyll	LOC_Os11g07020	ALDP	0.771	0.548	15.28002054	5.098198453	1.583587045	0	0	ALDP	PREDICTED: fructose-bisphosphate aldolase, chloroplastic [Oryza sativa Japonica Group]	Metabolism;Metabolism;Metabolism;Metabolism;Metabolism;Metabolism;Metabolism;Metabolism	Global and overview maps;Global and overview maps;Global and overview maps;Global and overview maps;Carbohydrate metabolism;Energy metabolism;Carbohydrate metabolism;Carbohydrate metabolism	ko01100//Metabolic pathways;ko01110//Biosynthesis of secondary metabolites;ko01200//Carbon metabolism;ko01230//Biosynthesis of amino acids;ko00010//Glycolysis / Gluconeogenesis;ko00710//Carbon fixation in photosynthetic organisms;ko00051//Fructose and mannose metabolism;ko00030//Pentose phosphate pathway	K01623;K01623;K01623;K01623;K01623;K01623;K01623;K01623	GO:0005576//extracellular region;GO:0005576//extracellular region;GO:0005576//extracellular region;GO:0005576//extracellular region;GO:0005576//extracellular region;GO:0005829//cytosol;GO:0005840//ribosome;GO:0009536//plastid;GO:0009536//plastid;GO:0009536//plastid;GO:0009536//plastid;GO:0009536//plastid;GO:0009579//thylakoid;GO:0009579//thylakoid;GO:0009579//thylakoid;GO:0009579//thylakoid;GO:00…	GO:0003824//catalytic activity;GO:0003824//catalytic activity;GO:0003824//catalytic activity;GO:0003824//catalytic activity;GO:0003824//catalytic activity	GO:0005975//carbohydrate metabolic process;GO:0005975//carbohydrate metabolic process;GO:0005975//carbohydrate metabolic process;GO:0005975//carbohydrate metabolic process;GO:0005975//carbohydrate metabolic process;GO:0006139//nucleobase-containing compound metabolic process;GO:0006139//nucleobase-containing compound metabolic process;GO:0006139//nucleobase-containing compound metabolic process;G…
Mesophyll	LOC_Os07g36080	OsI_025465	0.312	0.126	1.291506555	0.431294347	1.582310252	0	0	OsI_025465	PREDICTED: oxygen-evolving enhancer protein 3, chloroplastic [Oryza sativa Japonica Group]	Metabolism;Metabolism	Global and overview maps;Energy metabolism	ko01100//Metabolic pathways;ko00195//Photosynthesis	K08901;K08901	GO:0009536//plastid;GO:0009536//plastid;GO:0009536//plastid;GO:0009579//thylakoid;GO:0009579//thylakoid;GO:0009579//thylakoid;GO:0016020//membrane;GO:0016020//membrane;GO:0016020//membrane	GO:0005488//binding;GO:0005488//binding;GO:0005488//binding	GO:0006464//cellular protein modification process;GO:0006464//cellular protein modification process;GO:0006464//cellular protein modification process
Mesophyll	LOC_Os08g03420	At3g27220	0.347	0.148	1.766465727	0.591421533	1.578607082	0	0	At3g27220	PREDICTED: kelch repeat-containing protein At3g27220 [Oryza sativa Japonica Group]	-	-	-	-	GO:0005794//Golgi apparatus;GO:0005794//Golgi apparatus;GO:0005794//Golgi apparatus;GO:0005794//Golgi apparatus	-	GO:0008150//biological_process;GO:0008150//biological_process;GO:0008150//biological_process;GO:0008150//biological_process
Mesophyll	LOC_Os06g48600	LOC_Os06g48600	0.417	0.191	1.843835282	0.617609356	1.577943265	0	0	--	PREDICTED: macrophage migration inhibitory factor homolog [Oryza sativa Japonica Group]	Metabolism;Metabolism	Amino acid metabolism;Amino acid metabolism	ko00360//Phenylalanine metabolism;ko00350//Tyrosine metabolism	K07253;K07253	GO:0009536//plastid	-	GO:0006950//response to stress;GO:0009607//response to biotic stimulus
Mesophyll	LOC_Os03g07590	LOC_Os03g07590	0.626	0.333	6.823725029	2.304476894	1.56612021	0	0	--	OSE3 [Oryza sativa Indica Group]	-	-	-	-	-	-	-
Mesophyll	LOC_Os02g03560	LOC_Os02g03560	0.619	0.364	4.274352435	1.450780597	1.558876512	0	0	--	Os02g0127900, partial [Oryza sativa Japonica Group]	-	-	-	-	GO:0005739//mitochondrion;GO:0005739//mitochondrion	GO:0003674//molecular_function;GO:0003674//molecular_function	GO:0008150//biological_process;GO:0008150//biological_process
Mesophyll	LOC_Os01g55510	LOC_Os01g55510	0.666	0.42	11.54787103	3.95726152	1.545052585	0	0	--	PREDICTED: dynein light chain LC6, flagellar outer arm [Oryza sativa Japonica Group]	-	-	-	-	GO:0005634//nucleus;GO:0005737//cytoplasm	GO:0030234//enzyme regulator activity	GO:0007275//multicellular organism development;GO:0008152//metabolic process;GO:0009653//anatomical structure morphogenesis;GO:0030154//cell differentiation
Mesophyll	LOC_Os01g68770	SBP1	0.262	0.098	0.927078212	0.32034556	1.533062062	0	0	SBP1	PREDICTED: selenium-binding protein 1 [Oryza sativa Japonica Group]	-	-	-	-	GO:0005575//cellular_component;GO:0005829//cytosol	GO:0005488//binding	GO:0006950//response to stress;GO:0008150//biological_process;GO:0008152//metabolic process;GO:0009987//cellular process
Mesophyll	LOC_Os10g26700	LOC_Os10g26700	0.455	0.239	4.114505519	1.436758801	1.517901172	0	0	--	PREDICTED: uncharacterized endoplasmic reticulum membrane protein C16E8.02 [Oryza sativa Japonica Group]	-	-	-	-	-	GO:0003674//molecular_function;GO:0003674//molecular_function	GO:0008150//biological_process;GO:0008150//biological_process
Mesophyll	LOC_Os11g02240	CIPK15	0.439	0.236	3.484986823	1.217107407	1.517696713	0	0	CIPK15	PREDICTED: CBL-interacting protein kinase 15 [Oryza sativa Japonica Group]	-	-	-	-	GO:0005575//cellular_component	GO:0000166//nucleotide binding;GO:0005515//protein binding;GO:0016301//kinase activity	GO:0006464//cellular protein modification process;GO:0007165//signal transduction;GO:0008152//metabolic process;GO:0009987//cellular process
Mesophyll	LOC_Os02g43600	At4g17560	0.381	0.179	1.445327945	0.509528564	1.504161945	0	0	At4g17560	PREDICTED: 50S ribosomal protein L19-2, chloroplastic [Oryza sativa Japonica Group]	Genetic Information Processing	Translation	ko03010//Ribosome	K02884	GO:0005840//ribosome;GO:0009536//plastid;GO:0016020//membrane	GO:0005198//structural molecule activity	GO:0006412//translation;GO:0009987//cellular process
Mesophyll	LOC_Os10g32400	PPL1	0.659	0.389	5.047196545	1.796565669	1.490240598	0	0	PPL1	PREDICTED: psbP-like protein 1, chloroplastic [Oryza sativa Japonica Group]	Metabolism;Metabolism	Global and overview maps;Energy metabolism	ko01100//Metabolic pathways;ko00195//Photosynthesis	K02717;K02717	GO:0009536//plastid;GO:0009536//plastid;GO:0009579//thylakoid;GO:0009579//thylakoid;GO:0016020//membrane;GO:0016020//membrane	GO:0005488//binding;GO:0005488//binding	GO:0015979//photosynthesis;GO:0015979//photosynthesis
Mesophyll	LOC_Os07g37550	LHBC	0.301	0.135	1.216212211	0.434502521	1.484958527	0	0	LHBC	PREDICTED: chlorophyll a-b binding protein of LHCII type III, chloroplastic [Oryza sativa Japonica Group]	Metabolism;Metabolism	Global and overview maps;Energy metabolism	ko01100//Metabolic pathways;ko00196//Photosynthesis - antenna proteins	K08914;K08914	GO:0005622//intracellular;GO:0009536//plastid;GO:0009579//thylakoid;GO:0016020//membrane	GO:0005198//structural molecule activity	GO:0015979//photosynthesis
Mesophyll	LOC_Os05g28740	PHOS32	0.351	0.151	3.04879832	1.091078138	1.482486293	0	0	PHOS32	PREDICTED: universal stress protein A-like protein [Oryza sativa Japonica Group]	-	-	-	-	GO:0005773//vacuole	GO:0003674//molecular_function	GO:0006950//response to stress
Mesophyll	LOC_Os03g03034	F3H-2	0.428	0.243	4.312897257	1.543680718	1.48228296	0	0	F3H-2	PREDICTED: naringenin,2-oxoglutarate 3-dioxygenase [Oryza sativa Japonica Group]	-	-	-	-	GO:0005575//cellular_component;GO:0005575//cellular_component;GO:0005575//cellular_component;GO:0005575//cellular_component;GO:0005575//cellular_component	GO:0003824//catalytic activity;GO:0003824//catalytic activity;GO:0003824//catalytic activity;GO:0003824//catalytic activity;GO:0003824//catalytic activity	GO:0008152//metabolic process;GO:0008152//metabolic process;GO:0008152//metabolic process;GO:0008152//metabolic process;GO:0008152//metabolic process;GO:0009058//biosynthetic process;GO:0009058//biosynthetic process;GO:0009058//biosynthetic process;GO:0009058//biosynthetic process;GO:0009058//biosynthetic process;GO:0009607//response to biotic stimulus;GO:0009607//response to biotic stimulus;GO:0…
Mesophyll	LOC_Os05g45020	Os05g0525900	0.868	0.67	25.33713518	9.071604884	1.481823701	0	0	Os05g0525900	PREDICTED: zinc finger CCCH domain-containing protein 37 [Oryza sativa Japonica Group]	-	-	-	-	-	GO:0003676//nucleic acid binding;GO:0003700//transcription factor activity, sequence-specific DNA binding	GO:0006139//nucleobase-containing compound metabolic process;GO:0009058//biosynthetic process
Mesophyll	LOC_Os02g10810	At2g34160	0.364	0.174	1.489224612	0.537732266	1.469601419	0	0	At2g34160	Alba domain-containing protein [Cephalotus follicularis]	-	-	-	-	GO:0005634//nucleus;GO:0005829//cytosol;GO:0005886//plasma membrane	GO:0003676//nucleic acid binding	GO:0008150//biological_process
Mesophyll	LOC_Os05g48630	LOC_Os05g48630	0.453	0.246	2.598534017	0.938586313	1.469136618	0	0	--	-	-	-	-	-	GO:0009536//plastid;GO:0009579//thylakoid;GO:0016020//membrane	GO:0003674//molecular_function	GO:0015979//photosynthesis
Mesophyll	LOC_Os12g04204	LOC_Os12g04204	0.83	0.73	23.98899975	8.740880348	1.456522509	0	0	--	-	-	-	-	-	-	-	-
Mesophyll	LOC_Os12g02040	LOC_Os12g02040	0.428	0.186	2.767322868	1.010149881	1.453921607	0	0	--	hypoxia-induced gene domain 5 [Oryza sativa Indica Group]	-	-	-	-	-	GO:0003674//molecular_function	GO:0006950//response to stress
Mesophyll	LOC_Os06g39240	MBF1C	0.47	0.24	4.31869496	1.588542392	1.442891829	0	0	MBF1C	PREDICTED: multiprotein-bridging factor 1c [Oryza sativa Japonica Group]	-	-	-	-	GO:0005730//nucleolus;GO:0005730//nucleolus	GO:0003674//molecular_function;GO:0003674//molecular_function;GO:0003677//DNA binding;GO:0003677//DNA binding;GO:0003700//transcription factor activity, sequence-specific DNA binding;GO:0003700//transcription factor activity, sequence-specific DNA binding	GO:0006139//nucleobase-containing compound metabolic process;GO:0006139//nucleobase-containing compound metabolic process;GO:0006950//response to stress;GO:0006950//response to stress;GO:0007165//signal transduction;GO:0007165//signal transduction;GO:0009058//biosynthetic process;GO:0009058//biosynthetic process;GO:0009628//response to abiotic stimulus;GO:0009628//response to abiotic stimulus;GO:…
Mesophyll	LOC_Os03g25270	LOC_Os03g25270	0.499	0.263	3.678441915	1.355131312	1.440662155	0	0	--	PREDICTED: pyrrolidone-carboxylate peptidase [Oryza sativa Japonica Group]	-	-	-	-	GO:0005575//cellular_component;GO:0005575//cellular_component;GO:0005575//cellular_component;GO:0005575//cellular_component	-	GO:0019538//protein metabolic process;GO:0019538//protein metabolic process;GO:0019538//protein metabolic process;GO:0019538//protein metabolic process
Mesophyll	LOC_Os04g09570	LOC_Os04g09570	0.661	0.389	8.742400139	3.230207362	1.43640263	0	0	--	hypothetical protein OsI_15055 [Oryza sativa Indica Group]	-	-	-	-	-	-	-
Mesophyll	LOC_Os02g46640	dnaJ1	0.338	0.159	1.23643772	0.457541248	1.434215855	0	0	dnaJ1	PREDICTED: chaperone protein DnaJ [Oryza sativa Japonica Group]	-	-	-	-	-	GO:0005515//protein binding	GO:0009987//cellular process;GO:0019538//protein metabolic process
Mesophyll	LOC_Os03g19380	CP12-1	0.766	0.539	9.913460387	3.674106949	1.43199511	0	0	CP12-1	PREDICTED: calvin cycle protein CP12-1, chloroplastic [Oryza sativa Japonica Group]	-	-	-	-	GO:0009536//plastid	GO:0003674//molecular_function;GO:0005515//protein binding	GO:0005975//carbohydrate metabolic process;GO:0009058//biosynthetic process;GO:0015979//photosynthesis
Mesophyll	LOC_Os07g33660	LTD	0.431	0.224	2.544019068	0.944199317	1.42994614	0	0	LTD	PREDICTED: protein LHCP TRANSLOCATION DEFECT [Oryza sativa Japonica Group]	-	-	-	-	GO:0009536//plastid	GO:0003674//molecular_function	GO:0009628//response to abiotic stimulus;GO:0009987//cellular process;GO:0016043//cellular component organization
Mesophyll	LOC_Os03g39610	OsI_012078	0.308	0.123	1.245881585	0.463304743	1.427133597	0	0	OsI_012078	PREDICTED: chlorophyll a-b binding protein, chloroplastic [Oryza sativa Japonica Group]	Metabolism;Metabolism	Global and overview maps;Energy metabolism	ko01100//Metabolic pathways;ko00196//Photosynthesis - antenna proteins	K08913;K08913	GO:0005622//intracellular;GO:0005622//intracellular;GO:0005773//vacuole;GO:0009536//plastid;GO:0009536//plastid;GO:0009579//thylakoid;GO:0009579//thylakoid;GO:0016020//membrane;GO:0016020//membrane	GO:0005488//binding;GO:0005488//binding	GO:0006091//generation of precursor metabolites and energy;GO:0009628//response to abiotic stimulus;GO:0015979//photosynthesis;GO:0015979//photosynthesis
Mesophyll	LOC_Os02g07160	HPD	0.706	0.526	10.46922832	3.929321939	1.413802825	0	0	HPD	PREDICTED: 4-hydroxyphenylpyruvate dioxygenase [Oryza sativa Japonica Group]	Metabolism;Metabolism;Metabolism;Metabolism	Global and overview maps;Amino acid metabolism;Metabolism of cofactors and vitamins;Amino acid metabolism	ko01100//Metabolic pathways;ko00360//Phenylalanine metabolism;ko00130//Ubiquinone and other terpenoid-quinone biosynthesis;ko00350//Tyrosine metabolism	K00457;K00457;K00457;K00457	GO:0005739//mitochondrion;GO:0005829//cytosol;GO:0009536//plastid	GO:0003824//catalytic activity;GO:0005515//protein binding	GO:0006629//lipid metabolic process;GO:0008152//metabolic process;GO:0009058//biosynthetic process;GO:0009987//cellular process
Mesophyll	LOC_Os05g25850	SODA	0.394	0.209	2.054817197	0.778386873	1.400450767	0	0	SODA	PREDICTED: superoxide dismutase [Mn], mitochondrial [Oryza sativa Japonica Group]	Cellular Processes	Transport and catabolism	ko04146//Peroxisome	K04564	GO:0005739//mitochondrion;GO:0005739//mitochondrion	GO:0003824//catalytic activity;GO:0003824//catalytic activity;GO:0005488//binding;GO:0005488//binding	GO:0000003//reproduction;GO:0000003//reproduction;GO:0006950//response to stress;GO:0006950//response to stress;GO:0008150//biological_process;GO:0008150//biological_process;GO:0008152//metabolic process;GO:0008152//metabolic process;GO:0009607//response to biotic stimulus;GO:0009607//response to biotic stimulus;GO:0009628//response to abiotic stimulus;GO:0009628//response to abiotic stimulus;GO:…
Mesophyll	LOC_Os08g34150	TIL	0.516	0.295	3.102196872	1.195166214	1.376078975	0	0	TIL	PREDICTED: temperature-induced lipocalin-1 [Oryza sativa Japonica Group]	-	-	-	-	GO:0005575//cellular_component;GO:0005739//mitochondrion;GO:0005773//vacuole;GO:0005783//endoplasmic reticulum;GO:0005886//plasma membrane;GO:0016020//membrane	GO:0005215//transporter activity;GO:0005488//binding	GO:0006810//transport;GO:0006950//response to stress;GO:0009628//response to abiotic stimulus
Mesophyll	LOC_Os01g13770	TPT	0.362	0.185	1.450933498	0.561147911	1.370528395	0	0	TPT	PREDICTED: triose phosphate/phosphate translocator TPT, chloroplastic [Oryza sativa Japonica Group]	-	-	-	-	GO:0009536//plastid;GO:0009536//plastid;GO:0009536//plastid;GO:0016020//membrane;GO:0016020//membrane;GO:0016020//membrane	GO:0005215//transporter activity;GO:0005215//transporter activity;GO:0005215//transporter activity	GO:0006810//transport;GO:0006810//transport;GO:0006810//transport;GO:0009628//response to abiotic stimulus;GO:0009628//response to abiotic stimulus;GO:0009628//response to abiotic stimulus;GO:0009987//cellular process;GO:0009987//cellular process;GO:0009987//cellular process
Mesophyll	LOC_Os08g10020	PSBR	0.425	0.225	2.034380514	0.7891012	1.366307311	0	0	PSBR	PREDICTED: photosystem II 10 kDa polypeptide, chloroplastic isoform X1 [Oryza sativa Japonica Group]	Metabolism;Metabolism	Global and overview maps;Energy metabolism	ko01100//Metabolic pathways;ko00195//Photosynthesis	K03541;K03541	GO:0009536//plastid;GO:0009536//plastid;GO:0009536//plastid;GO:0009579//thylakoid;GO:0009579//thylakoid;GO:0009579//thylakoid;GO:0016020//membrane;GO:0016020//membrane;GO:0016020//membrane	GO:0003674//molecular_function;GO:0003674//molecular_function;GO:0003674//molecular_function	GO:0006091//generation of precursor metabolites and energy;GO:0006091//generation of precursor metabolites and energy;GO:0006091//generation of precursor metabolites and energy;GO:0015979//photosynthesis;GO:0015979//photosynthesis;GO:0015979//photosynthesis;GO:0016043//cellular component organization;GO:0016043//cellular component organization;GO:0016043//cellular component organization
Mesophyll	LOC_Os12g40180	LOC_Os12g40180	0.733	0.543	14.52724486	5.693816544	1.351293202	0	0	--	expressed protein [Oryza sativa Japonica Group]	-	-	-	-	-	-	-
Mesophyll	LOC_Os07g26690	PIP2-1	0.458	0.235	3.62326067	1.427501014	1.343796831	0	0	PIP2-1	PREDICTED: probable aquaporin PIP2-1 [Oryza sativa Japonica Group]	-	-	-	-	GO:0005575//cellular_component;GO:0005773//vacuole;GO:0005886//plasma membrane;GO:0009536//plastid;GO:0016020//membrane;GO:0016020//membrane	GO:0005215//transporter activity;GO:0005215//transporter activity;GO:0005515//protein binding	GO:0006810//transport;GO:0006810//transport;GO:0006950//response to stress;GO:0009628//response to abiotic stimulus;GO:0009719//response to endogenous stimulus;GO:0009987//cellular process;GO:0009987//cellular process
Mesophyll	LOC_Os11g04409	LOC_Os11g04409	0.863	0.784	30.14137459	11.96670791	1.332718896	0	0	--	-	-	-	-	-	-	-	-
Mesophyll	LOC_Os04g44820	RMA1H1	0.479	0.262	3.491768165	1.396972726	1.32165392	0	0	RMA1H1	PREDICTED: E3 ubiquitin-protein ligase RMA1H1 [Oryza sativa Japonica Group]	Genetic Information Processing	Folding, sorting and degradation	ko04141//Protein processing in endoplasmic reticulum	K10666	GO:0005783//endoplasmic reticulum;GO:0005783//endoplasmic reticulum	GO:0003824//catalytic activity;GO:0003824//catalytic activity;GO:0005488//binding;GO:0005488//binding	GO:0006464//cellular protein modification process;GO:0006464//cellular protein modification process
Mesophyll	LOC_Os02g32469	LOC_Os02g32469	0.453	0.243	2.983834475	1.199365598	1.314896009	0	0	--	PREDICTED: COPII coat assembly protein SEC16-like [Setaria italica]	-	-	-	-	-	-	-
Mesophyll	LOC_Os08g01380	ADI1	0.622	0.377	4.204698515	1.70879614	1.299022067	0	0	ADI1	PREDICTED: ferredoxin-1, chloroplastic [Oryza sativa Japonica Group]	Metabolism	Energy metabolism	ko00195//Photosynthesis	K02639	GO:0009536//plastid;GO:0009536//plastid	GO:0003674//molecular_function;GO:0003674//molecular_function;GO:0005488//binding;GO:0005488//binding;GO:0005515//protein binding;GO:0005515//protein binding	GO:0006091//generation of precursor metabolites and energy;GO:0006091//generation of precursor metabolites and energy;GO:0009628//response to abiotic stimulus;GO:0009628//response to abiotic stimulus;GO:0015979//photosynthesis;GO:0015979//photosynthesis
Mesophyll	LOC_Os12g08730	TRXM	0.557	0.326	2.943171973	1.203686844	1.289911739	0	0	TRXM	PREDICTED: thioredoxin M5, chloroplastic [Oryza sativa Japonica Group]	-	-	-	-	GO:0009536//plastid;GO:0009579//thylakoid;GO:0016020//membrane	GO:0030234//enzyme regulator activity	GO:0006950//response to stress;GO:0008152//metabolic process
Mesophyll	LOC_Os03g60100	RPL17	0.446	0.242	1.846978603	0.755919449	1.288862738	0	0	RPL17	PREDICTED: 50S ribosomal protein L17 [Oryza sativa Japonica Group]	Genetic Information Processing	Translation	ko03010//Ribosome	K02879	GO:0005840//ribosome;GO:0009536//plastid	GO:0005198//structural molecule activity	GO:0006412//translation
Mesophyll	LOC_Os02g06640	UBQ10	0.978	0.969	92.57908077	38.14063506	1.279357373	0	0	UBQ10	Polyubiquitin-A [Triticum urartu]	-	-	-	-	-	-	GO:0006464//cellular protein modification process;GO:0006464//cellular protein modification process;GO:0006464//cellular protein modification process;GO:0008150//biological_process;GO:0008150//biological_process;GO:0008150//biological_process
Mesophyll	LOC_Os05g03480	Os05g0125500	0.72	0.552	7.352761556	3.075433332	1.257496498	0	0	Os05g0125500	PREDICTED: isovaleryl-CoA dehydrogenase, mitochondrial [Oryza sativa Japonica Group]	Metabolism;Metabolism	Global and overview maps;Amino acid metabolism	ko01100//Metabolic pathways;ko00280//Valine, leucine and isoleucine degradation	K00253;K00253	GO:0005739//mitochondrion;GO:0005739//mitochondrion;GO:0005739//mitochondrion	GO:0000166//nucleotide binding;GO:0000166//nucleotide binding;GO:0000166//nucleotide binding;GO:0003824//catalytic activity;GO:0003824//catalytic activity;GO:0003824//catalytic activity	GO:0008152//metabolic process;GO:0008152//metabolic process;GO:0008152//metabolic process;GO:0009056//catabolic process;GO:0009056//catabolic process;GO:0009056//catabolic process;GO:0009987//cellular process;GO:0009987//cellular process;GO:0009987//cellular process
Mesophyll	LOC_Os02g07260	PGK3	0.875	0.802	26.0879482	11.00516537	1.245202658	0	0	PGK3	PREDICTED: phosphoglycerate kinase, cytosolic [Oryza sativa Japonica Group]	Metabolism;Metabolism;Metabolism;Metabolism;Metabolism;Metabolism	Global and overview maps;Global and overview maps;Global and overview maps;Global and overview maps;Carbohydrate metabolism;Energy metabolism	ko01100//Metabolic pathways;ko01110//Biosynthesis of secondary metabolites;ko01200//Carbon metabolism;ko01230//Biosynthesis of amino acids;ko00010//Glycolysis / Gluconeogenesis;ko00710//Carbon fixation in photosynthetic organisms	K00927;K00927;K00927;K00927;K00927;K00927	GO:0005575//cellular_component;GO:0005575//cellular_component;GO:0005575//cellular_component;GO:0005576//extracellular region;GO:0005576//extracellular region;GO:0005576//extracellular region;GO:0005634//nucleus;GO:0005634//nucleus;GO:0005634//nucleus;GO:0005773//vacuole;GO:0005773//vacuole;GO:0005773//vacuole;GO:0005829//cytosol;GO:0005829//cytosol;GO:0005829//cytosol;GO:0005886//plasma membrane…	GO:0016301//kinase activity;GO:0016301//kinase activity;GO:0016301//kinase activity	GO:0005975//carbohydrate metabolic process;GO:0005975//carbohydrate metabolic process;GO:0005975//carbohydrate metabolic process;GO:0006091//generation of precursor metabolites and energy;GO:0006091//generation of precursor metabolites and energy;GO:0006091//generation of precursor metabolites and energy;GO:0008152//metabolic process;GO:0008152//metabolic process;GO:0008152//metabolic process;GO:…
Mesophyll	LOC_Os02g39720	RSZ23	0.559	0.34	3.078474071	1.312595343	1.229793198	0	0	RSZ23	PREDICTED: serine/arginine-rich splicing factor RSZ23 isoform X1 [Oryza sativa Japonica Group]	Genetic Information Processing	Transcription	ko03040//Spliceosome	K12896	GO:0005634//nucleus;GO:0005634//nucleus;GO:0005634//nucleus;GO:0005654//nucleoplasm;GO:0005654//nucleoplasm;GO:0005654//nucleoplasm;GO:0005730//nucleolus;GO:0005730//nucleolus;GO:0005730//nucleolus;GO:0005730//nucleolus;GO:0005829//cytosol	GO:0000166//nucleotide binding;GO:0003676//nucleic acid binding;GO:0005488//binding;GO:0005515//protein binding;GO:0005515//protein binding;GO:0005515//protein binding	GO:0006139//nucleobase-containing compound metabolic process;GO:0006139//nucleobase-containing compound metabolic process;GO:0006139//nucleobase-containing compound metabolic process;GO:0006139//nucleobase-containing compound metabolic process
Mesophyll	LOC_Os01g06560	DOGL2	0.833	0.647	15.41694283	6.57448536	1.229566836	0	0	DOGL2	PREDICTED: transcription factor TGA6 [Oryza sativa Japonica Group]	-	-	-	-	GO:0005575//cellular_component	GO:0003674//molecular_function;GO:0003674//molecular_function	GO:0008150//biological_process;GO:0009628//response to abiotic stimulus
Mesophyll	LOC_Os01g21120	ERF071	0.921	0.869	39.67427829	17.09827811	1.214352935	0	0	ERF071	PREDICTED: ethylene-responsive transcription factor ERF071 [Oryza sativa Japonica Group]	-	-	-	-	GO:0005634//nucleus	GO:0003677//DNA binding;GO:0003700//transcription factor activity, sequence-specific DNA binding	GO:0006139//nucleobase-containing compound metabolic process;GO:0006950//response to stress;GO:0009058//biosynthetic process
Mesophyll	LOC_Os07g47670	LOC_Os07g47670	0.861	0.715	22.59673574	9.767800495	1.210008741	0	0	--	Os07g0673900, partial [Oryza sativa Japonica Group]	-	-	-	-	-	GO:0003674//molecular_function;GO:0003674//molecular_function	GO:0006950//response to stress;GO:0006950//response to stress
Mesophyll	LOC_Os03g18220	PDC2	0.799	0.602	14.01154475	6.074086234	1.205876724	0	0	PDC2	PREDICTED: pyruvate decarboxylase 2 [Oryza sativa Japonica Group]	Metabolism;Metabolism;Metabolism	Global and overview maps;Global and overview maps;Carbohydrate metabolism	ko01100//Metabolic pathways;ko01110//Biosynthesis of secondary metabolites;ko00010//Glycolysis / Gluconeogenesis	K01568;K01568;K01568	GO:0005575//cellular_component;GO:0005575//cellular_component	GO:0003824//catalytic activity;GO:0003824//catalytic activity;GO:0005488//binding;GO:0005488//binding;GO:0016740//transferase activity;GO:0016740//transferase activity	GO:0008152//metabolic process;GO:0008152//metabolic process
Mesophyll	LOC_Os06g13810	PFP-BETA	0.485	0.283	2.985194905	1.294192594	1.205772802	0	0	PFP-BETA	PREDICTED: pyrophosphate--fructose 6-phosphate 1-phosphotransferase subunit beta [Oryza sativa Japonica Group]	Metabolism;Metabolism;Metabolism;Metabolism;Metabolism	Global and overview maps;Global and overview maps;Carbohydrate metabolism;Carbohydrate metabolism;Carbohydrate metabolism	ko01100//Metabolic pathways;ko01110//Biosynthesis of secondary metabolites;ko00010//Glycolysis / Gluconeogenesis;ko00051//Fructose and mannose metabolism;ko00030//Pentose phosphate pathway	K00895;K00895;K00895;K00895;K00895	GO:0005575//cellular_component;GO:0005575//cellular_component;GO:0005618//cell wall;GO:0005618//cell wall;GO:0005829//cytosol;GO:0005829//cytosol;GO:0016020//membrane;GO:0016020//membrane	GO:0016301//kinase activity;GO:0016301//kinase activity	GO:0005975//carbohydrate metabolic process;GO:0005975//carbohydrate metabolic process;GO:0006091//generation of precursor metabolites and energy;GO:0006091//generation of precursor metabolites and energy;GO:0008150//biological_process;GO:0008150//biological_process;GO:0009056//catabolic process;GO:0009056//catabolic process;GO:0009987//cellular process;GO:0009987//cellular process;GO:0015979//pho…
Mesophyll	LOC_Os02g54470	RPL35AA	0.449	0.256	1.994415004	0.881639033	1.177705638	0	0	RPL35AA	PREDICTED: 60S ribosomal protein L35a-1 [Oryza sativa Japonica Group]	Genetic Information Processing	Translation	ko03010//Ribosome	K02917	GO:0005829//cytosol;GO:0005829//cytosol;GO:0005840//ribosome;GO:0005840//ribosome	GO:0005198//structural molecule activity;GO:0005198//structural molecule activity	GO:0006412//translation;GO:0006412//translation;GO:0009987//cellular process;GO:0009987//cellular process
Mesophyll	LOC_Os02g49720	ALDH2B7	0.697	0.514	14.0770016	6.229126086	1.176238393	0	0	ALDH2B7	PREDICTED: aldehyde dehydrogenase family 2 member B7, mitochondrial [Oryza sativa Japonica Group]	Metabolism;Metabolism;Metabolism;Metabolism;Metabolism;Metabolism;Metabolism;Metabolism;Metabolism;Metabolism;Metabolism;Metabolism;Metabolism	Global and overview maps;Global and overview maps;Carbohydrate metabolism;Lipid metabolism;Carbohydrate metabolism;Amino acid metabolism;Amino acid metabolism;Carbohydrate metabolism;Lipid metabolism;Amino acid metabolism;Metabolism of other amino acids;Amino acid metabolism;Amino acid metabolism	ko01100//Metabolic pathways;ko01110//Biosynthesis of secondary metabolites;ko00010//Glycolysis / Gluconeogenesis;ko00561//Glycerolipid metabolism;ko00620//Pyruvate metabolism;ko00330//Arginine and proline metabolism;ko00380//Tryptophan metabolism;ko00053//Ascorbate and aldarate metabolism;ko00071//Fatty acid degradation;ko00280//Valine, leucine and isoleucine degradation;ko00410//beta-Alanine met…	K00128;K00128;K00128;K00128;K00128;K00128;K00128;K00128;K00128;K00128;K00128;K00128;K00128	GO:0005739//mitochondrion;GO:0005739//mitochondrion;GO:0005739//mitochondrion;GO:0005739//mitochondrion;GO:0005739//mitochondrion	GO:0003824//catalytic activity;GO:0003824//catalytic activity;GO:0003824//catalytic activity;GO:0003824//catalytic activity;GO:0003824//catalytic activity	GO:0008152//metabolic process;GO:0008152//metabolic process;GO:0008152//metabolic process;GO:0008152//metabolic process;GO:0008152//metabolic process
Mesophyll	LOC_Os09g31040	LOC_Os09g31040	0.566	0.379	8.940425891	3.95669257	1.176048584	0	0	--	Anamorsin [Aegilops tauschii]	-	-	-	-	GO:0005829//cytosol	GO:0005488//binding	GO:0008150//biological_process
Mesophyll	LOC_Os03g15960	HSP17.9A	0.831	0.679	19.63954462	8.706955419	1.173521237	0	0	HSP17.9A	PREDICTED: 17.9 kDa class I heat shock protein [Oryza sativa Japonica Group]	Genetic Information Processing	Folding, sorting and degradation	ko04141//Protein processing in endoplasmic reticulum	K13993	-	-	GO:0006950//response to stress;GO:0006950//response to stress;GO:0009628//response to abiotic stimulus;GO:0009628//response to abiotic stimulus
Mesophyll	LOC_Os06g45090	LOC_Os06g45090	0.744	0.621	11.11669755	4.968302181	1.16190344	0	0	--	Os06g0661766 [Oryza sativa Japonica Group]	-	-	-	-	-	GO:0003674//molecular_function;GO:0003674//molecular_function	GO:0008150//biological_process;GO:0008150//biological_process
Mesophyll	LOC_Os11g35020	At4g27745	0.517	0.319	2.770090742	1.238661495	1.161151259	0	0	At4g27745	PREDICTED: protein yippee-like At4g27745 [Oryza brachyantha]	-	-	-	-	GO:0005575//cellular_component;GO:0005575//cellular_component	GO:0003674//molecular_function;GO:0003674//molecular_function	GO:0008150//biological_process;GO:0008150//biological_process
Mesophyll	LOC_Os03g58050	RPS18A	0.526	0.316	3.03466764	1.360104958	1.157820532	0	0	RPS18A	PREDICTED: 40S ribosomal protein S18 [Oryza sativa Japonica Group]	Genetic Information Processing	Translation	ko03010//Ribosome	K02964	GO:0005575//cellular_component;GO:0005618//cell wall;GO:0005773//vacuole;GO:0005829//cytosol;GO:0005840//ribosome;GO:0005886//plasma membrane;GO:0016020//membrane	GO:0003676//nucleic acid binding;GO:0003723//RNA binding;GO:0005198//structural molecule activity	GO:0006412//translation;GO:0009987//cellular process
Mesophyll	LOC_Os11g07960	HCT4	0.567	0.354	4.618650725	2.071432464	1.156842666	0	0	HCT4	PREDICTED: shikimate O-hydroxycinnamoyltransferase [Oryza sativa Japonica Group]	Metabolism;Metabolism;Metabolism;Metabolism;Metabolism	Global and overview maps;Global and overview maps;Biosynthesis of other secondary metabolites;Biosynthesis of other secondary metabolites;Biosynthesis of other secondary metabolites	ko01100//Metabolic pathways;ko01110//Biosynthesis of secondary metabolites;ko00940//Phenylpropanoid biosynthesis;ko00941//Flavonoid biosynthesis;ko00945//Stilbenoid, diarylheptanoid and gingerol biosynthesis	K13065;K13065;K13065;K13065;K13065	GO:0005829//cytosol	GO:0016740//transferase activity	GO:0008150//biological_process;GO:0008152//metabolic process;GO:0009058//biosynthetic process;GO:0009987//cellular process;GO:0019748//secondary metabolic process
Mesophyll	LOC_Os01g21160	BCE2	0.502	0.315	2.468177882	1.10879225	1.154457295	0	0	BCE2	PREDICTED: lipoamide acyltransferase component of branched-chain alpha-keto acid dehydrogenase complex, mitochondrial [Oryza sativa Japonica Group]	Metabolism;Metabolism;Metabolism;Metabolism	Global and overview maps;Global and overview maps;Amino acid metabolism;Carbohydrate metabolism	ko01100//Metabolic pathways;ko01110//Biosynthesis of secondary metabolites;ko00280//Valine, leucine and isoleucine degradation;ko00640//Propanoate metabolism	K09699;K09699;K09699;K09699	GO:0005739//mitochondrion;GO:0005739//mitochondrion;GO:0005739//mitochondrion;GO:0005739//mitochondrion	GO:0003824//catalytic activity;GO:0003824//catalytic activity;GO:0003824//catalytic activity;GO:0003824//catalytic activity;GO:0005488//binding;GO:0005488//binding;GO:0005488//binding;GO:0005488//binding;GO:0016740//transferase activity;GO:0016740//transferase activity;GO:0016740//transferase activity;GO:0016740//transferase activity	GO:0008150//biological_process;GO:0008150//biological_process;GO:0008150//biological_process;GO:0008150//biological_process;GO:0008152//metabolic process;GO:0008152//metabolic process;GO:0008152//metabolic process;GO:0008152//metabolic process;GO:0009628//response to abiotic stimulus;GO:0009628//response to abiotic stimulus;GO:0009628//response to abiotic stimulus;GO:0009628//response to abiotic …
Mesophyll	LOC_Os10g32680	LOC_Os10g32680	0.593	0.404	3.641417403	1.646062149	1.145481314	0	0	--	PREDICTED: uncharacterized protein LOC4348829 [Oryza sativa Japonica Group]	-	-	-	-	-	-	GO:0008150//biological_process;GO:0008150//biological_process;GO:0008150//biological_process
Mesophyll	LOC_Os04g47370	CCDC124	0.561	0.369	2.812789464	1.272958162	1.143816568	0	0	CCDC124	OSJNBa0084K11.15 [Oryza sativa Japonica Group]	-	-	-	-	-	GO:0003674//molecular_function;GO:0003674//molecular_function	GO:0008150//biological_process;GO:0008150//biological_process
Mesophyll	LOC_Os07g39510	At3g08990	0.562	0.408	3.74752683	1.697431937	1.14258508	0	0	At3g08990	protein yippee-like OJ1003C07.11 [Zea mays]	-	-	-	-	GO:0005623//cell;GO:0005623//cell	GO:0003674//molecular_function;GO:0003674//molecular_function;GO:0003674//molecular_function	GO:0008150//biological_process;GO:0008150//biological_process;GO:0008150//biological_process
Mesophyll	LOC_Os03g05310	PAO	0.697	0.496	8.442020451	3.839447717	1.136689522	0	0	PAO	PREDICTED: pheophorbide a oxygenase, chloroplastic [Oryza sativa Japonica Group]	Metabolism;Metabolism	Global and overview maps;Metabolism of cofactors and vitamins	ko01110//Biosynthesis of secondary metabolites;ko00860//Porphyrin and chlorophyll metabolism	K13071;K13071	GO:0009536//plastid;GO:0016020//membrane	GO:0003824//catalytic activity;GO:0005488//binding	GO:0000003//reproduction;GO:0006950//response to stress;GO:0008152//metabolic process;GO:0008219//cell death;GO:0009056//catabolic process;GO:0009607//response to biotic stimulus;GO:0009908//flower development;GO:0009987//cellular process
Mesophyll	LOC_Os07g34640	PDRP1	0.8	0.637	10.2670803	4.697181083	1.128158857	0	0	PDRP1	PREDICTED: probable pyruvate, phosphate dikinase regulatory protein, chloroplastic isoform X3 [Oryza sativa Japonica Group]	-	-	-	-	GO:0009536//plastid;GO:0009536//plastid	GO:0016301//kinase activity;GO:0016301//kinase activity;GO:0016787//hydrolase activity;GO:0016787//hydrolase activity	GO:0006464//cellular protein modification process;GO:0006464//cellular protein modification process;GO:0008150//biological_process;GO:0008150//biological_process;GO:0008152//metabolic process;GO:0008152//metabolic process;GO:0009987//cellular process;GO:0009987//cellular process
Mesophyll	LOC_Os01g62420	TPIP1	0.614	0.473	8.776881594	4.044297023	1.117819488	0	0	TPIP1	PREDICTED: triosephosphate isomerase, cytosolic-like [Oryza sativa Japonica Group]	Metabolism;Metabolism;Metabolism;Metabolism;Metabolism;Metabolism;Metabolism;Metabolism	Global and overview maps;Global and overview maps;Global and overview maps;Global and overview maps;Carbohydrate metabolism;Energy metabolism;Carbohydrate metabolism;Carbohydrate metabolism	ko01100//Metabolic pathways;ko01110//Biosynthesis of secondary metabolites;ko01200//Carbon metabolism;ko01230//Biosynthesis of amino acids;ko00010//Glycolysis / Gluconeogenesis;ko00710//Carbon fixation in photosynthetic organisms;ko00051//Fructose and mannose metabolism;ko00562//Inositol phosphate metabolism	K01803;K01803;K01803;K01803;K01803;K01803;K01803;K01803	GO:0005575//cellular_component;GO:0005575//cellular_component;GO:0005575//cellular_component;GO:0005575//cellular_component;GO:0005576//extracellular region;GO:0005576//extracellular region;GO:0005576//extracellular region;GO:0005576//extracellular region;GO:0005618//cell wall;GO:0005618//cell wall;GO:0005618//cell wall;GO:0005618//cell wall;GO:0005739//mitochondrion;GO:0005739//mitochondrion;GO:…	GO:0003824//catalytic activity;GO:0003824//catalytic activity;GO:0003824//catalytic activity;GO:0003824//catalytic activity;GO:0005488//binding;GO:0005488//binding;GO:0005488//binding;GO:0005488//binding	GO:0005975//carbohydrate metabolic process;GO:0005975//carbohydrate metabolic process;GO:0005975//carbohydrate metabolic process;GO:0005975//carbohydrate metabolic process;GO:0006091//generation of precursor metabolites and energy;GO:0006091//generation of precursor metabolites and energy;GO:0006091//generation of precursor metabolites and energy;GO:0006091//generation of precursor metabolites an…
Mesophyll	LOC_Os04g28180	RPS8	0.528	0.336	2.860162973	1.32219135	1.113166373	0	0	RPS8	PREDICTED: 40S ribosomal protein S8-like [Oryza sativa Japonica Group]	Genetic Information Processing	Translation	ko03010//Ribosome	K02995	GO:0005575//cellular_component;GO:0005618//cell wall;GO:0005730//nucleolus;GO:0005829//cytosol;GO:0005840//ribosome;GO:0005886//plasma membrane;GO:0009536//plastid;GO:0016020//membrane	GO:0005198//structural molecule activity	GO:0006139//nucleobase-containing compound metabolic process;GO:0006412//translation;GO:0009987//cellular process
Mesophyll	LOC_Os08g14195	LOC_Os08g14195	0.541	0.356	2.644066352	1.22605593	1.108733588	0	0	--	Os08g0240500 [Oryza sativa Japonica Group]	-	-	-	-	-	-	-
Mesophyll	LOC_Os01g67860	FBA3	0.948	0.903	54.09032939	25.0918191	1.108153616	0	0	FBA3	PREDICTED: fructose-bisphosphate aldolase cytoplasmic isozyme-like [Oryza sativa Japonica Group]	Metabolism;Metabolism;Metabolism;Metabolism;Metabolism;Metabolism;Metabolism;Metabolism	Global and overview maps;Global and overview maps;Global and overview maps;Global and overview maps;Carbohydrate metabolism;Energy metabolism;Carbohydrate metabolism;Carbohydrate metabolism	ko01100//Metabolic pathways;ko01110//Biosynthesis of secondary metabolites;ko01200//Carbon metabolism;ko01230//Biosynthesis of amino acids;ko00010//Glycolysis / Gluconeogenesis;ko00710//Carbon fixation in photosynthetic organisms;ko00051//Fructose and mannose metabolism;ko00030//Pentose phosphate pathway	K01623;K01623;K01623;K01623;K01623;K01623;K01623;K01623	GO:0005575//cellular_component;GO:0005739//mitochondrion;GO:0005829//cytosol;GO:0005886//plasma membrane;GO:0016020//membrane	GO:0005488//binding	GO:0005975//carbohydrate metabolic process;GO:0006139//nucleobase-containing compound metabolic process;GO:0006950//response to stress;GO:0008150//biological_process;GO:0009056//catabolic process;GO:0009628//response to abiotic stimulus
Mesophyll	LOC_Os03g12020	RPL15	0.498	0.311	2.339922449	1.086955477	1.106167868	0	0	RPL15	PREDICTED: 50S ribosomal protein L15, chloroplastic [Oryza sativa Japonica Group]	Genetic Information Processing	Translation	ko03010//Ribosome	K02876	GO:0005840//ribosome;GO:0009536//plastid	GO:0005198//structural molecule activity	GO:0006412//translation
Mesophyll	LOC_Os01g15270	LOC_Os01g15270	0.989	0.978	127.6836549	59.3466798	1.105334629	0	0	--	Zn-induced protein [Oryza sativa]	-	-	-	-	-	-	-
Mesophyll	LOC_Os05g48800	DI19-1	0.741	0.634	7.742487892	3.662337449	1.080032494	0	0	DI19-1	PREDICTED: protein DEHYDRATION-INDUCED 19 isoform X1 [Oryza sativa Japonica Group]	-	-	-	-	-	GO:0005515//protein binding	GO:0006950//response to stress;GO:0006950//response to stress;GO:0006950//response to stress;GO:0009628//response to abiotic stimulus;GO:0009628//response to abiotic stimulus;GO:0009628//response to abiotic stimulus
Mesophyll	LOC_Os02g30050	RPL35	0.527	0.333	2.882395196	1.366448095	1.076837493	0	0	RPL35	PREDICTED: 60S ribosomal protein L35 [Oryza sativa Japonica Group]	Genetic Information Processing	Translation	ko03010//Ribosome	K02918	GO:0005829//cytosol;GO:0005840//ribosome	GO:0005198//structural molecule activity	GO:0006412//translation;GO:0009987//cellular process
Mesophyll	LOC_Os10g39770	NIP1	0.491	0.288	3.469244509	1.64584422	1.075793733	0	0	NIP1	PREDICTED: NEP1-interacting protein 1 [Oryza sativa Japonica Group]	-	-	-	-	-	GO:0005488//binding	-
Mesophyll	LOC_Os10g25130	ALAAT2	0.666	0.507	5.326184673	2.527375981	1.075462151	0	0	ALAAT2	PREDICTED: alanine aminotransferase 2 [Oryza sativa Japonica Group]	Metabolism;Metabolism;Metabolism;Metabolism;Metabolism;Metabolism;Metabolism	Global and overview maps;Global and overview maps;Global and overview maps;Energy metabolism;Global and overview maps;Amino acid metabolism;Amino acid metabolism	ko01100//Metabolic pathways;ko01200//Carbon metabolism;ko01230//Biosynthesis of amino acids;ko00710//Carbon fixation in photosynthetic organisms;ko01210//2-Oxocarboxylic acid metabolism;ko00250//Alanine, aspartate and glutamate metabolism;ko00220//Arginine biosynthesis	K00814;K00814;K00814;K00814;K00814;K00814;K00814	GO:0005739//mitochondrion;GO:0009536//plastid	GO:0000166//nucleotide binding;GO:0005515//protein binding;GO:0016740//transferase activity	GO:0006950//response to stress;GO:0008150//biological_process;GO:0008152//metabolic process;GO:0009056//catabolic process;GO:0009987//cellular process
Mesophyll	LOC_Os01g55540	Os01g0760600	0.784	0.691	10.02117768	4.787009571	1.065855466	0	0	Os01g0760600	PREDICTED: aspartate aminotransferase, cytoplasmic [Oryza sativa Japonica Group]	Metabolism;Metabolism;Metabolism;Metabolism;Metabolism;Metabolism;Metabolism;Metabolism;Metabolism;Metabolism;Metabolism;Metabolism;Metabolism;Metabolism;Metabolism	Global and overview maps;Global and overview maps;Global and overview maps;Global and overview maps;Amino acid metabolism;Energy metabolism;Amino acid metabolism;Amino acid metabolism;Global and overview maps;Amino acid metabolism;Amino acid metabolism;Amino acid metabolism;Biosynthesis of other secondary metabolites;Amino acid metabolism;Biosynthesis of other secondary metabolites	ko01100//Metabolic pathways;ko01110//Biosynthesis of secondary metabolites;ko01200//Carbon metabolism;ko01230//Biosynthesis of amino acids;ko00270//Cysteine and methionine metabolism;ko00710//Carbon fixation in photosynthetic organisms;ko00330//Arginine and proline metabolism;ko00360//Phenylalanine metabolism;ko01210//2-Oxocarboxylic acid metabolism;ko00400//Phenylalanine, tyrosine and tryptophan…	K14454;K14454;K14454;K14454;K14454;K14454;K14454;K14454;K14454;K14454;K14454;K14454;K14454;K14454;K14454	GO:0005777//peroxisome;GO:0005777//peroxisome;GO:0009536//plastid;GO:0009536//plastid;GO:0016020//membrane;GO:0016020//membrane	GO:0016740//transferase activity;GO:0016740//transferase activity	GO:0007275//multicellular organism development;GO:0007275//multicellular organism development;GO:0008152//metabolic process;GO:0008152//metabolic process
Mesophyll	LOC_Os07g48630	EIL1	0.449	0.257	2.084002112	1.000055977	1.059275984	0	0	EIL1	PREDICTED: ETHYLENE INSENSITIVE 3-like 1 protein [Oryza sativa Japonica Group]	Environmental Information Processing;Environmental Information Processing	Signal transduction;Signal transduction	ko04075//Plant hormone signal transduction;ko04016//MAPK signaling pathway - plant	K14514;K14514	-	GO:0003700//transcription factor activity, sequence-specific DNA binding;GO:0003700//transcription factor activity, sequence-specific DNA binding	GO:0006139//nucleobase-containing compound metabolic process;GO:0006139//nucleobase-containing compound metabolic process;GO:0006950//response to stress;GO:0006950//response to stress;GO:0007165//signal transduction;GO:0007165//signal transduction;GO:0009058//biosynthetic process;GO:0009058//biosynthetic process;GO:0009607//response to biotic stimulus;GO:0009607//response to biotic stimulus;GO:00…
Mesophyll	LOC_Os03g51459	LOC_Os03g51459	0.703	0.538	6.856633343	3.292703576	1.058227737	0	0	--	Os03g0724500, partial [Oryza sativa Japonica Group]	-	-	-	-	-	GO:0003674//molecular_function	GO:0008150//biological_process
Mesophyll	LOC_Os02g46473	LOC_Os02g46473	0.545	0.366	2.767213678	1.335939604	1.050579263	0	0	--	unknown protein [Oryza sativa Japonica Group]	-	-	-	-	-	-	-
Mesophyll	LOC_Os02g26700	GGCT2;2	0.839	0.721	15.6637807	7.686233902	1.027083686	0	0	GGCT2;2	cation transport protein chaC [Zea mays]	Metabolism;Metabolism	Global and overview maps;Metabolism of other amino acids	ko01100//Metabolic pathways;ko00480//Glutathione metabolism	K22596;K22596	-	GO:0003674//molecular_function;GO:0003674//molecular_function;GO:0003674//molecular_function;GO:0003674//molecular_function;GO:0003674//molecular_function;GO:0003674//molecular_function;GO:0003674//molecular_function;GO:0003674//molecular_function	GO:0008150//biological_process;GO:0008150//biological_process;GO:0008150//biological_process;GO:0008150//biological_process;GO:0008150//biological_process;GO:0008150//biological_process;GO:0008150//biological_process;GO:0008150//biological_process
Mesophyll	LOC_Os01g05490	TPI	0.599	0.426	3.897803873	1.920608485	1.021098044	0	0	TPI	PREDICTED: triosephosphate isomerase, cytosolic [Oryza sativa Japonica Group]	Metabolism;Metabolism;Metabolism;Metabolism;Metabolism;Metabolism;Metabolism;Metabolism	Global and overview maps;Global and overview maps;Global and overview maps;Global and overview maps;Carbohydrate metabolism;Energy metabolism;Carbohydrate metabolism;Carbohydrate metabolism	ko01100//Metabolic pathways;ko01110//Biosynthesis of secondary metabolites;ko01200//Carbon metabolism;ko01230//Biosynthesis of amino acids;ko00010//Glycolysis / Gluconeogenesis;ko00710//Carbon fixation in photosynthetic organisms;ko00051//Fructose and mannose metabolism;ko00562//Inositol phosphate metabolism	K01803;K01803;K01803;K01803;K01803;K01803;K01803;K01803	GO:0005575//cellular_component;GO:0005575//cellular_component;GO:0005576//extracellular region;GO:0005576//extracellular region;GO:0005618//cell wall;GO:0005618//cell wall;GO:0005739//mitochondrion;GO:0005739//mitochondrion;GO:0005773//vacuole;GO:0005773//vacuole;GO:0005829//cytosol;GO:0005829//cytosol;GO:0005886//plasma membrane;GO:0005886//plasma membrane;GO:0009536//plastid;GO:0009536//plastid…	GO:0003824//catalytic activity;GO:0003824//catalytic activity;GO:0005488//binding;GO:0005488//binding	GO:0005975//carbohydrate metabolic process;GO:0005975//carbohydrate metabolic process;GO:0006091//generation of precursor metabolites and energy;GO:0006091//generation of precursor metabolites and energy;GO:0006464//cellular protein modification process;GO:0006464//cellular protein modification process;GO:0006950//response to stress;GO:0006950//response to stress;GO:0008150//biological_process;GO…
Mesophyll	LOC_Os04g52130	CPX	0.65	0.501	5.163548028	2.616472823	0.980739451	0	0	CPX	PREDICTED: oxygen-dependent coproporphyrinogen-III oxidase, chloroplastic [Oryza sativa Japonica Group]	Metabolism;Metabolism;Metabolism	Global and overview maps;Global and overview maps;Metabolism of cofactors and vitamins	ko01100//Metabolic pathways;ko01110//Biosynthesis of secondary metabolites;ko00860//Porphyrin and chlorophyll metabolism	K00228;K00228;K00228	GO:0005576//extracellular region;GO:0009536//plastid	GO:0003824//catalytic activity	GO:0008152//metabolic process;GO:0009058//biosynthetic process;GO:0009987//cellular process
Mesophyll	LOC_Os10g27190	RPS17C	0.603	0.434	3.808865122	1.959655968	0.9587608	0	0	RPS17C	PREDICTED: 40S ribosomal protein S17-3 [Oryza sativa Japonica Group]	Genetic Information Processing	Translation	ko03010//Ribosome	K02962	GO:0005829//cytosol;GO:0005840//ribosome	GO:0005198//structural molecule activity	GO:0006412//translation;GO:0009987//cellular process;GO:0016043//cellular component organization
Mesophyll	LOC_Os03g37970	RPL13B	0.844	0.724	13.44649034	7.062174715	0.929045247	0	0	RPL13B	PREDICTED: 60S ribosomal protein L13-2 [Oryza sativa Japonica Group]	Genetic Information Processing	Translation	ko03010//Ribosome	K02873	GO:0005575//cellular_component;GO:0005618//cell wall;GO:0005730//nucleolus;GO:0005773//vacuole;GO:0005829//cytosol;GO:0005840//ribosome;GO:0005886//plasma membrane;GO:0016020//membrane	GO:0005198//structural molecule activity	GO:0006412//translation;GO:0009987//cellular process
Mesophyll	LOC_Os05g44922	PFK3	0.676	0.547	6.687769256	3.55166113	0.913031134	0	0	PFK3	PREDICTED: ATP-dependent 6-phosphofructokinase 6 [Oryza sativa Japonica Group]	Metabolism;Metabolism;Metabolism;Metabolism;Metabolism;Genetic Information Processing;Metabolism;Metabolism;Metabolism	Global and overview maps;Global and overview maps;Global and overview maps;Global and overview maps;Carbohydrate metabolism;Folding, sorting and degradation;Carbohydrate metabolism;Carbohydrate metabolism;Carbohydrate metabolism	ko01100//Metabolic pathways;ko01110//Biosynthesis of secondary metabolites;ko01200//Carbon metabolism;ko01230//Biosynthesis of amino acids;ko00010//Glycolysis / Gluconeogenesis;ko03018//RNA degradation;ko00052//Galactose metabolism;ko00051//Fructose and mannose metabolism;ko00030//Pentose phosphate pathway	K00850;K00850;K00850;K00850;K00850;K00850;K00850;K00850;K00850	GO:0005829//cytosol;GO:0005829//cytosol	GO:0005515//protein binding;GO:0005515//protein binding;GO:0016301//kinase activity;GO:0016301//kinase activity	GO:0005975//carbohydrate metabolic process;GO:0005975//carbohydrate metabolic process;GO:0006091//generation of precursor metabolites and energy;GO:0006091//generation of precursor metabolites and energy;GO:0009056//catabolic process;GO:0009056//catabolic process;GO:0009987//cellular process;GO:0009987//cellular process
Mesophyll	LOC_Os03g22270	At1g56220	0.49	0.298	2.671754786	1.426833949	0.904970155	0	0	At1g56220	Os03g0342900 [Oryza sativa Japonica Group]	-	-	-	-	GO:0005575//cellular_component;GO:0005575//cellular_component;GO:0005575//cellular_component	GO:0003674//molecular_function;GO:0003674//molecular_function;GO:0003674//molecular_function	-
Mesophyll	LOC_Os03g08460	ERF073	0.738	0.597	8.698833417	4.732062964	0.878352667	0	0	ERF073	PREDICTED: ethylene-responsive transcription factor RAP2-12 [Oryza sativa Japonica Group]	-	-	-	-	GO:0005634//nucleus	GO:0003677//DNA binding;GO:0003700//transcription factor activity, sequence-specific DNA binding	GO:0006139//nucleobase-containing compound metabolic process;GO:0006950//response to stress;GO:0007165//signal transduction;GO:0009058//biosynthetic process;GO:0009719//response to endogenous stimulus;GO:0009987//cellular process
Mesophyll	LOC_Os11g10480	ADH1	0.964	0.942	62.57294858	34.61954504	0.853952323	0	0	ADH1	alcohol dehydrogenase I [Oryza rufipogon]	Metabolism;Metabolism;Metabolism;Metabolism;Metabolism;Metabolism	Global and overview maps;Global and overview maps;Carbohydrate metabolism;Lipid metabolism;Lipid metabolism;Amino acid metabolism	ko01100//Metabolic pathways;ko01110//Biosynthesis of secondary metabolites;ko00010//Glycolysis / Gluconeogenesis;ko00592//alpha-Linolenic acid metabolism;ko00071//Fatty acid degradation;ko00350//Tyrosine metabolism	K18857;K18857;K18857;K18857;K18857;K18857	GO:0005829//cytosol;GO:0005829//cytosol;GO:0005829//cytosol;GO:0005886//plasma membrane;GO:0005886//plasma membrane;GO:0005886//plasma membrane	GO:0003824//catalytic activity;GO:0003824//catalytic activity;GO:0003824//catalytic activity	GO:0006091//generation of precursor metabolites and energy;GO:0006091//generation of precursor metabolites and energy;GO:0006091//generation of precursor metabolites and energy;GO:0006950//response to stress;GO:0006950//response to stress;GO:0006950//response to stress;GO:0008150//biological_process;GO:0008150//biological_process;GO:0008150//biological_process;GO:0008152//metabolic process;GO:000…
Mesophyll	LOC_Os02g52150	HSP24.1	0.728	0.591	9.887718733	5.533373081	0.837478506	0	0	HSP24.1	PREDICTED: 24.1 kDa heat shock protein, mitochondrial [Oryza sativa Japonica Group]	Genetic Information Processing	Folding, sorting and degradation	ko04141//Protein processing in endoplasmic reticulum	K13993	-	GO:0003674//molecular_function;GO:0003674//molecular_function	GO:0006950//response to stress;GO:0006950//response to stress;GO:0009628//response to abiotic stimulus;GO:0009628//response to abiotic stimulus
Mesophyll	LOC_Os02g33070	LOC_Os02g33070	0.929	0.922	43.70138512	24.98681037	0.806512257	0	0	--	ATPase inhibitor isoform 2 [Zea mays]	-	-	-	-	-	GO:0030234//enzyme regulator activity	GO:0008152//metabolic process
Mesophyll	LOC_Os04g52180	LOC_Os04g52180	0.758	0.643	7.059693999	4.054741866	0.799995579	0	0	--	OSJNBa0085I10.17 [Oryza sativa Japonica Group]	-	-	-	-	-	-	-
Mesophyll	LOC_Os03g60210	At5g01750	0.823	0.726	17.74713573	10.20874122	0.797781216	0	0	At5g01750	Os03g0816700, partial [Oryza sativa Japonica Group]	-	-	-	-	GO:0009536//plastid	GO:0003674//molecular_function	GO:0008150//biological_process
Mesophyll	LOC_Os03g12510	HB2	0.976	0.962	128.0883507	75.76075964	0.757616571	0	0	HB2	PREDICTED: non-symbiotic hemoglobin 2 [Oryza sativa Japonica Group]	-	-	-	-	GO:0005575//cellular_component;GO:0005618//cell wall;GO:0005829//cytosol;GO:0005886//plasma membrane	GO:0019825//oxygen binding	GO:0006950//response to stress
Mesophyll	LOC_Os05g33380	FBA1	0.929	0.912	42.28130831	25.29115177	0.74138728	0	0	FBA1	PREDICTED: fructose-bisphosphate aldolase cytoplasmic isozyme [Oryza sativa Japonica Group]	Metabolism;Metabolism;Metabolism;Metabolism;Metabolism;Metabolism;Metabolism;Metabolism	Global and overview maps;Global and overview maps;Global and overview maps;Global and overview maps;Carbohydrate metabolism;Energy metabolism;Carbohydrate metabolism;Carbohydrate metabolism	ko01100//Metabolic pathways;ko01110//Biosynthesis of secondary metabolites;ko01200//Carbon metabolism;ko01230//Biosynthesis of amino acids;ko00010//Glycolysis / Gluconeogenesis;ko00710//Carbon fixation in photosynthetic organisms;ko00051//Fructose and mannose metabolism;ko00030//Pentose phosphate pathway	K01623;K01623;K01623;K01623;K01623;K01623;K01623;K01623	GO:0005575//cellular_component;GO:0005739//mitochondrion;GO:0005829//cytosol;GO:0005886//plasma membrane;GO:0016020//membrane	GO:0005488//binding	GO:0005975//carbohydrate metabolic process;GO:0006139//nucleobase-containing compound metabolic process;GO:0006950//response to stress;GO:0008150//biological_process;GO:0009056//catabolic process;GO:0009628//response to abiotic stimulus
Mesophyll	LOC_Os07g34589	GOS2	0.951	0.952	52.05154284	33.31053406	0.643962442	0	0	GOS2	PREDICTED: protein translation factor SUI1 homolog [Oryza sativa Japonica Group]	Genetic Information Processing	Translation	ko03013//RNA transport	K03113	-	GO:0008135//translation factor activity, RNA binding;GO:0008135//translation factor activity, RNA binding;GO:0008135//translation factor activity, RNA binding;GO:0008135//translation factor activity, RNA binding	GO:0006412//translation;GO:0006412//translation;GO:0006412//translation;GO:0006412//translation
Mesophyll	LOC_Os06g51220	HMGB2	0.954	0.946	45.77369364	29.35055932	0.641130717	0	0	HMGB2	PREDICTED: DNA-binding protein MNB1B [Oryza sativa Japonica Group]	Genetic Information Processing	Replication and repair	ko03410//Base excision repair	K10802	GO:0005622//intracellular;GO:0005622//intracellular;GO:0005622//intracellular;GO:0005634//nucleus;GO:0005634//nucleus;GO:0005634//nucleus	GO:0003677//DNA binding;GO:0003677//DNA binding;GO:0003677//DNA binding;GO:0003682//chromatin binding;GO:0003682//chromatin binding;GO:0003682//chromatin binding;GO:0003700//transcription factor activity, sequence-specific DNA binding;GO:0003700//transcription factor activity, sequence-specific DNA binding;GO:0003700//transcription factor activity, sequence-specific DNA binding;GO:0005198//struct…	GO:0006139//nucleobase-containing compound metabolic process;GO:0006139//nucleobase-containing compound metabolic process;GO:0006139//nucleobase-containing compound metabolic process;GO:0009058//biosynthetic process;GO:0009058//biosynthetic process;GO:0009058//biosynthetic process;GO:0009987//cellular process;GO:0009987//cellular process;GO:0009987//cellular process;GO:0016043//cellular component…
Mesophyll	LOC_Os04g46390	DJA6	0.861	0.781	15.74426479	10.14545812	0.633992377	0	0	DJA6	PREDICTED: dnaJ protein homolog 2 [Oryza sativa Japonica Group]	Genetic Information Processing	Folding, sorting and degradation	ko04141//Protein processing in endoplasmic reticulum	K09503	GO:0005575//cellular_component;GO:0005575//cellular_component;GO:0005575//cellular_component;GO:0005618//cell wall;GO:0005618//cell wall;GO:0005618//cell wall;GO:0005730//nucleolus;GO:0005730//nucleolus;GO:0005730//nucleolus;GO:0005829//cytosol;GO:0005829//cytosol;GO:0005829//cytosol;GO:0005886//plasma membrane;GO:0005886//plasma membrane;GO:0005886//plasma membrane	GO:0000166//nucleotide binding;GO:0000166//nucleotide binding;GO:0000166//nucleotide binding;GO:0005515//protein binding;GO:0005515//protein binding;GO:0005515//protein binding	GO:0006139//nucleobase-containing compound metabolic process;GO:0006139//nucleobase-containing compound metabolic process;GO:0006139//nucleobase-containing compound metabolic process;GO:0006950//response to stress;GO:0006950//response to stress;GO:0006950//response to stress;GO:0009056//catabolic process;GO:0009056//catabolic process;GO:0009056//catabolic process;GO:0009628//response to abiotic s…
Mesophyll	LOC_Os02g11070	KCS11	0.867	0.847	21.55750312	14.0499695	0.617623091	0	0	KCS11	PREDICTED: 3-ketoacyl-CoA synthase 11 isoform X1 [Oryza sativa Japonica Group]	Metabolism;Metabolism;Organismal Systems;Metabolism	Global and overview maps;Global and overview maps;Environmental adaptation;Lipid metabolism	ko01100//Metabolic pathways;ko01110//Biosynthesis of secondary metabolites;ko04626//Plant-pathogen interaction;ko00062//Fatty acid elongation	K15397;K15397;K15397;K15397	GO:0016020//membrane;GO:0016020//membrane	GO:0003824//catalytic activity;GO:0003824//catalytic activity;GO:0016740//transferase activity;GO:0016740//transferase activity	GO:0006950//response to stress;GO:0006950//response to stress;GO:0008152//metabolic process;GO:0008152//metabolic process;GO:0009628//response to abiotic stimulus;GO:0009628//response to abiotic stimulus
Mesophyll	LOC_Os06g41010	SAP8	0.895	0.885	20.17374869	13.27319674	0.603963317	0	0	SAP8	PREDICTED: zinc finger A20 and AN1 domain-containing stress-associated protein 8 [Oryza sativa Japonica Group]	-	-	-	-	-	GO:0003677//DNA binding;GO:0003677//DNA binding;GO:0003677//DNA binding;GO:0005488//binding;GO:0005488//binding;GO:0005488//binding	GO:0008150//biological_process;GO:0008150//biological_process;GO:0008150//biological_process
Mesophyll	LOC_Os04g58280	TSJT1	0.871	0.819	23.70146591	15.77518562	0.58731931	0	0	TSJT1	PREDICTED: stem-specific protein TSJT1 [Oryza sativa Japonica Group]	-	-	-	-	GO:0005575//cellular_component;GO:0005575//cellular_component;GO:0005634//nucleus;GO:0005634//nucleus;GO:0005829//cytosol;GO:0005829//cytosol;GO:0005886//plasma membrane;GO:0005886//plasma membrane	GO:0003674//molecular_function;GO:0003674//molecular_function	GO:0008150//biological_process;GO:0008150//biological_process
Mesophyll	LOC_Os03g14050	TLP1	0.819	0.729	10.79760821	7.274559958	0.569779888	0	0	TLP1	PREDICTED: thaumatin-like protein 1b isoform X1 [Oryza sativa Japonica Group]	-	-	-	-	GO:0016020//membrane;GO:0016020//membrane	GO:0003674//molecular_function;GO:0003674//molecular_function	GO:0009607//response to biotic stimulus;GO:0009607//response to biotic stimulus
Mesophyll	LOC_Os09g38020	SlH4	0.973	0.964	67.49188651	48.1552119	0.487022129	0	0	SlH4	histone H4 [Zea mays]	-	-	-	-	GO:0005575//cellular_component;GO:0005773//vacuole;GO:0005829//cytosol;GO:0005886//plasma membrane;GO:0009536//plastid;GO:0016020//membrane	GO:0003677//DNA binding;GO:0005515//protein binding	GO:0006259//DNA metabolic process;GO:0016043//cellular component organization
Mesophyll	LOC_Os03g46770	RBG7	0.978	0.967	65.85878528	47.39945468	0.474505441	0	0	RBG7	PREDICTED: glycine-rich RNA-binding protein 2 [Oryza sativa Japonica Group]	-	-	-	-	GO:0005575//cellular_component;GO:0005634//nucleus;GO:0005737//cytoplasm;GO:0005777//peroxisome;GO:0005829//cytosol;GO:0009536//plastid	GO:0003677//DNA binding;GO:0003723//RNA binding	GO:0000003//reproduction;GO:0006139//nucleobase-containing compound metabolic process;GO:0006259//DNA metabolic process;GO:0006810//transport;GO:0006950//response to stress;GO:0008150//biological_process;GO:0009628//response to abiotic stimulus;GO:0009791//post-embryonic development;GO:0009987//cellular process
Mesophyll	LOC_Os10g25290	TIFY11D	0.923	0.922	25.43781495	18.78657219	0.437272896	0	0	TIFY11D	PREDICTED: protein TIFY 11d [Oryza sativa Japonica Group]	Environmental Information Processing	Signal transduction	ko04075//Plant hormone signal transduction	K13464	-	GO:0005515//protein binding	GO:0006950//response to stress;GO:0009719//response to endogenous stimulus
Mesophyll	LOC_Os03g02530	RBL2	0.601	0.439	8.537106289	4.041162214	1.078976878	4.63E-306	2.59E-301	RBL2	PREDICTED: RHOMBOID-like protein 2 [Oryza sativa Japonica Group]	-	-	-	-	GO:0005575//cellular_component;GO:0005794//Golgi apparatus	GO:0016787//hydrolase activity	GO:0008152//metabolic process
Mesophyll	LOC_Os06g46970	LOC_Os06g46970	0.814	0.723	18.08018405	11.34007149	0.672979629	5.86E-305	3.28E-300	--	unknown protein [Oryza sativa Japonica Group]	-	-	-	-	GO:0005575//cellular_component	GO:0003674//molecular_function	GO:0006950//response to stress
Mesophyll	LOC_Os07g37250	THF1	0.292	0.128	1.033198022	0.36312713	1.508570162	3.08E-304	1.72E-299	THF1	PREDICTED: protein THYLAKOID FORMATION1, chloroplastic [Oryza sativa Japonica Group]	-	-	-	-	GO:0009536//plastid;GO:0009579//thylakoid;GO:0016020//membrane	GO:0003674//molecular_function;GO:0005515//protein binding	GO:0006091//generation of precursor metabolites and energy;GO:0006810//transport;GO:0007165//signal transduction;GO:0009987//cellular process;GO:0015979//photosynthesis;GO:0016043//cellular component organization
Mesophyll	LOC_Os06g04020	LOC_Os06g04020	0.716	0.564	12.90550472	7.497870621	0.783433728	2.98E-302	1.67E-297	--	PREDICTED: histone H1 [Oryza sativa Japonica Group]	-	-	-	-	GO:0005622//intracellular;GO:0005634//nucleus	GO:0003677//DNA binding;GO:0003682//chromatin binding	GO:0006259//DNA metabolic process;GO:0006950//response to stress;GO:0009628//response to abiotic stimulus;GO:0016043//cellular component organization
Mesophyll	LOC_Os07g36600	PHOS34	0.7	0.619	5.358230678	3.065677089	0.805550948	9.06E-301	5.07E-296	PHOS34	CHP-rich zinc finger protein-like [Oryza sativa Japonica Group]	-	-	-	-	GO:0005829//cytosol;GO:0005829//cytosol;GO:0005829//cytosol;GO:0005886//plasma membrane;GO:0005886//plasma membrane;GO:0005886//plasma membrane	-	GO:0006950//response to stress;GO:0006950//response to stress;GO:0006950//response to stress
Mesophyll	LOC_Os10g32920	RPL23A	0.66	0.516	4.79545379	2.781802281	0.78564746	3.40E-300	1.91E-295	RPL23A	Os03g0139100, partial [Oryza sativa Japonica Group]	Genetic Information Processing	Translation	ko03010//Ribosome	K02894	GO:0005840//ribosome	GO:0005198//structural molecule activity	GO:0006412//translation
Mesophyll	LOC_Os02g06700	RPS14C	0.595	0.432	3.576216333	1.926203058	0.892674213	9.90E-298	5.54E-293	RPS14C	PREDICTED: 40S ribosomal protein S14 [Oryza brachyantha]	Genetic Information Processing	Translation	ko03010//Ribosome	K02955	GO:0005829//cytosol;GO:0005829//cytosol;GO:0005840//ribosome;GO:0005840//ribosome	GO:0005198//structural molecule activity;GO:0005198//structural molecule activity	GO:0006412//translation;GO:0006412//translation
Mesophyll	LOC_Os03g55776	LOC_Os03g55776	0.327	0.157	2.991962596	1.077037446	1.47402373	4.07E-295	2.28E-290	--	expressed protein [Oryza sativa Japonica Group]	-	-	-	-	-	-	-
Mesophyll	LOC_Os04g56430	CRK25	0.748	0.639	21.08142946	12.92986999	0.705264926	8.03E-292	4.50E-287	CRK25	PREDICTED: cysteine-rich repeat secretory protein 38 [Oryza sativa Japonica Group]	-	-	-	-	GO:0005886//plasma membrane	GO:0005515//protein binding;GO:0016301//kinase activity	GO:0006464//cellular protein modification process;GO:0008152//metabolic process;GO:0009987//cellular process
Mesophyll	LOC_Os07g30820	At1g67325	0.514	0.346	2.406795685	1.229789166	0.968702672	2.59E-290	1.45E-285	At1g67325	PREDICTED: ranBP2-type zinc finger protein At1g67325 [Oryza sativa Japonica Group]	-	-	-	-	GO:0005622//intracellular;GO:0005622//intracellular	GO:0005488//binding;GO:0005488//binding	GO:0008150//biological_process;GO:0008150//biological_process
Mesophyll	LOC_Os10g25570	LOC_Os10g25570	0.443	0.271	1.893352793	0.859017581	1.140183694	6.84E-290	3.83E-285	--	expressed protein [Oryza sativa Japonica Group]	-	-	-	-	GO:0009536//plastid;GO:0009536//plastid;GO:0009536//plastid;GO:0009579//thylakoid;GO:0009579//thylakoid;GO:0009579//thylakoid;GO:0016020//membrane;GO:0016020//membrane;GO:0016020//membrane	GO:0005488//binding;GO:0005488//binding;GO:0005488//binding	GO:0009628//response to abiotic stimulus;GO:0009628//response to abiotic stimulus;GO:0009628//response to abiotic stimulus
Mesophyll	LOC_Os04g45590	LOC_Os04g45590	0.298	0.133	2.643737278	1.015827068	1.379923994	4.61E-289	2.58E-284	--	Os04g0538900 [Oryza sativa Japonica Group]	-	-	-	-	-	GO:0003824//catalytic activity	GO:0005975//carbohydrate metabolic process
Mesophyll	LOC_Os06g07760	SRX	0.294	0.135	0.981978321	0.356555151	1.461565927	9.32E-289	5.22E-284	SRX	PREDICTED: sulfiredoxin, chloroplastic/mitochondrial isoform X1 [Oryza sativa Japonica Group]	-	-	-	-	GO:0009536//plastid	GO:0003677//DNA binding;GO:0003824//catalytic activity	GO:0006950//response to stress;GO:0008152//metabolic process
Mesophyll	LOC_Os08g03450	RPL37A	0.565	0.389	3.026321873	1.668992242	0.858588189	6.88E-288	3.85E-283	RPL37A	PREDICTED: 60S ribosomal protein L37-1 [Oryza sativa Japonica Group]	Genetic Information Processing	Translation	ko03010//Ribosome	K02922	GO:0005829//cytosol;GO:0005840//ribosome	GO:0005198//structural molecule activity	GO:0006412//translation;GO:0009987//cellular process
Mesophyll	LOC_Os01g69950	RPL27	0.455	0.281	1.878611465	0.878874572	1.095937526	8.89E-288	4.98E-283	RPL27	PREDICTED: 50S ribosomal protein L27, chloroplastic [Oryza sativa Japonica Group]	Genetic Information Processing	Translation	ko03010//Ribosome	K02899	GO:0005840//ribosome;GO:0009536//plastid;GO:0009579//thylakoid	GO:0005198//structural molecule activity	GO:0006412//translation
Mesophyll	LOC_Os01g52500	MODA	0.432	0.261	1.898000965	0.81916314	1.212258022	5.00E-287	2.80E-282	MODA	PREDICTED: NADP-dependent malic enzyme isoform X1 [Oryza sativa Japonica Group]	Metabolism;Metabolism;Metabolism;Metabolism	Global and overview maps;Global and overview maps;Carbohydrate metabolism;Energy metabolism	ko01100//Metabolic pathways;ko01200//Carbon metabolism;ko00620//Pyruvate metabolism;ko00710//Carbon fixation in photosynthetic organisms	K00029;K00029;K00029;K00029	GO:0009536//plastid;GO:0009536//plastid;GO:0009536//plastid;GO:0009536//plastid;GO:0009536//plastid	GO:0003824//catalytic activity;GO:0003824//catalytic activity;GO:0003824//catalytic activity;GO:0003824//catalytic activity;GO:0003824//catalytic activity;GO:0005488//binding;GO:0005488//binding;GO:0005488//binding;GO:0005488//binding;GO:0005488//binding;GO:0005515//protein binding;GO:0005515//protein binding;GO:0005515//protein binding;GO:0005515//protein binding;GO:0005515//protein binding	GO:0000003//reproduction;GO:0000003//reproduction;GO:0000003//reproduction;GO:0000003//reproduction;GO:0000003//reproduction;GO:0006629//lipid metabolic process;GO:0006629//lipid metabolic process;GO:0006629//lipid metabolic process;GO:0006629//lipid metabolic process;GO:0006629//lipid metabolic process;GO:0008152//metabolic process;GO:0008152//metabolic process;GO:0008152//metabolic process;GO:0…
Mesophyll	LOC_Os03g49440	LOC_Os03g49440	0.458	0.283	3.494253946	1.525017972	1.196158216	1.51E-286	8.47E-282	--	PREDICTED: suppressor of disruption of TFIIS-like [Oryza brachyantha]	Metabolism	Metabolism of cofactors and vitamins	ko00760//Nicotinate and nicotinamide metabolism	K18551	-	GO:0003824//catalytic activity;GO:0003824//catalytic activity;GO:0016787//hydrolase activity;GO:0016787//hydrolase activity	GO:0008152//metabolic process;GO:0008152//metabolic process
Mesophyll	LOC_Os08g30730	LOC_Os08g30730	0.38	0.207	1.416334533	0.620952773	1.189606612	4.59E-286	2.57E-281	--	holocarboxylase synthetase [Zea mays]	-	-	-	-	-	GO:0003674//molecular_function;GO:0003674//molecular_function	GO:0008150//biological_process;GO:0008150//biological_process
Mesophyll	LOC_Os08g44770	SODCP	0.493	0.328	2.264798013	1.082158084	1.065471122	1.37E-282	7.66E-278	SODCP	PREDICTED: superoxide dismutase [Cu-Zn], chloroplastic [Oryza sativa Japonica Group]	Cellular Processes	Transport and catabolism	ko04146//Peroxisome	K04565	GO:0005576//extracellular region;GO:0005576//extracellular region;GO:0009536//plastid;GO:0009536//plastid;GO:0009579//thylakoid;GO:0009579//thylakoid	GO:0003824//catalytic activity;GO:0003824//catalytic activity;GO:0005488//binding;GO:0005488//binding	GO:0006950//response to stress;GO:0006950//response to stress;GO:0008150//biological_process;GO:0008150//biological_process;GO:0008152//metabolic process;GO:0008152//metabolic process;GO:0009628//response to abiotic stimulus;GO:0009628//response to abiotic stimulus;GO:0009987//cellular process;GO:0009987//cellular process
Mesophyll	LOC_Os08g25720	PFP-ALPHA	0.31	0.147	1.523469536	0.589193166	1.370548049	3.04E-282	1.70E-277	PFP-ALPHA	PREDICTED: pyrophosphate--fructose 6-phosphate 1-phosphotransferase subunit alpha [Oryza sativa Japonica Group]	Metabolism;Metabolism;Metabolism;Metabolism;Metabolism	Global and overview maps;Global and overview maps;Carbohydrate metabolism;Carbohydrate metabolism;Carbohydrate metabolism	ko01100//Metabolic pathways;ko01110//Biosynthesis of secondary metabolites;ko00010//Glycolysis / Gluconeogenesis;ko00051//Fructose and mannose metabolism;ko00030//Pentose phosphate pathway	K00895;K00895;K00895;K00895;K00895	GO:0005575//cellular_component;GO:0005829//cytosol	GO:0016301//kinase activity	GO:0005975//carbohydrate metabolic process;GO:0006091//generation of precursor metabolites and energy;GO:0009056//catabolic process;GO:0009987//cellular process;GO:0015979//photosynthesis
Mesophyll	LOC_Os02g39360	BBX25	0.438	0.264	1.883930357	0.866568226	1.120360391	1.78E-280	9.97E-276	BBX25	PREDICTED: B-box zinc finger protein 25 [Oryza sativa Japonica Group]	-	-	-	-	GO:0005634//nucleus	GO:0003677//DNA binding;GO:0003700//transcription factor activity, sequence-specific DNA binding;GO:0005488//binding;GO:0005515//protein binding	GO:0006139//nucleobase-containing compound metabolic process;GO:0006950//response to stress;GO:0009058//biosynthetic process;GO:0009628//response to abiotic stimulus;GO:0009791//post-embryonic development
Mesophyll	LOC_Os03g55980	LOC_Os03g55980	0.761	0.66	7.963543702	5.03886439	0.660311929	1.02E-279	5.72E-275	--	PREDICTED: uncharacterized protein LOC4334252 [Oryza sativa Japonica Group]	-	-	-	-	GO:0005886//plasma membrane	GO:0003674//molecular_function	GO:0008150//biological_process
Mesophyll	LOC_Os03g54050	PI21	0.407	0.238	2.347927219	0.972391589	1.271778369	3.82E-277	2.14E-272	PI21	PREDICTED: protein TsetseEP isoform X1 [Oryza sativa Japonica Group]	-	-	-	-	GO:0005575//cellular_component;GO:0005575//cellular_component	GO:0005488//binding;GO:0005488//binding	GO:0006810//transport;GO:0006950//response to stress;GO:0009607//response to biotic stimulus
Mesophyll	LOC_Os03g63770	RCD1	0.576	0.442	3.381634833	1.774755773	0.930100372	2.65E-276	1.48E-271	RCD1	PREDICTED: probable inactive poly [ADP-ribose] polymerase SRO1 [Oryza sativa Japonica Group]	-	-	-	-	-	GO:0016740//transferase activity;GO:0016740//transferase activity;GO:0016740//transferase activity;GO:0016740//transferase activity;GO:0016740//transferase activity;GO:0016740//transferase activity	GO:0000003//reproduction;GO:0000003//reproduction;GO:0000003//reproduction;GO:0000003//reproduction;GO:0000003//reproduction;GO:0000003//reproduction;GO:0006950//response to stress;GO:0006950//response to stress;GO:0006950//response to stress;GO:0006950//response to stress;GO:0006950//response to stress;GO:0006950//response to stress;GO:0008152//metabolic process;GO:0008152//metabolic process;GO:…
Mesophyll	LOC_Os11g43900	TCTP	0.892	0.88	20.77992338	14.62613076	0.506642169	2.73E-274	1.53E-269	TCTP	PREDICTED: translationally-controlled tumor protein homolog [Oryza sativa Japonica Group]	-	-	-	-	GO:0005737//cytoplasm;GO:0005737//cytoplasm	-	GO:0008150//biological_process;GO:0008150//biological_process
Mesophyll	LOC_Os11g29190	RPS5	0.37	0.203	1.519370575	0.67102598	1.179033257	3.19E-271	1.78E-266	RPS5	PREDICTED: 40S ribosomal protein S5 [Oryza sativa Japonica Group]	Genetic Information Processing	Translation	ko03010//Ribosome	K02989	GO:0005575//cellular_component;GO:0005575//cellular_component;GO:0005575//cellular_component;GO:0005575//cellular_component;GO:0005575//cellular_component;GO:0005618//cell wall;GO:0005618//cell wall;GO:0005618//cell wall;GO:0005618//cell wall;GO:0005618//cell wall;GO:0005773//vacuole;GO:0005773//vacuole;GO:0005773//vacuole;GO:0005773//vacuole;GO:0005773//vacuole;GO:0005829//cytosol;GO:0005829//cy…	GO:0005198//structural molecule activity;GO:0005198//structural molecule activity;GO:0005198//structural molecule activity;GO:0005198//structural molecule activity;GO:0005198//structural molecule activity	GO:0006412//translation;GO:0006412//translation;GO:0006412//translation;GO:0006412//translation;GO:0006412//translation
Mesophyll	LOC_Os04g37770	LOC_Os04g37770	0.425	0.256	3.569664604	1.522175406	1.229653913	3.98E-271	2.23E-266	--	PREDICTED: arabinogalactan protein 1-like [Oryza sativa Japonica Group]	-	-	-	-	-	-	-
Mesophyll	LOC_Os02g44820	LOC_Os02g44820	0.764	0.677	9.604187012	6.034714129	0.670378065	8.41E-270	4.71E-265	--	PREDICTED: ganglioside-induced differentiation-associated protein 2 [Oryza sativa Japonica Group]	-	-	-	-	GO:0005575//cellular_component;GO:0005575//cellular_component;GO:0005575//cellular_component;GO:0005575//cellular_component	GO:0003674//molecular_function;GO:0003674//molecular_function;GO:0003674//molecular_function;GO:0003674//molecular_function	GO:0008150//biological_process;GO:0008150//biological_process;GO:0008150//biological_process;GO:0008150//biological_process
Mesophyll	LOC_Os04g57220	UBC28	0.848	0.84	12.83120413	9.411154289	0.447212977	2.70E-267	1.51E-262	UBC28	ubiquitin-conjugating enzyme E2-17 kDa [Zea mays]	Genetic Information Processing;Genetic Information Processing	Folding, sorting and degradation;Folding, sorting and degradation	ko04141//Protein processing in endoplasmic reticulum;ko04120//Ubiquitin mediated proteolysis	K06689;K06689	GO:0005886//plasma membrane;GO:0005886//plasma membrane;GO:0005886//plasma membrane	GO:0003824//catalytic activity;GO:0003824//catalytic activity;GO:0003824//catalytic activity;GO:0003824//catalytic activity	GO:0006464//cellular protein modification process;GO:0006464//cellular protein modification process;GO:0006464//cellular protein modification process;GO:0006464//cellular protein modification process;GO:0009056//catabolic process;GO:0009056//catabolic process;GO:0009056//catabolic process;GO:0009056//catabolic process;GO:0009987//cellular process;GO:0009987//cellular process;GO:0009987//cellular …
Mesophyll	LOC_Os01g48930	Sde2	0.679	0.575	4.357321094	2.663490329	0.710123388	5.96E-265	3.34E-260	Sde2	PREDICTED: protein SDE2 homolog [Oryza sativa Japonica Group]	-	-	-	-	GO:0005575//cellular_component;GO:0005575//cellular_component	GO:0003674//molecular_function;GO:0003674//molecular_function	-
Mesophyll	LOC_Os08g43490	ATJ11	0.41	0.251	2.619819143	1.08057525	1.277667676	1.84E-262	1.03E-257	ATJ11	PREDICTED: chaperone protein dnaJ 11, chloroplastic [Oryza sativa Japonica Group]	-	-	-	-	GO:0009536//plastid	GO:0005515//protein binding	GO:0009987//cellular process;GO:0019538//protein metabolic process
Mesophyll	LOC_Os05g29810	RAP2-3	0.279	0.126	1.171557326	0.464159927	1.33573367	1.88E-262	1.05E-257	RAP2-3	PREDICTED: ethylene-responsive transcription factor ERF071 [Oryza sativa Japonica Group]	-	-	-	-	GO:0005634//nucleus	GO:0003677//DNA binding;GO:0003700//transcription factor activity, sequence-specific DNA binding	GO:0006139//nucleobase-containing compound metabolic process;GO:0009058//biosynthetic process
Mesophyll	LOC_Os02g48630	LOC_Os02g48630	0.449	0.295	2.73763232	1.155569772	1.244324327	9.46E-262	5.30E-257	--	2-oxoglutarate (2OG) and Fe(II)-dependent oxygenase superfamily protein [Saccharum hybrid cultivar R570]	-	-	-	-	GO:0005575//cellular_component	GO:0003674//molecular_function	GO:0008150//biological_process
Mesophyll	LOC_Os05g33040	CYCP3-1	0.253	0.109	0.93801609	0.341984683	1.455680961	1.44E-259	8.09E-255	CYCP3-1	PREDICTED: cyclin-P3-1 [Oryza sativa Japonica Group]	-	-	-	-	GO:0005575//cellular_component;GO:0005575//cellular_component;GO:0005575//cellular_component	GO:0016301//kinase activity;GO:0016301//kinase activity;GO:0016301//kinase activity	GO:0006464//cellular protein modification process;GO:0006464//cellular protein modification process;GO:0006464//cellular protein modification process;GO:0007049//cell cycle;GO:0007049//cell cycle;GO:0007049//cell cycle
Mesophyll	LOC_Os05g15530	DAAT	0.525	0.378	2.736889666	1.385716802	0.981904831	9.50E-259	5.32E-254	DAAT	PREDICTED: D-amino-acid transaminase, chloroplastic [Oryza sativa Japonica Group]	Metabolism	Metabolism of cofactors and vitamins	ko00790//Folate biosynthesis	K18482	GO:0009536//plastid	GO:0003824//catalytic activity	GO:0008152//metabolic process;GO:0009058//biosynthetic process;GO:0009987//cellular process
Mesophyll	LOC_Os11g03400	RPS16A	0.335	0.176	1.297964905	0.564058048	1.202335831	2.94E-257	1.64E-252	RPS16A	PREDICTED: 40S ribosomal protein S16 [Oryza sativa Japonica Group]	Genetic Information Processing	Translation	ko03010//Ribosome	K02960	GO:0005575//cellular_component;GO:0005618//cell wall;GO:0005829//cytosol;GO:0005840//ribosome;GO:0009536//plastid;GO:0016020//membrane	GO:0005198//structural molecule activity	GO:0006412//translation
Mesophyll	LOC_Os06g42720	AVT6A	0.611	0.473	4.711154701	2.733315596	0.78542866	2.81E-255	1.57E-250	AVT6A	PREDICTED: sodium-coupled neutral amino acid transporter 2 [Oryza sativa Japonica Group]	-	-	-	-	GO:0005773//vacuole;GO:0016020//membrane	GO:0005215//transporter activity	GO:0006810//transport;GO:0009987//cellular process
Mesophyll	LOC_Os12g38000	RPL8	0.522	0.379	3.224567654	1.593648711	1.016772088	8.76E-255	4.91E-250	RPL8	PREDICTED: 60S ribosomal protein L8 [Oryza sativa Japonica Group]	Genetic Information Processing	Translation	ko03010//Ribosome	K02938	GO:0005773//vacuole;GO:0005829//cytosol;GO:0005840//ribosome;GO:0005886//plasma membrane	GO:0005198//structural molecule activity	GO:0006412//translation
Mesophyll	LOC_Os06g45060	LOC_Os06g45060	0.37	0.211	1.722953232	0.762952298	1.175218777	4.38E-250	2.45E-245	--	PREDICTED: uncharacterized protein LOC4341746 [Oryza sativa Japonica Group]	-	-	-	-	-	GO:0003674//molecular_function	GO:0008150//biological_process
Mesophyll	LOC_Os02g30630	ALS1	0.3	0.149	1.046671453	0.421626933	1.311769723	4.52E-249	2.53E-244	ALS1	PREDICTED: acetolactate synthase 1, chloroplastic [Oryza sativa Japonica Group]	Metabolism;Metabolism;Metabolism;Metabolism;Metabolism;Metabolism;Metabolism;Metabolism	Global and overview maps;Global and overview maps;Global and overview maps;Global and overview maps;Metabolism of cofactors and vitamins;Carbohydrate metabolism;Amino acid metabolism;Carbohydrate metabolism	ko01100//Metabolic pathways;ko01110//Biosynthesis of secondary metabolites;ko01230//Biosynthesis of amino acids;ko01210//2-Oxocarboxylic acid metabolism;ko00770//Pantothenate and CoA biosynthesis;ko00650//Butanoate metabolism;ko00290//Valine, leucine and isoleucine biosynthesis;ko00660//C5-Branched dibasic acid metabolism	K01652;K01652;K01652;K01652;K01652;K01652;K01652;K01652	GO:0009536//plastid;GO:0009536//plastid	GO:0003824//catalytic activity;GO:0003824//catalytic activity;GO:0016740//transferase activity;GO:0016740//transferase activity	GO:0008152//metabolic process;GO:0008152//metabolic process;GO:0009058//biosynthetic process;GO:0009058//biosynthetic process;GO:0009987//cellular process;GO:0009987//cellular process
Mesophyll	LOC_Os03g04020	EXLA1	0.466	0.313	3.366741416	1.51570659	1.151362415	3.41E-248	1.91E-243	EXLA1	PREDICTED: expansin-like A1 [Oryza sativa Japonica Group]	-	-	-	-	GO:0005575//cellular_component;GO:0005576//extracellular region;GO:0005618//cell wall;GO:0005623//cell	-	GO:0008150//biological_process;GO:0009653//anatomical structure morphogenesis;GO:0009653//anatomical structure morphogenesis;GO:0009987//cellular process;GO:0009987//cellular process;GO:0016043//cellular component organization;GO:0016043//cellular component organization;GO:0016049//cell growth;GO:0016049//cell growth
Mesophyll	LOC_Os05g32630	PNC1	0.889	0.875	23.8028507	17.59250665	0.436173307	8.94E-248	5.01E-243	PNC1	PREDICTED: peroxisomal adenine nucleotide carrier 1 [Oryza sativa Japonica Group]	-	-	-	-	GO:0005739//mitochondrion;GO:0005777//peroxisome;GO:0016020//membrane	GO:0005215//transporter activity;GO:0005488//binding	GO:0006629//lipid metabolic process;GO:0006810//transport;GO:0008152//metabolic process;GO:0009056//catabolic process;GO:0009791//post-embryonic development;GO:0009987//cellular process
Mesophyll	LOC_Os04g49370	LOC_Os04g49370	0.548	0.391	5.466880838	2.937755025	0.896003833	1.00E-247	5.62E-243	--	Os04g0583200 [Oryza sativa Japonica Group]	-	-	-	-	GO:0005654//nucleoplasm	GO:0003674//molecular_function	GO:0006950//response to stress;GO:0008150//biological_process
Mesophyll	LOC_Os04g58580	PMM	0.328	0.174	1.146097507	0.482797242	1.247240451	6.74E-247	3.77E-242	PMM	PREDICTED: phosphomannomutase [Oryza sativa Japonica Group]	Metabolism;Metabolism;Metabolism;Metabolism	Global and overview maps;Global and overview maps;Carbohydrate metabolism;Carbohydrate metabolism	ko01100//Metabolic pathways;ko01110//Biosynthesis of secondary metabolites;ko00520//Amino sugar and nucleotide sugar metabolism;ko00051//Fructose and mannose metabolism	K17497;K17497;K17497;K17497	GO:0005737//cytoplasm;GO:0005737//cytoplasm;GO:0005829//cytosol;GO:0005829//cytosol	GO:0003824//catalytic activity;GO:0003824//catalytic activity;GO:0005515//protein binding;GO:0005515//protein binding	GO:0005975//carbohydrate metabolic process;GO:0005975//carbohydrate metabolic process;GO:0006950//response to stress;GO:0006950//response to stress;GO:0008152//metabolic process;GO:0008152//metabolic process;GO:0009058//biosynthetic process;GO:0009058//biosynthetic process;GO:0009628//response to abiotic stimulus;GO:0009628//response to abiotic stimulus;GO:0009987//cellular process;GO:0009987//ce…
Mesophyll	LOC_Os12g32240	EIF-5A2	0.587	0.447	3.4996083	1.980982239	0.820977509	4.46E-245	2.50E-240	EIF-5A2	PREDICTED: eukaryotic translation initiation factor 5A-2 [Oryza sativa Japonica Group]	-	-	-	-	-	GO:0003723//RNA binding;GO:0005488//binding;GO:0008135//translation factor activity, RNA binding	GO:0006412//translation;GO:0008150//biological_process
Mesophyll	LOC_Os01g25610	RPS4	0.505	0.351	2.585439758	1.341126742	0.946964105	9.04E-244	5.06E-239	RPS4	PREDICTED: 40S ribosomal protein S4-like [Oryza sativa Japonica Group]	Genetic Information Processing	Translation	ko03010//Ribosome	K02987	GO:0005730//nucleolus;GO:0005829//cytosol;GO:0005840//ribosome;GO:0016020//membrane	GO:0005198//structural molecule activity	GO:0006412//translation
Mesophyll	LOC_Os10g13700	PCKA	0.281	0.138	1.988669623	0.670723516	1.568013531	1.92E-238	1.08E-233	PCKA	PREDICTED: phosphoenolpyruvate carboxykinase [ATP] [Oryza sativa Japonica Group]	Metabolism;Metabolism;Metabolism;Metabolism;Metabolism;Metabolism;Metabolism	Global and overview maps;Global and overview maps;Global and overview maps;Carbohydrate metabolism;Carbohydrate metabolism;Energy metabolism;Carbohydrate metabolism	ko01100//Metabolic pathways;ko01110//Biosynthesis of secondary metabolites;ko01200//Carbon metabolism;ko00010//Glycolysis / Gluconeogenesis;ko00620//Pyruvate metabolism;ko00710//Carbon fixation in photosynthetic organisms;ko00020//Citrate cycle (TCA cycle)	K01610;K01610;K01610;K01610;K01610;K01610;K01610	GO:0005634//nucleus;GO:0005730//nucleolus;GO:0005829//cytosol;GO:0016020//membrane	GO:0000166//nucleotide binding;GO:0003824//catalytic activity;GO:0005515//protein binding	GO:0005975//carbohydrate metabolic process;GO:0006950//response to stress;GO:0007154//cell communication;GO:0008150//biological_process;GO:0008152//metabolic process;GO:0009058//biosynthetic process;GO:0009607//response to biotic stimulus;GO:0009987//cellular process;GO:0009991//response to extracellular stimulus
Mesophyll	LOC_Os03g51530	LOC_Os03g51530	0.304	0.152	2.2208382	1.044551464	1.088220714	4.08E-236	2.28E-231	--	PREDICTED: uncharacterized protein LOC4333962 [Oryza sativa Japonica Group]	-	-	-	-	-	-	-
Mesophyll	LOC_Os01g48770	Os05g0557000	0.442	0.287	2.062262407	1.042269227	0.98449993	6.51E-236	3.64E-231	Os05g0557000	60S ribosomal protein L37a [Aegilops tauschii]	Genetic Information Processing	Translation	ko03010//Ribosome	K02921	GO:0005829//cytosol;GO:0005840//ribosome	GO:0005198//structural molecule activity	GO:0006412//translation;GO:0009987//cellular process
Mesophyll	LOC_Os09g08430	RPL17	0.491	0.334	2.299638127	1.267389795	0.859546551	1.83E-234	1.02E-229	RPL17	PREDICTED: 60S ribosomal protein L17 [Oryza sativa Japonica Group]	Genetic Information Processing	Translation	ko03010//Ribosome	K02880	GO:0005575//cellular_component;GO:0005773//vacuole;GO:0005829//cytosol;GO:0005840//ribosome;GO:0005886//plasma membrane;GO:0009536//plastid;GO:0016020//membrane	GO:0005198//structural molecule activity	GO:0006412//translation
Mesophyll	LOC_Os08g42000	NTF2	0.646	0.545	3.930821757	2.351283626	0.74138237	8.43E-234	4.72E-229	NTF2	PREDICTED: nuclear transport factor 2 [Oryza sativa Japonica Group]	-	-	-	-	GO:0005622//intracellular;GO:0005634//nucleus;GO:0005635//nuclear envelope;GO:0005737//cytoplasm	GO:0005215//transporter activity;GO:0005515//protein binding	GO:0006810//transport;GO:0009987//cellular process
Mesophyll	LOC_Os06g09890	CID7	0.639	0.549	3.882020257	2.293332183	0.759362305	5.09E-233	2.85E-228	CID7	PREDICTED: polyadenylate-binding protein-interacting protein 7 [Oryza sativa Japonica Group]	-	-	-	-	GO:0009536//plastid;GO:0009536//plastid;GO:0009536//plastid;GO:0009536//plastid;GO:0009536//plastid;GO:0009536//plastid	GO:0000166//nucleotide binding;GO:0000166//nucleotide binding;GO:0000166//nucleotide binding;GO:0000166//nucleotide binding;GO:0000166//nucleotide binding;GO:0000166//nucleotide binding;GO:0003677//DNA binding;GO:0003677//DNA binding;GO:0003677//DNA binding;GO:0003677//DNA binding;GO:0003677//DNA binding;GO:0003677//DNA binding;GO:0005515//protein binding;GO:0005515//protein binding;GO:0005515//p…	GO:0006259//DNA metabolic process;GO:0006259//DNA metabolic process;GO:0006259//DNA metabolic process;GO:0006259//DNA metabolic process;GO:0006259//DNA metabolic process;GO:0006259//DNA metabolic process;GO:0006950//response to stress;GO:0006950//response to stress;GO:0006950//response to stress;GO:0006950//response to stress;GO:0006950//response to stress;GO:0006950//response to stress
Mesophyll	LOC_Os02g33060	LOC_Os02g33060	0.277	0.135	1.242300384	0.472171126	1.395632329	6.26E-233	3.50E-228	--	OSIGBa0134P10.3 [Oryza sativa Indica Group]	-	-	-	-	-	-	-
Mesophyll	LOC_Os03g59310	RPS2D	0.576	0.44	3.177344964	1.81754665	0.805829338	1.08E-232	6.02E-228	RPS2D	PREDICTED: 40S ribosomal protein S2-3 [Oryza sativa Japonica Group]	Genetic Information Processing	Translation	ko03010//Ribosome	K02981	GO:0005575//cellular_component;GO:0005622//intracellular;GO:0005829//cytosol;GO:0005840//ribosome;GO:0016020//membrane	GO:0005198//structural molecule activity	GO:0006412//translation
Mesophyll	LOC_Os01g65830	OsI_04666	0.299	0.15	1.771168093	0.749239288	1.241202679	5.11E-232	2.86E-227	OsI_04666	PREDICTED: stearoyl-[acyl-carrier-protein] 9-desaturase 1, chloroplastic [Oryza sativa Japonica Group]	Metabolism;Metabolism;Metabolism	Global and overview maps;Lipid metabolism;Lipid metabolism	ko01212//Fatty acid metabolism;ko01040//Biosynthesis of unsaturated fatty acids;ko00061//Fatty acid biosynthesis	K03921;K03921;K03921	GO:0016020//membrane	GO:0003824//catalytic activity;GO:0005488//binding	GO:0006629//lipid metabolic process;GO:0008152//metabolic process;GO:0009058//biosynthetic process;GO:0009987//cellular process
Mesophyll	LOC_Os07g46750	Os07g0662500	0.505	0.357	2.57212946	1.348374297	0.931742226	2.87E-230	1.61E-225	Os07g0662500	PREDICTED: elongation factor 1-beta [Oryza sativa Japonica Group]	-	-	-	-	GO:0005737//cytoplasm	GO:0008135//translation factor activity, RNA binding	GO:0006412//translation
Mesophyll	LOC_Os04g45940	LOC_Os04g45940	0.858	0.827	15.85995218	10.28438184	0.62493334	2.96E-229	1.66E-224	--	PREDICTED: leiomodin-2 [Oryza sativa Japonica Group]	-	-	-	-	GO:0009536//plastid	GO:0003700//transcription factor activity, sequence-specific DNA binding	GO:0006139//nucleobase-containing compound metabolic process;GO:0009058//biosynthetic process
Mesophyll	LOC_Os01g33050	At2g44860	0.346	0.197	1.226251475	0.567739716	1.110953298	2.03E-228	1.14E-223	At2g44860	PREDICTED: probable ribosome biogenesis protein RLP24 [Oryza sativa Japonica Group]	Genetic Information Processing	Translation	ko03010//Ribosome	K02896	GO:0005730//nucleolus;GO:0005730//nucleolus;GO:0005829//cytosol;GO:0005829//cytosol;GO:0005840//ribosome;GO:0005840//ribosome	GO:0005198//structural molecule activity;GO:0005198//structural molecule activity	GO:0006412//translation;GO:0006412//translation;GO:0009987//cellular process;GO:0009987//cellular process
Mesophyll	LOC_Os01g16140	LOC_Os01g16140	0.318	0.168	1.777457074	0.805767192	1.141379749	5.84E-227	3.27E-222	--	PREDICTED: uncharacterized protein LOC4324374 [Oryza sativa Japonica Group]	-	-	-	-	-	-	-
Mesophyll	LOC_Os03g60080	NAC002	0.896	0.897	27.39937598	20.72303478	0.402907743	1.84E-224	1.03E-219	NAC002	PREDICTED: NAC domain-containing protein 67-like [Oryza sativa Japonica Group]	-	-	-	-	GO:0009536//plastid	GO:0003700//transcription factor activity, sequence-specific DNA binding	GO:0006139//nucleobase-containing compound metabolic process;GO:0006950//response to stress;GO:0007275//multicellular organism development;GO:0009058//biosynthetic process
Mesophyll	LOC_Os02g27760	RPS15AA	0.455	0.301	2.111179015	1.099026738	0.941822431	3.35E-224	1.88E-219	RPS15AA	PREDICTED: 40S ribosomal protein S15a-1 [Oryza brachyantha]	Genetic Information Processing	Translation	ko03010//Ribosome	K02957	GO:0005575//cellular_component;GO:0005618//cell wall;GO:0005773//vacuole;GO:0005829//cytosol;GO:0005840//ribosome;GO:0005886//plasma membrane;GO:0016020//membrane	GO:0005198//structural molecule activity	GO:0006412//translation
Mesophyll	LOC_Os03g20870	SIRP1	0.439	0.29	2.26103429	1.098782619	1.041076877	1.24E-218	6.94E-214	SIRP1	PREDICTED: E3 ubiquitin-protein ligase RING1-like [Oryza sativa Japonica Group]	-	-	-	-	-	GO:0005488//binding	-
Mesophyll	LOC_Os03g22370	LOC_Os03g22370	0.28	0.141	1.015081838	0.436480903	1.217605605	2.52E-218	1.41E-213	--	Os03g0343900, partial [Oryza sativa Japonica Group]	-	-	-	-	-	-	-
Mesophyll	LOC_Os04g43200	PXG	0.335	0.186	1.966980786	0.952574899	1.046078426	5.46E-217	3.06E-212	PXG	PREDICTED: peroxygenase [Oryza sativa Japonica Group]	Metabolism	Lipid metabolism	ko00073//Cutin, suberine and wax biosynthesis	K17991	GO:0005623//cell;GO:0005773//vacuole;GO:0009536//plastid;GO:0016020//membrane;GO:0016020//membrane	GO:0003824//catalytic activity;GO:0003824//catalytic activity;GO:0005488//binding;GO:0005488//binding	GO:0000003//reproduction;GO:0006629//lipid metabolic process;GO:0006629//lipid metabolic process;GO:0006950//response to stress;GO:0006950//response to stress;GO:0008150//biological_process;GO:0008152//metabolic process;GO:0008152//metabolic process;GO:0009058//biosynthetic process;GO:0009607//response to biotic stimulus;GO:0009628//response to abiotic stimulus;GO:0009719//response to endogenous …
Mesophyll	LOC_Os05g27780	LOC_Os05g27780	0.467	0.317	4.364195532	2.420404024	0.850467853	7.57E-217	4.24E-212	--	PREDICTED: protein EARLY RESPONSIVE TO DEHYDRATION 15 [Oryza sativa Japonica Group]	-	-	-	-	GO:0005737//cytoplasm	GO:0005515//protein binding	GO:0006950//response to stress;GO:0009607//response to biotic stimulus;GO:0009628//response to abiotic stimulus
Mesophyll	LOC_Os03g55240	CYP81F2	0.755	0.665	14.41720494	9.20471182	0.647347037	3.29E-216	1.84E-211	CYP81F2	PREDICTED: isoflavone 2'-hydroxylase [Oryza sativa Japonica Group]	Metabolism	Global and overview maps	ko01100//Metabolic pathways	K00512	-	GO:0003674//molecular_function;GO:0003824//catalytic activity;GO:0005488//binding;GO:0019825//oxygen binding	GO:0008152//metabolic process
Mesophyll	LOC_Os03g06390	LOC_Os03g06390	0.456	0.308	3.233057476	1.633134192	0.985255816	9.59E-211	5.37E-206	--	Os03g0159900 [Oryza sativa Japonica Group]	-	-	-	-	GO:0005575//cellular_component	GO:0003674//molecular_function;GO:0005515//protein binding	GO:0008150//biological_process
Mesophyll	LOC_Os08g09690	NFYA7	0.382	0.237	1.453789031	0.70427568	1.045605755	9.83E-210	5.50E-205	NFYA7	PREDICTED: nuclear transcription factor Y subunit A-4 isoform X1 [Oryza sativa Japonica Group]	-	-	-	-	GO:0005634//nucleus;GO:0005634//nucleus;GO:0005654//nucleoplasm;GO:0005654//nucleoplasm	GO:0003700//transcription factor activity, sequence-specific DNA binding;GO:0003700//transcription factor activity, sequence-specific DNA binding	GO:0006139//nucleobase-containing compound metabolic process;GO:0006139//nucleobase-containing compound metabolic process;GO:0007275//multicellular organism development;GO:0007275//multicellular organism development;GO:0009058//biosynthetic process;GO:0009058//biosynthetic process
Mesophyll	LOC_Os01g64360	DIVARICATA	0.316	0.176	1.576948463	0.688343854	1.195934179	3.27E-208	1.83E-203	DIVARICATA	PREDICTED: transcription factor DIVARICATA [Oryza sativa Japonica Group]	-	-	-	-	-	GO:0003677//DNA binding;GO:0003700//transcription factor activity, sequence-specific DNA binding	GO:0006139//nucleobase-containing compound metabolic process;GO:0009058//biosynthetic process
Mesophyll	LOC_Os03g10510	VDAC5	0.606	0.491	3.33175001	2.009908406	0.729150398	5.45E-208	3.05E-203	VDAC5	PREDICTED: mitochondrial outer membrane protein porin 5 [Oryza sativa Japonica Group]	-	-	-	-	GO:0005618//cell wall;GO:0005618//cell wall;GO:0005739//mitochondrion;GO:0005739//mitochondrion;GO:0005773//vacuole;GO:0005773//vacuole;GO:0009536//plastid;GO:0009536//plastid;GO:0016020//membrane;GO:0016020//membrane	GO:0005215//transporter activity;GO:0005215//transporter activity	GO:0006810//transport;GO:0006810//transport;GO:0009607//response to biotic stimulus;GO:0009607//response to biotic stimulus;GO:0009987//cellular process;GO:0009987//cellular process
Mesophyll	LOC_Os01g02020	At5g47720	0.511	0.379	2.363252797	1.313034534	0.847869102	1.05E-207	5.89E-203	At5g47720	PREDICTED: acetyl-CoA acetyltransferase, cytosolic 1 [Oryza sativa Japonica Group]	Metabolism;Metabolism;Metabolism;Metabolism;Metabolism;Metabolism;Metabolism;Metabolism;Metabolism;Metabolism;Metabolism;Metabolism;Metabolism;Metabolism	Global and overview maps;Global and overview maps;Global and overview maps;Carbohydrate metabolism;Global and overview maps;Carbohydrate metabolism;Amino acid metabolism;Metabolism of terpenoids and polyketides;Lipid metabolism;Amino acid metabolism;Amino acid metabolism;Carbohydrate metabolism;Carbohydrate metabolism;Lipid metabolism	ko01100//Metabolic pathways;ko01110//Biosynthesis of secondary metabolites;ko01200//Carbon metabolism;ko00620//Pyruvate metabolism;ko01212//Fatty acid metabolism;ko00630//Glyoxylate and dicarboxylate metabolism;ko00380//Tryptophan metabolism;ko00900//Terpenoid backbone biosynthesis;ko00071//Fatty acid degradation;ko00280//Valine, leucine and isoleucine degradation;ko00310//Lysine degradation;ko00…	K00626;K00626;K00626;K00626;K00626;K00626;K00626;K00626;K00626;K00626;K00626;K00626;K00626;K00626	GO:0005575//cellular_component;GO:0005575//cellular_component	GO:0003824//catalytic activity;GO:0003824//catalytic activity;GO:0016740//transferase activity;GO:0016740//transferase activity	GO:0008152//metabolic process;GO:0008152//metabolic process
Mesophyll	LOC_Os04g54210	LOC_Os04g54210	0.456	0.306	2.473926468	1.303531849	0.924376788	3.94E-206	2.21E-201	--	uncharacterized LOC100277143 [Zea mays]	-	-	-	-	-	-	-
Mesophyll	LOC_Os08g06280	LSD1	0.377	0.23	2.286666524	1.081016685	1.080857196	1.35E-205	7.57E-201	LSD1	PREDICTED: protein LSD1 isoform X1 [Oryza sativa Japonica Group]	-	-	-	-	GO:0005623//cell;GO:0005623//cell;GO:0005623//cell;GO:0005623//cell;GO:0005623//cell;GO:0005623//cell;GO:0005623//cell	GO:0003677//DNA binding;GO:0003677//DNA binding;GO:0003677//DNA binding;GO:0003677//DNA binding;GO:0003677//DNA binding;GO:0003677//DNA binding;GO:0003677//DNA binding	GO:0006950//response to stress;GO:0006950//response to stress;GO:0006950//response to stress;GO:0006950//response to stress;GO:0006950//response to stress;GO:0006950//response to stress;GO:0006950//response to stress;GO:0008152//metabolic process;GO:0008152//metabolic process;GO:0008152//metabolic process;GO:0008152//metabolic process;GO:0008152//metabolic process;GO:0008152//metabolic process;GO…
Mesophyll	LOC_Os05g36110	LCV2	0.59	0.484	3.315333637	1.954349753	0.762465385	2.32E-204	1.30E-199	LCV2	PREDICTED: protein LIKE COV 2 [Oryza sativa Japonica Group]	-	-	-	-	GO:0005575//cellular_component;GO:0005575//cellular_component;GO:0005575//cellular_component;GO:0005575//cellular_component	GO:0003674//molecular_function;GO:0003674//molecular_function;GO:0003674//molecular_function;GO:0003674//molecular_function	GO:0007275//multicellular organism development;GO:0007275//multicellular organism development;GO:0007275//multicellular organism development;GO:0007275//multicellular organism development
Mesophyll	LOC_Os05g05290	LOC_Os05g05290	0.35	0.205	1.728807541	0.82833408	1.061492618	1.89E-203	1.06E-198	--	PREDICTED: uncharacterized protein LOC4337791 [Oryza sativa Japonica Group]	-	-	-	-	-	-	-
Mesophyll	LOC_Os02g38920	GAPC3	0.594	0.48	4.449452845	2.568235778	0.792850281	1.50E-200	8.39E-196	GAPC3	PREDICTED: glyceraldehyde-3-phosphate dehydrogenase 3, cytosolic [Oryza sativa Japonica Group]	Metabolism;Metabolism;Metabolism;Metabolism;Metabolism;Metabolism	Global and overview maps;Global and overview maps;Global and overview maps;Global and overview maps;Carbohydrate metabolism;Energy metabolism	ko01100//Metabolic pathways;ko01110//Biosynthesis of secondary metabolites;ko01200//Carbon metabolism;ko01230//Biosynthesis of amino acids;ko00010//Glycolysis / Gluconeogenesis;ko00710//Carbon fixation in photosynthetic organisms	K00134;K00134;K00134;K00134;K00134;K00134	GO:0005576//extracellular region;GO:0005634//nucleus;GO:0005739//mitochondrion;GO:0005773//vacuole;GO:0005829//cytosol;GO:0005886//plasma membrane;GO:0009536//plastid;GO:0016020//membrane	GO:0003824//catalytic activity;GO:0005488//binding	GO:0000003//reproduction;GO:0005975//carbohydrate metabolic process;GO:0006091//generation of precursor metabolites and energy;GO:0006950//response to stress;GO:0008150//biological_process;GO:0008152//metabolic process;GO:0009056//catabolic process;GO:0009058//biosynthetic process;GO:0009628//response to abiotic stimulus;GO:0009791//post-embryonic development;GO:0009987//cellular process
Mesophyll	LOC_Os01g16350	HMGCL	0.36	0.222	1.293249168	0.607112497	1.090964487	1.94E-199	1.09E-194	HMGCL	PREDICTED: hydroxymethylglutaryl-CoA lyase, mitochondrial [Oryza sativa Japonica Group]	Metabolism;Cellular Processes;Metabolism;Metabolism;Metabolism	Global and overview maps;Transport and catabolism;Amino acid metabolism;Carbohydrate metabolism;Lipid metabolism	ko01100//Metabolic pathways;ko04146//Peroxisome;ko00280//Valine, leucine and isoleucine degradation;ko00650//Butanoate metabolism;ko00072//Synthesis and degradation of ketone bodies	K01640;K01640;K01640;K01640;K01640	GO:0005739//mitochondrion;GO:0005739//mitochondrion	GO:0003824//catalytic activity;GO:0003824//catalytic activity	GO:0008152//metabolic process;GO:0008152//metabolic process;GO:0009987//cellular process;GO:0009987//cellular process
Mesophyll	LOC_Os05g10754	LOC_Os05g10754	0.276	0.145	0.905707685	0.422195058	1.101135808	1.62E-197	9.04E-193	--	Os05g0196400 [Oryza sativa Japonica Group]	-	-	-	-	-	-	-
Mesophyll	LOC_Os11g40510	UBP1B	0.287	0.153	1.052181544	0.493349244	1.092702447	2.16E-197	1.21E-192	UBP1B	PREDICTED: oligouridylate-binding protein 1B [Oryza sativa Japonica Group]	-	-	-	-	-	GO:0003723//RNA binding;GO:0003723//RNA binding	-
Mesophyll	LOC_Os03g55930	RPS9	0.283	0.151	0.941276953	0.405078199	1.216418827	3.04E-197	1.70E-192	RPS9	PREDICTED: 30S ribosomal protein S9, chloroplastic [Oryza sativa Japonica Group]	Genetic Information Processing	Translation	ko03010//Ribosome	K02996	GO:0005829//cytosol;GO:0005840//ribosome;GO:0009536//plastid;GO:0016020//membrane	GO:0005198//structural molecule activity	GO:0006412//translation
Mesophyll	LOC_Os06g06160	LOC_Os06g06160	0.501	0.369	2.77106068	1.552085299	0.836230456	1.43E-195	8.02E-191	--	PREDICTED: protein IQ-DOMAIN 1 [Oryza sativa Japonica Group]	-	-	-	-	GO:0005886//plasma membrane;GO:0005886//plasma membrane;GO:0005886//plasma membrane;GO:0005886//plasma membrane;GO:0005886//plasma membrane	GO:0005515//protein binding;GO:0005515//protein binding;GO:0005515//protein binding;GO:0005515//protein binding;GO:0005515//protein binding	GO:0008150//biological_process;GO:0008150//biological_process;GO:0008150//biological_process;GO:0008150//biological_process;GO:0008150//biological_process
Mesophyll	LOC_Os03g56540	TIM14-3	0.586	0.476	5.686388758	2.853643693	0.994707523	5.92E-195	3.32E-190	TIM14-3	PREDICTED: mitochondrial import inner membrane translocase subunit TIM14-3 isoform X1 [Oryza sativa Japonica Group]	-	-	-	-	-	GO:0005515//protein binding	GO:0009987//cellular process;GO:0019538//protein metabolic process
Mesophyll	LOC_Os08g25140	GEK1	0.628	0.539	5.811267055	3.344930016	0.796876728	7.23E-195	4.05E-190	GEK1	PREDICTED: D-aminoacyl-tRNA deacylase [Oryza sativa Japonica Group]	-	-	-	-	GO:0005829//cytosol	GO:0016787//hydrolase activity	GO:0008150//biological_process;GO:0008152//metabolic process
Mesophyll	LOC_Os03g53910	ttc4	0.282	0.15	0.875225947	0.394411299	1.149954627	5.40E-194	3.02E-189	ttc4	PREDICTED: tetratricopeptide repeat protein 4 homolog [Oryza sativa Japonica Group]	-	-	-	-	GO:0005575//cellular_component	GO:0005515//protein binding	-
Mesophyll	LOC_Os07g08410	LOC_Os07g08410	0.303	0.17	1.192952651	0.509970374	1.22605144	1.98E-192	1.11E-187	--	sporulation-specific protein [Arabidopsis thaliana]	-	-	-	-	-	GO:0003674//molecular_function	GO:0008150//biological_process
Mesophyll	LOC_Os01g58039	ycf70	0.901	0.856	44.0725621	18.1630195	1.278876706	1.38E-191	7.71E-187	ycf70	unnamed protein product (chloroplast) [Oryza nivara]	-	-	-	-	-	-	-
Mesophyll	LOC_Os02g54140	HSP18.6	0.339	0.195	1.992752634	1.11474738	0.838045827	4.33E-191	2.43E-186	HSP18.6	PREDICTED: 18.6 kDa class III heat shock protein [Oryza sativa Japonica Group]	Genetic Information Processing	Folding, sorting and degradation	ko04141//Protein processing in endoplasmic reticulum	K13993	-	GO:0003674//molecular_function	GO:0006950//response to stress;GO:0009628//response to abiotic stimulus
Mesophyll	LOC_Os03g02420	pno1	0.357	0.221	1.40536465	0.690477989	1.025277185	5.74E-189	3.22E-184	pno1	PREDICTED: RNA-binding protein pno1 [Oryza sativa Japonica Group]	-	-	-	-	GO:0005575//cellular_component	GO:0003723//RNA binding	-
Mesophyll	LOC_Os09g31180	RPL9	0.499	0.365	2.362717097	1.377536427	0.778356427	2.03E-186	1.14E-181	RPL9	PREDICTED: 60S ribosomal protein L9 [Oryza sativa Japonica Group]	Genetic Information Processing	Translation	ko03010//Ribosome	K02940	GO:0005575//cellular_component;GO:0005575//cellular_component;GO:0005730//nucleolus;GO:0005730//nucleolus;GO:0005773//vacuole;GO:0005773//vacuole;GO:0005829//cytosol;GO:0005829//cytosol;GO:0005840//ribosome;GO:0005840//ribosome;GO:0005886//plasma membrane;GO:0005886//plasma membrane;GO:0009536//plastid;GO:0009536//plastid;GO:0016020//membrane;GO:0016020//membrane	GO:0003723//RNA binding;GO:0003723//RNA binding;GO:0005198//structural molecule activity;GO:0005198//structural molecule activity	GO:0006412//translation;GO:0006412//translation
Mesophyll	LOC_Os03g58204	RPL4	0.261	0.134	0.864094696	0.401153652	1.107034495	7.41E-185	4.15E-180	RPL4	PREDICTED: 60S ribosomal protein L4 [Oryza sativa Japonica Group]	Genetic Information Processing	Translation	ko03010//Ribosome	K02930	GO:0005575//cellular_component;GO:0005575//cellular_component;GO:0005618//cell wall;GO:0005730//nucleolus;GO:0005730//nucleolus;GO:0005773//vacuole;GO:0005773//vacuole;GO:0005829//cytosol;GO:0005829//cytosol;GO:0005840//ribosome;GO:0005840//ribosome;GO:0005886//plasma membrane;GO:0005886//plasma membrane;GO:0009536//plastid;GO:0009536//plastid;GO:0016020//membrane;GO:0016020//membrane	GO:0005198//structural molecule activity;GO:0005198//structural molecule activity	GO:0006412//translation;GO:0006412//translation
Mesophyll	LOC_Os04g32850	PI21	0.323	0.186	1.498618615	0.927776861	0.691783506	2.36E-184	1.32E-179	PI21	PREDICTED: leucine-rich repeat extensin-like protein 3 [Oryza sativa Japonica Group]	-	-	-	-	GO:0005575//cellular_component;GO:0005575//cellular_component	GO:0005488//binding;GO:0005488//binding	GO:0006810//transport;GO:0006810//transport
Mesophyll	LOC_Os01g40280	LOC_Os01g40280	0.427	0.287	1.832224941	1.037005086	0.821173663	2.02E-183	1.13E-178	--	PREDICTED: uncharacterized membrane protein C776.05 [Oryza sativa Japonica Group]	-	-	-	-	-	GO:0003674//molecular_function;GO:0003674//molecular_function;GO:0003674//molecular_function	GO:0008150//biological_process;GO:0008150//biological_process;GO:0008150//biological_process
Mesophyll	LOC_Os09g31482	U2AF35A	0.472	0.343	2.139846306	1.19168395	0.844505514	4.98E-183	2.79E-178	U2AF35A	PREDICTED: splicing factor U2af small subunit A [Oryza sativa Japonica Group]	Genetic Information Processing	Transcription	ko03040//Spliceosome	K12836	GO:0005634//nucleus;GO:0005634//nucleus	GO:0000166//nucleotide binding;GO:0000166//nucleotide binding;GO:0003676//nucleic acid binding;GO:0003676//nucleic acid binding;GO:0003723//RNA binding;GO:0003723//RNA binding;GO:0005488//binding;GO:0005488//binding	GO:0000003//reproduction;GO:0000003//reproduction;GO:0009628//response to abiotic stimulus;GO:0009628//response to abiotic stimulus;GO:0009791//post-embryonic development;GO:0009791//post-embryonic development
Mesophyll	LOC_Os03g07870	LOC_Os03g07870	0.354	0.221	1.98303046	0.905414007	1.131057307	2.37E-182	1.33E-177	--	Os03g0174800, partial [Oryza sativa Japonica Group]	-	-	-	-	GO:0005623//cell	GO:0003674//molecular_function	GO:0008150//biological_process
Mesophyll	LOC_Os08g40690	RIXI	0.302	0.173	3.112131399	1.455752415	1.096137963	1.46E-181	8.19E-177	RIXI	PREDICTED: xylanase inhibitor protein 1-like [Oryza sativa Japonica Group]	Metabolism;Metabolism	Global and overview maps;Carbohydrate metabolism	ko01100//Metabolic pathways;ko00520//Amino sugar and nucleotide sugar metabolism	K01183;K01183	GO:0005623//cell	GO:0003824//catalytic activity;GO:0005488//binding;GO:0016787//hydrolase activity	GO:0006950//response to stress;GO:0007154//cell communication;GO:0008152//metabolic process;GO:0009628//response to abiotic stimulus;GO:0009991//response to extracellular stimulus
Mesophyll	LOC_Os04g44830	Os04g0530600	0.296	0.168	1.03421654	0.474065732	1.125379265	1.56E-180	8.76E-176	Os04g0530600	PREDICTED: thioredoxin M2, chloroplastic [Oryza sativa Japonica Group]	-	-	-	-	GO:0005576//extracellular region;GO:0009536//plastid;GO:0009579//thylakoid	GO:0030234//enzyme regulator activity	GO:0005975//carbohydrate metabolic process;GO:0006950//response to stress;GO:0008152//metabolic process;GO:0009628//response to abiotic stimulus
Mesophyll	LOC_Os02g09590	LOC_Os02g09590	0.256	0.134	0.855767961	0.359657975	1.250594071	9.68E-179	5.42E-174	--	ribosome-like protein [Zea mays]	-	-	-	-	GO:0005840//ribosome;GO:0009536//plastid	GO:0005198//structural molecule activity	GO:0006412//translation;GO:0009987//cellular process
Mesophyll	LOC_Os02g18550	RPS3A	0.35	0.215	1.294903812	0.696692566	0.894250861	3.10E-176	1.73E-171	RPS3A	PREDICTED: 40S ribosomal protein S3a-like [Oryza sativa Japonica Group]	Genetic Information Processing	Translation	ko03010//Ribosome	K02984	GO:0005575//cellular_component;GO:0005618//cell wall;GO:0005730//nucleolus;GO:0005829//cytosol;GO:0005840//ribosome;GO:0005886//plasma membrane;GO:0016020//membrane	GO:0005198//structural molecule activity	GO:0006412//translation
Mesophyll	LOC_Os05g41620	LOC_Os05g41620	0.344	0.215	1.395838198	0.680412766	1.036649603	6.05E-176	3.39E-171	--	PREDICTED: uncharacterized protein LOC4339202 [Oryza sativa Japonica Group]	-	-	-	-	GO:0005575//cellular_component	GO:0003674//molecular_function	GO:0008150//biological_process
Mesophyll	LOC_Os02g32840	SAP5	0.346	0.215	2.620891006	1.1712515	1.162006463	1.93E-175	1.08E-170	SAP5	PREDICTED: zinc finger A20 and AN1 domain-containing stress-associated protein 5 [Oryza sativa Japonica Group]	-	-	-	-	-	GO:0003677//DNA binding;GO:0005488//binding	GO:0008150//biological_process
Mesophyll	LOC_Os03g22120	SUS4	0.257	0.137	0.971196121	0.385089077	1.334570457	6.88E-175	3.85E-170	SUS4	PREDICTED: sucrose synthase 4 [Oryza sativa Japonica Group]	Metabolism;Metabolism	Global and overview maps;Carbohydrate metabolism	ko01100//Metabolic pathways;ko00500//Starch and sucrose metabolism	K00695;K00695	-	GO:0016740//transferase activity;GO:0016740//transferase activity;GO:0016740//transferase activity	GO:0000003//reproduction;GO:0000003//reproduction;GO:0000003//reproduction;GO:0005975//carbohydrate metabolic process;GO:0005975//carbohydrate metabolic process;GO:0005975//carbohydrate metabolic process;GO:0008152//metabolic process;GO:0008152//metabolic process;GO:0008152//metabolic process;GO:0009058//biosynthetic process;GO:0009058//biosynthetic process;GO:0009058//biosynthetic process;GO:000…
Mesophyll	LOC_Os01g15010	SAR1A	0.687	0.619	4.298417769	2.91651747	0.559558991	2.87E-174	1.61E-169	SAR1A	PREDICTED: GTP-binding protein SAR1A [Oryza sativa Japonica Group]	Genetic Information Processing	Folding, sorting and degradation	ko04141//Protein processing in endoplasmic reticulum	K07953	GO:0005886//plasma membrane	GO:0000166//nucleotide binding	GO:0006810//transport;GO:0009987//cellular process
Mesophyll	LOC_Os11g34940	PSRP6	0.298	0.171	1.027882336	0.479499145	1.100074978	3.38E-174	1.89E-169	PSRP6	PREDICTED: 50S ribosomal protein 6, chloroplastic [Oryza sativa Japonica Group]	-	-	-	-	GO:0009536//plastid	GO:0003723//RNA binding;GO:0005198//structural molecule activity	GO:0006412//translation
Mesophyll	LOC_Os03g55420	PER35	0.379	0.244	1.917572081	1.046181063	0.874148249	1.56E-173	8.71E-169	PER35	PREDICTED: peroxidase 35 [Oryza sativa Japonica Group]	Metabolism;Metabolism;Metabolism	Global and overview maps;Global and overview maps;Biosynthesis of other secondary metabolites	ko01100//Metabolic pathways;ko01110//Biosynthesis of secondary metabolites;ko00940//Phenylpropanoid biosynthesis	K00430;K00430;K00430	GO:0005623//cell	GO:0003824//catalytic activity;GO:0005488//binding	GO:0006950//response to stress;GO:0008152//metabolic process
Mesophyll	LOC_Os04g33190	ACS	0.663	0.581	4.885576892	3.164566149	0.626521202	4.06E-171	2.27E-166	ACS	PREDICTED: acetyl-coenzyme A synthetase, chloroplastic/glyoxysomal [Oryza sativa Japonica Group]	Metabolism;Metabolism;Metabolism;Metabolism;Metabolism;Metabolism;Metabolism	Global and overview maps;Global and overview maps;Global and overview maps;Carbohydrate metabolism;Carbohydrate metabolism;Carbohydrate metabolism;Carbohydrate metabolism	ko01100//Metabolic pathways;ko01110//Biosynthesis of secondary metabolites;ko01200//Carbon metabolism;ko00010//Glycolysis / Gluconeogenesis;ko00620//Pyruvate metabolism;ko00630//Glyoxylate and dicarboxylate metabolism;ko00640//Propanoate metabolism	K01895;K01895;K01895;K01895;K01895;K01895;K01895	GO:0005829//cytosol;GO:0009536//plastid	GO:0003824//catalytic activity	GO:0008152//metabolic process;GO:0009987//cellular process
Mesophyll	LOC_Os09g25070	WRKY62	0.532	0.409	3.660257952	2.17351918	0.751912498	8.66E-171	4.85E-166	WRKY62	PREDICTED: probable WRKY transcription factor 40 [Oryza sativa Japonica Group]	-	-	-	-	GO:0005634//nucleus;GO:0005634//nucleus	GO:0003700//transcription factor activity, sequence-specific DNA binding;GO:0003700//transcription factor activity, sequence-specific DNA binding;GO:0005515//protein binding;GO:0005515//protein binding	GO:0006139//nucleobase-containing compound metabolic process;GO:0006139//nucleobase-containing compound metabolic process;GO:0006950//response to stress;GO:0006950//response to stress;GO:0008150//biological_process;GO:0008150//biological_process;GO:0009058//biosynthetic process;GO:0009058//biosynthetic process;GO:0009607//response to biotic stimulus;GO:0009607//response to biotic stimulus
Mesophyll	LOC_Os01g50760	FPS	0.292	0.168	1.195874989	0.552408452	1.114259286	2.85E-170	1.59E-165	FPS	PREDICTED: farnesyl pyrophosphate synthase [Oryza sativa Japonica Group]	Metabolism;Metabolism;Metabolism	Global and overview maps;Global and overview maps;Metabolism of terpenoids and polyketides	ko01100//Metabolic pathways;ko01110//Biosynthesis of secondary metabolites;ko00900//Terpenoid backbone biosynthesis	K00787;K00787;K00787	GO:0005829//cytosol	GO:0016740//transferase activity	GO:0006629//lipid metabolic process;GO:0008152//metabolic process;GO:0009058//biosynthetic process;GO:0009987//cellular process
Mesophyll	LOC_Os07g08710	At2g30620	0.566	0.449	8.967164481	5.18446851	0.790455763	4.04E-170	2.26E-165	At2g30620	PREDICTED: histone H1 [Oryza sativa Japonica Group]	-	-	-	-	GO:0005622//intracellular;GO:0005622//intracellular;GO:0005634//nucleus;GO:0005634//nucleus;GO:0005730//nucleolus;GO:0005730//nucleolus	GO:0003677//DNA binding;GO:0003677//DNA binding	GO:0006259//DNA metabolic process;GO:0006259//DNA metabolic process;GO:0016043//cellular component organization;GO:0016043//cellular component organization
Mesophyll	LOC_Os08g04440	ORRM2	0.273	0.152	0.886775327	0.422375193	1.070043524	2.34E-168	1.31E-163	ORRM2	PREDICTED: glycine-rich RNA-binding protein 4, mitochondrial [Oryza sativa Japonica Group]	-	-	-	-	-	GO:0000166//nucleotide binding;GO:0000166//nucleotide binding;GO:0003676//nucleic acid binding;GO:0003676//nucleic acid binding;GO:0003723//RNA binding;GO:0003723//RNA binding	GO:0008150//biological_process;GO:0008150//biological_process
Mesophyll	LOC_Os09g33820	LCAT3	0.356	0.226	1.378114877	0.71258654	0.951559015	4.62E-168	2.59E-163	LCAT3	PREDICTED: phospholipase A(1) LCAT3 isoform X1 [Oryza sativa Japonica Group]	Metabolism;Metabolism;Metabolism;Metabolism	Global and overview maps;Global and overview maps;Lipid metabolism;Lipid metabolism	ko01100//Metabolic pathways;ko01110//Biosynthesis of secondary metabolites;ko00564//Glycerophospholipid metabolism;ko00592//alpha-Linolenic acid metabolism	K22389;K22389;K22389;K22389	GO:0005575//cellular_component;GO:0005575//cellular_component;GO:0005575//cellular_component	GO:0016740//transferase activity;GO:0016740//transferase activity;GO:0016740//transferase activity	GO:0006629//lipid metabolic process;GO:0006629//lipid metabolic process;GO:0006629//lipid metabolic process
Mesophyll	LOC_Os06g10650	DSP2	0.586	0.493	6.418229933	3.441711683	0.899049229	7.27E-167	4.07E-162	DSP2	PREDICTED: probable tyrosine-protein phosphatase At1g05000 [Oryza sativa Japonica Group]	-	-	-	-	GO:0005575//cellular_component	GO:0016787//hydrolase activity	GO:0008152//metabolic process;GO:0009987//cellular process
Mesophyll	LOC_Os01g32380	RH3	0.554	0.431	3.739969796	2.254422728	0.730268558	2.40E-166	1.35E-161	RH3	NRR repressor homolog 3-like [Asparagus officinalis]	-	-	-	-	-	-	-
Mesophyll	LOC_Os06g06080	LOC_Os06g06080	0.301	0.179	1.181064762	0.525199398	1.169150907	2.51E-165	1.40E-160	--	Os06g0154400, partial [Oryza sativa Japonica Group]	-	-	-	-	GO:0009536//plastid;GO:0009536//plastid;GO:0009536//plastid	GO:0003674//molecular_function;GO:0003674//molecular_function;GO:0003674//molecular_function	GO:0008150//biological_process;GO:0008150//biological_process;GO:0008150//biological_process
Mesophyll	LOC_Os01g41990	CML12	0.405	0.276	1.584278089	0.859305668	0.882582278	7.90E-165	4.42E-160	CML12	PREDICTED: probable calcium-binding protein CML12 [Oryza sativa Japonica Group]	Organismal Systems	Environmental adaptation	ko04626//Plant-pathogen interaction	K13448	-	GO:0005488//binding	GO:0008150//biological_process
Mesophyll	LOC_Os06g48040	HIP1	0.469	0.353	2.182647478	1.187362975	0.878318106	8.77E-165	4.91E-160	HIP1	PREDICTED: E3 ubiquitin-protein ligase arkadia-like [Oryza brachyantha]	-	-	-	-	-	GO:0005488//binding	-
Mesophyll	LOC_Os04g46220	ERF2	0.638	0.521	5.593151821	3.72063734	0.588111717	4.95E-164	2.77E-159	ERF2	PREDICTED: ethylene-responsive transcription factor 2 [Oryza sativa Japonica Group]	-	-	-	-	GO:0005635//nuclear envelope;GO:0016020//membrane	GO:0003677//DNA binding;GO:0003700//transcription factor activity, sequence-specific DNA binding	GO:0006139//nucleobase-containing compound metabolic process;GO:0008150//biological_process;GO:0009058//biosynthetic process
Mesophyll	LOC_Os03g57790	UBC2	0.729	0.675	5.60957287	4.17766156	0.425195302	1.11E-162	6.19E-158	UBC2	PREDICTED: ubiquitin-conjugating enzyme E2 2 [Oryza sativa Japonica Group]	Genetic Information Processing	Folding, sorting and degradation	ko04120//Ubiquitin mediated proteolysis	K10573	GO:0005829//cytosol;GO:0005829//cytosol	GO:0003824//catalytic activity;GO:0003824//catalytic activity	GO:0000003//reproduction;GO:0000003//reproduction;GO:0006464//cellular protein modification process;GO:0006464//cellular protein modification process;GO:0009056//catabolic process;GO:0009056//catabolic process;GO:0009628//response to abiotic stimulus;GO:0009628//response to abiotic stimulus;GO:0009791//post-embryonic development;GO:0009791//post-embryonic development;GO:0009987//cellular process;…
Mesophyll	LOC_Os03g08840	LOC_Os03g08840	0.309	0.189	1.221673456	0.573592142	1.090761551	3.14E-161	1.76E-156	--	PREDICTED: uncharacterized protein LOC4331879 [Oryza sativa Japonica Group]	-	-	-	-	GO:0005575//cellular_component	-	-
Mesophyll	LOC_Os03g45280	LOC_Os03g45280	0.718	0.645	10.9433091	7.338239021	0.576543252	7.33E-161	4.11E-156	--	PREDICTED: dehydrin HIRD11 [Oryza sativa Japonica Group]	-	-	-	-	-	-	-
Mesophyll	LOC_Os04g59550	UDP-GALT1	0.433	0.31	1.798517333	0.9908385	0.86008623	1.02E-160	5.73E-156	UDP-GALT1	PREDICTED: UDP-galactose transporter 1 [Oryza sativa Japonica Group]	-	-	-	-	GO:0016020//membrane;GO:0016020//membrane;GO:0016020//membrane;GO:0016020//membrane;GO:0016020//membrane	GO:0005215//transporter activity;GO:0005215//transporter activity;GO:0005215//transporter activity;GO:0005215//transporter activity;GO:0005215//transporter activity	GO:0006810//transport;GO:0006810//transport;GO:0006810//transport;GO:0006810//transport;GO:0006810//transport;GO:0009987//cellular process;GO:0009987//cellular process;GO:0009987//cellular process;GO:0009987//cellular process;GO:0009987//cellular process
Mesophyll	LOC_Os01g45640	LOC_Os01g45640	0.63	0.519	4.090001895	2.624134984	0.640259578	9.99E-160	5.59E-155	--	tat pathway signal sequence family protein [Zea mays]	-	-	-	-	-	-	-
Mesophyll	LOC_Os11g10510	ADH2	0.393	0.271	4.010755414	1.861115299	1.107706555	1.51E-159	8.44E-155	ADH2	PREDICTED: alcohol dehydrogenase 2 [Oryza sativa Japonica Group]	Metabolism;Metabolism;Metabolism;Metabolism;Metabolism;Metabolism	Global and overview maps;Global and overview maps;Carbohydrate metabolism;Lipid metabolism;Lipid metabolism;Amino acid metabolism	ko01100//Metabolic pathways;ko01110//Biosynthesis of secondary metabolites;ko00010//Glycolysis / Gluconeogenesis;ko00592//alpha-Linolenic acid metabolism;ko00071//Fatty acid degradation;ko00350//Tyrosine metabolism	K18857;K18857;K18857;K18857;K18857;K18857	GO:0005829//cytosol;GO:0005829//cytosol;GO:0005886//plasma membrane;GO:0005886//plasma membrane	GO:0003824//catalytic activity;GO:0003824//catalytic activity	GO:0006091//generation of precursor metabolites and energy;GO:0006091//generation of precursor metabolites and energy;GO:0006950//response to stress;GO:0006950//response to stress;GO:0008150//biological_process;GO:0008150//biological_process;GO:0008152//metabolic process;GO:0008152//metabolic process;GO:0009628//response to abiotic stimulus;GO:0009628//response to abiotic stimulus
Mesophyll	LOC_Os07g42170	RPL27AB	0.401	0.277	1.64930124	0.889385661	0.890973877	5.36E-158	3.00E-153	RPL27AB	PREDICTED: 60S ribosomal protein L27a-2 [Oryza sativa Japonica Group]	Genetic Information Processing	Translation	ko03010//Ribosome	K02900	GO:0005575//cellular_component;GO:0005730//nucleolus;GO:0005829//cytosol;GO:0005840//ribosome	GO:0005198//structural molecule activity	GO:0006412//translation
Mesophyll	LOC_Os07g30970	NDKR	0.866	0.853	21.43644663	15.24751119	0.491492005	5.53E-157	3.09E-152	NDKR	PREDICTED: nucleoside diphosphate kinase 1 [Oryza sativa Japonica Group]	Metabolism;Metabolism;Metabolism;Metabolism;Environmental Information Processing	Global and overview maps;Global and overview maps;Nucleotide metabolism;Nucleotide metabolism;Signal transduction	ko01100//Metabolic pathways;ko01110//Biosynthesis of secondary metabolites;ko00230//Purine metabolism;ko00240//Pyrimidine metabolism;ko04016//MAPK signaling pathway - plant	K00940;K00940;K00940;K00940;K00940	GO:0005575//cellular_component;GO:0005575//cellular_component;GO:0005576//extracellular region;GO:0005576//extracellular region;GO:0005773//vacuole;GO:0005773//vacuole;GO:0005777//peroxisome;GO:0005777//peroxisome;GO:0005829//cytosol;GO:0005829//cytosol;GO:0005886//plasma membrane;GO:0005886//plasma membrane;GO:0009536//plastid;GO:0009536//plastid;GO:0016020//membrane;GO:0016020//membrane	GO:0000166//nucleotide binding;GO:0000166//nucleotide binding;GO:0016301//kinase activity;GO:0016301//kinase activity	GO:0006139//nucleobase-containing compound metabolic process;GO:0006139//nucleobase-containing compound metabolic process;GO:0006950//response to stress;GO:0006950//response to stress;GO:0008150//biological_process;GO:0008150//biological_process;GO:0009058//biosynthetic process;GO:0009058//biosynthetic process;GO:0009628//response to abiotic stimulus;GO:0009628//response to abiotic stimulus
Mesophyll	LOC_Os05g34070	LOC_Os05g34070	0.669	0.619	4.687257208	3.129010196	0.583037604	1.59E-156	8.87E-152	--	nucleic acid binding protein [Zea mays]	-	-	-	-	-	GO:0003676//nucleic acid binding	GO:0008150//biological_process
Mesophyll	LOC_Os12g05430	RPL26A	0.357	0.23	1.364303075	0.752262121	0.858856818	1.91E-156	1.07E-151	RPL26A	PREDICTED: 60S ribosomal protein L26-1 [Oryza sativa Japonica Group]	Genetic Information Processing	Translation	ko03010//Ribosome	K02898	GO:0005634//nucleus;GO:0005730//nucleolus;GO:0005773//vacuole;GO:0005829//cytosol;GO:0005840//ribosome;GO:0005886//plasma membrane;GO:0009536//plastid;GO:0016020//membrane	GO:0005198//structural molecule activity	GO:0006412//translation;GO:0006950//response to stress;GO:0009628//response to abiotic stimulus
Mesophyll	LOC_Os02g07890	RPL27AC	0.333	0.209	1.312715377	0.699002022	0.90918561	2.31E-156	1.29E-151	RPL27AC	PREDICTED: 60S ribosomal protein L27a-3 [Oryza sativa Japonica Group]	Genetic Information Processing	Translation	ko03010//Ribosome	K02900	GO:0005575//cellular_component;GO:0005575//cellular_component;GO:0005829//cytosol;GO:0005829//cytosol;GO:0005840//ribosome;GO:0005840//ribosome;GO:0016020//membrane;GO:0016020//membrane	GO:0005198//structural molecule activity;GO:0005198//structural molecule activity	GO:0006412//translation;GO:0006412//translation
Mesophyll	LOC_Os04g46880	Slc37a2	0.468	0.348	2.394001851	1.372286275	0.802842792	1.50E-154	8.40E-150	Slc37a2	Os04g0555300, partial [Oryza sativa Japonica Group]	-	-	-	-	-	GO:0005215//transporter activity;GO:0005215//transporter activity	GO:0006810//transport;GO:0006810//transport;GO:0009987//cellular process;GO:0009987//cellular process
Mesophyll	LOC_Os12g37410	OBF1	0.593	0.489	4.310234499	2.768339838	0.638745305	2.03E-154	1.13E-149	OBF1	PREDICTED: ocs element-binding factor 1 [Oryza sativa Japonica Group]	-	-	-	-	-	GO:0003677//DNA binding;GO:0003700//transcription factor activity, sequence-specific DNA binding;GO:0005515//protein binding	GO:0006139//nucleobase-containing compound metabolic process;GO:0009058//biosynthetic process
Mesophyll	LOC_Os02g56680	CCR1	0.361	0.229	3.804497226	2.828153435	0.427845418	3.86E-154	2.16E-149	CCR1	PREDICTED: cinnamoyl-CoA reductase 1 [Oryza sativa Japonica Group]	Metabolism;Metabolism;Metabolism	Global and overview maps;Global and overview maps;Biosynthesis of other secondary metabolites	ko01100//Metabolic pathways;ko01110//Biosynthesis of secondary metabolites;ko00940//Phenylpropanoid biosynthesis	K09753;K09753;K09753	GO:0005829//cytosol	GO:0003824//catalytic activity	GO:0006950//response to stress;GO:0008152//metabolic process;GO:0009058//biosynthetic process;GO:0009628//response to abiotic stimulus;GO:0009987//cellular process;GO:0019748//secondary metabolic process
Mesophyll	LOC_Os01g40310	LOC_Os01g40310	0.325	0.205	1.258832787	0.63069204	0.997079031	1.92E-153	1.07E-148	--	PREDICTED: uncharacterized protein LOC4327654 [Oryza sativa Japonica Group]	-	-	-	-	GO:0009536//plastid;GO:0009579//thylakoid;GO:0016020//membrane	GO:0003674//molecular_function	GO:0008150//biological_process
Mesophyll	LOC_Os02g09810	AVT6A	0.49	0.371	3.156607279	1.953582891	0.692252312	2.40E-152	1.35E-147	AVT6A	PREDICTED: sodium-coupled neutral amino acid transporter 1 [Oryza sativa Japonica Group]	-	-	-	-	GO:0005773//vacuole;GO:0005773//vacuole;GO:0005773//vacuole;GO:0016020//membrane;GO:0016020//membrane;GO:0016020//membrane	GO:0005215//transporter activity;GO:0005215//transporter activity;GO:0005215//transporter activity	GO:0006810//transport;GO:0006810//transport;GO:0006810//transport;GO:0009987//cellular process;GO:0009987//cellular process;GO:0009987//cellular process
Mesophyll	LOC_Os04g44870	ERG3	0.653	0.593	13.07320073	7.44915429	0.811463852	5.10E-151	2.86E-146	ERG3	PREDICTED: elicitor-responsive protein 3 [Oryza sativa Japonica Group]	-	-	-	-	-	GO:0003674//molecular_function	GO:0008150//biological_process
Mesophyll	LOC_Os10g32444	LOC_Os10g32444	0.331	0.213	1.323988478	0.689898443	0.940434658	4.57E-150	2.56E-145	--	expressed protein [Oryza sativa Japonica Group]	-	-	-	-	-	-	-
Mesophyll	LOC_Os10g41710	CPN10-1	0.276	0.162	0.92020542	0.431151471	1.093761153	4.73E-148	2.65E-143	CPN10-1	PREDICTED: 10 kDa chaperonin [Oryza sativa Japonica Group]	-	-	-	-	GO:0005737//cytoplasm;GO:0009536//plastid	GO:0000166//nucleotide binding	GO:0009987//cellular process;GO:0019538//protein metabolic process
Mesophyll	LOC_Os03g45220	LOC_Os03g45220	0.313	0.194	1.148505091	0.607186241	0.919546248	6.70E-146	3.75E-141	--	expressed protein [Oryza sativa Japonica Group]	-	-	-	-	-	-	-
Mesophyll	LOC_Os05g49890	RAN2	0.73	0.65	7.17668151	5.262875897	0.447465522	1.24E-144	6.93E-140	RAN2	PREDICTED: GTP-binding nuclear protein Ran-2 [Oryza brachyantha]	Genetic Information Processing;Genetic Information Processing	Translation;Translation	ko03013//RNA transport;ko03008//Ribosome biogenesis in eukaryotes	K07936;K07936	GO:0005575//cellular_component;GO:0005575//cellular_component;GO:0005575//cellular_component	GO:0000166//nucleotide binding;GO:0000166//nucleotide binding;GO:0000166//nucleotide binding;GO:0005515//protein binding;GO:0005515//protein binding;GO:0005515//protein binding;GO:0016787//hydrolase activity;GO:0016787//hydrolase activity;GO:0016787//hydrolase activity	GO:0006139//nucleobase-containing compound metabolic process;GO:0006139//nucleobase-containing compound metabolic process;GO:0006139//nucleobase-containing compound metabolic process;GO:0006810//transport;GO:0006810//transport;GO:0006810//transport;GO:0009056//catabolic process;GO:0009056//catabolic process;GO:0009056//catabolic process;GO:0009987//cellular process;GO:0009987//cellular process;GO…
Mesophyll	LOC_Os02g19770	EIF1AX	0.419	0.296	2.837503468	1.604525501	0.822475437	2.45E-144	1.37E-139	EIF1AX	PREDICTED: eukaryotic translation initiation factor 1A [Oryza sativa Japonica Group]	Genetic Information Processing	Translation	ko03013//RNA transport	K03236	GO:0005829//cytosol	GO:0003723//RNA binding;GO:0008135//translation factor activity, RNA binding	GO:0006412//translation
Mesophyll	LOC_Os08g31810	nifk	0.481	0.369	2.151839679	1.309226993	0.716855343	2.15E-143	1.20E-138	nifk	PREDICTED: MKI67 FHA domain-interacting nucleolar phosphoprotein [Oryza sativa Japonica Group]	-	-	-	-	GO:0005730//nucleolus;GO:0005730//nucleolus;GO:0005730//nucleolus	GO:0000166//nucleotide binding;GO:0000166//nucleotide binding;GO:0000166//nucleotide binding;GO:0003676//nucleic acid binding;GO:0003676//nucleic acid binding;GO:0003676//nucleic acid binding;GO:0003723//RNA binding;GO:0003723//RNA binding;GO:0003723//RNA binding	GO:0008150//biological_process;GO:0008150//biological_process;GO:0008150//biological_process
Mesophyll	LOC_Os03g59180	LOC_Os03g59180	0.359	0.246	2.285285284	1.063743249	1.1032243	7.32E-143	4.10E-138	--	expressed protein [Oryza sativa Japonica Group]	-	-	-	-	GO:0005575//cellular_component;GO:0005575//cellular_component	GO:0003674//molecular_function;GO:0003674//molecular_function	GO:0008150//biological_process;GO:0008150//biological_process
Mesophyll	LOC_Os06g49030	LOC_Os06g49030	0.404	0.29	1.680913838	0.93055081	0.853088943	7.51E-143	4.20E-138	--	activator of 90 kDa heat shock protein ATPase [Dactylis glomerata]	-	-	-	-	-	GO:0005515//protein binding;GO:0005515//protein binding;GO:0030234//enzyme regulator activity;GO:0030234//enzyme regulator activity	GO:0006139//nucleobase-containing compound metabolic process;GO:0006139//nucleobase-containing compound metabolic process;GO:0008150//biological_process;GO:0008150//biological_process;GO:0009056//catabolic process;GO:0009056//catabolic process
Mesophyll	LOC_Os12g03090	RPS16A	0.344	0.226	1.323558789	0.718431646	0.881499471	5.25E-140	2.94E-135	RPS16A	PREDICTED: 40S ribosomal protein S16 [Oryza sativa Japonica Group]	Genetic Information Processing	Translation	ko03010//Ribosome	K02960	GO:0005575//cellular_component;GO:0005618//cell wall;GO:0005829//cytosol;GO:0005840//ribosome;GO:0009536//plastid;GO:0016020//membrane	GO:0005198//structural molecule activity	GO:0006412//translation
Mesophyll	LOC_Os03g45250	PCO2	0.342	0.228	1.416053121	0.718022139	0.979775154	1.79E-139	1.00E-134	PCO2	PREDICTED: plant cysteine oxidase 2 [Oryza sativa Japonica Group]	Metabolism;Metabolism	Global and overview maps;Metabolism of other amino acids	ko01100//Metabolic pathways;ko00430//Taurine and hypotaurine metabolism	K10712;K10712	-	GO:0003824//catalytic activity	GO:0008152//metabolic process
Mesophyll	LOC_Os07g48100	CIPK2	0.724	0.687	5.757534963	4.151559168	0.471798007	2.83E-138	1.58E-133	CIPK2	PREDICTED: CBL-interacting protein kinase 2 [Oryza sativa Japonica Group]	-	-	-	-	-	GO:0000166//nucleotide binding;GO:0016301//kinase activity	GO:0006464//cellular protein modification process;GO:0007165//signal transduction;GO:0008152//metabolic process;GO:0009987//cellular process
Mesophyll	LOC_Os05g06770	RPS27AB	0.401	0.28	1.701958341	1.04799173	0.699568393	8.54E-138	4.78E-133	RPS27AB	PREDICTED: ubiquitin-40S ribosomal protein S27a-2 [Oryza sativa Japonica Group]	Genetic Information Processing	Translation	ko03010//Ribosome	K02977	GO:0005622//intracellular;GO:0005829//cytosol;GO:0005840//ribosome	GO:0005198//structural molecule activity	GO:0006464//cellular protein modification process;GO:0009056//catabolic process;GO:0009987//cellular process;GO:0019538//protein metabolic process
Mesophyll	LOC_Os02g34730	LOC_Os02g34730	0.313	0.199	1.110067248	0.613082025	0.856495065	1.27E-135	7.13E-131	--	PREDICTED: uncharacterized protein LOC107277178 [Oryza sativa Japonica Group]	-	-	-	-	-	-	-
Mesophyll	LOC_Os04g57760	LOC_Os04g57760	0.79	0.75	10.45228553	7.876949029	0.408109596	2.07E-134	1.16E-129	--	PREDICTED: protein BPS1, chloroplastic [Oryza sativa Japonica Group]	-	-	-	-	-	-	-
Mesophyll	LOC_Os06g46980	LOC_Os06g46980	0.303	0.19	1.215127331	0.62242943	0.965125318	1.28E-133	7.18E-129	--	PREDICTED: uncharacterized protein LOC4341874 [Oryza sativa Japonica Group]	-	-	-	-	-	-	-
Mesophyll	LOC_Os04g38750	PSRP3	0.282	0.172	0.978531913	0.485297942	1.011748159	3.31E-133	1.85E-128	PSRP3	PREDICTED: 30S ribosomal protein 3, chloroplastic [Oryza sativa Japonica Group]	-	-	-	-	GO:0009536//plastid;GO:0009579//thylakoid;GO:0016020//membrane	GO:0005198//structural molecule activity	GO:0006412//translation
Mesophyll	LOC_Os10g41200	MYBS3	0.542	0.458	2.75265738	1.697595532	0.697332286	1.24E-132	6.96E-128	MYBS3	PREDICTED: transcription factor MYB1R1 [Oryza sativa Japonica Group]	-	-	-	-	-	GO:0003677//DNA binding;GO:0003677//DNA binding;GO:0003677//DNA binding;GO:0003700//transcription factor activity, sequence-specific DNA binding;GO:0003700//transcription factor activity, sequence-specific DNA binding;GO:0003700//transcription factor activity, sequence-specific DNA binding	GO:0006139//nucleobase-containing compound metabolic process;GO:0006139//nucleobase-containing compound metabolic process;GO:0006139//nucleobase-containing compound metabolic process;GO:0006950//response to stress;GO:0006950//response to stress;GO:0006950//response to stress;GO:0008150//biological_process;GO:0008150//biological_process;GO:0008150//biological_process;GO:0009058//biosynthetic proce…
Mesophyll	LOC_Os01g07970	LOC_Os01g07970	0.338	0.217	2.035639156	1.246864998	0.707176579	2.74E-132	1.54E-127	--	PREDICTED: homeobox even-skipped homolog protein 2 [Oryza sativa Japonica Group]	-	-	-	-	-	GO:0003674//molecular_function	GO:0008150//biological_process
Mesophyll	LOC_Os03g16030	HSP18.1	0.536	0.416	7.621731624	4.790506372	0.669940647	1.42E-131	7.97E-127	HSP18.1	PREDICTED: 18.1 kDa class I heat shock protein [Oryza sativa Japonica Group]	Genetic Information Processing	Folding, sorting and degradation	ko04141//Protein processing in endoplasmic reticulum	K13993	-	-	GO:0006950//response to stress;GO:0009628//response to abiotic stimulus
Mesophyll	LOC_Os03g63140	RIN4	0.362	0.247	1.325762956	0.750284396	0.821313387	1.46E-131	8.17E-127	RIN4	PREDICTED: RPM1-interacting protein 4 [Oryza sativa Japonica Group]	Organismal Systems	Environmental adaptation	ko04626//Plant-pathogen interaction	K13456	GO:0005886//plasma membrane;GO:0005886//plasma membrane;GO:0016020//membrane;GO:0016020//membrane	GO:0005515//protein binding;GO:0005515//protein binding	GO:0006464//cellular protein modification process;GO:0006464//cellular protein modification process;GO:0006950//response to stress;GO:0006950//response to stress;GO:0007165//signal transduction;GO:0007165//signal transduction;GO:0008219//cell death;GO:0008219//cell death;GO:0009607//response to biotic stimulus;GO:0009607//response to biotic stimulus
Mesophyll	LOC_Os03g01910	At1g73230	0.317	0.205	1.114275006	0.619160792	0.847719316	1.88E-131	1.05E-126	At1g73230	PREDICTED: transcription factor BTF3 homolog 4 [Oryza sativa Japonica Group]	-	-	-	-	-	GO:0003674//molecular_function;GO:0003674//molecular_function	GO:0006950//response to stress;GO:0006950//response to stress;GO:0009628//response to abiotic stimulus;GO:0009628//response to abiotic stimulus
Mesophyll	LOC_Os06g44010	WRKY28	0.705	0.623	7.740977191	5.430983927	0.511302104	6.45E-131	3.61E-126	WRKY28	RecName: Full=WRKY transcription factor WRKY28; Short=OsWRKY28	-	-	-	-	GO:0005634//nucleus	GO:0003700//transcription factor activity, sequence-specific DNA binding;GO:0005515//protein binding	GO:0006139//nucleobase-containing compound metabolic process;GO:0006950//response to stress;GO:0008150//biological_process;GO:0009058//biosynthetic process;GO:0009607//response to biotic stimulus
Mesophyll	LOC_Os07g08660	RPS15	0.306	0.194	1.098364825	0.599964182	0.872409051	7.40E-131	4.14E-126	RPS15	PREDICTED: 40S ribosomal protein S15 [Oryza sativa Japonica Group]	Genetic Information Processing	Translation	ko03010//Ribosome	K02958	GO:0005575//cellular_component;GO:0005730//nucleolus;GO:0005773//vacuole;GO:0005829//cytosol;GO:0005840//ribosome;GO:0016020//membrane	GO:0005198//structural molecule activity	GO:0006412//translation
Mesophyll	LOC_Os10g26540	LOC_Os10g26540	0.51	0.412	2.610109197	1.597414712	0.708371258	6.48E-130	3.63E-125	--	PREDICTED: uncharacterized protein LOC4348580 [Oryza sativa Japonica Group]	-	-	-	-	GO:0005886//plasma membrane	GO:0003674//molecular_function	GO:0008150//biological_process
Mesophyll	LOC_Os08g23710	RPL7A-1	0.256	0.15	0.879247246	0.471691704	0.898424683	6.91E-130	3.87E-125	RPL7A-1	PREDICTED: 60S ribosomal protein L7a [Oryza sativa Japonica Group]	Genetic Information Processing	Translation	ko03010//Ribosome	K02936	GO:0005773//vacuole;GO:0005829//cytosol;GO:0005840//ribosome;GO:0016020//membrane	GO:0005198//structural molecule activity	GO:0006412//translation
Mesophyll	LOC_Os04g41260	POX2	0.326	0.218	1.155171117	0.616402073	0.906162958	3.51E-127	1.97E-122	POX2	OSJNBa0084K20.6 [Oryza sativa Japonica Group]	Metabolism;Metabolism;Metabolism	Global and overview maps;Global and overview maps;Metabolism of cofactors and vitamins	ko01100//Metabolic pathways;ko01110//Biosynthesis of secondary metabolites;ko00860//Porphyrin and chlorophyll metabolism	K00231;K00231;K00231	GO:0005739//mitochondrion;GO:0005739//mitochondrion;GO:0009536//plastid;GO:0009536//plastid	GO:0003824//catalytic activity;GO:0003824//catalytic activity	GO:0000003//reproduction;GO:0000003//reproduction;GO:0008152//metabolic process;GO:0008152//metabolic process;GO:0009058//biosynthetic process;GO:0009058//biosynthetic process;GO:0009790//embryo development;GO:0009790//embryo development;GO:0009791//post-embryonic development;GO:0009791//post-embryonic development;GO:0009987//cellular process;GO:0009987//cellular process
Mesophyll	LOC_Os06g04220	LOC_Os06g04220	0.652	0.565	5.702260227	3.883931206	0.554016232	9.66E-127	5.41E-122	--	Os06g0133300 [Oryza sativa Japonica Group]	-	-	-	-	-	-	-
Mesophyll	LOC_Os01g32770	LBD41	0.523	0.418	4.364458434	2.68207677	0.702452115	1.23E-126	6.88E-122	LBD41	PREDICTED: LOB domain-containing protein 40 [Oryza sativa Japonica Group]	-	-	-	-	GO:0005575//cellular_component	-	GO:0006139//nucleobase-containing compound metabolic process;GO:0009058//biosynthetic process
Mesophyll	LOC_Os10g31850	RZPF34	0.716	0.689	6.684165417	4.711420208	0.504585426	1.05E-125	5.90E-121	RZPF34	PREDICTED: E3 ubiquitin-protein ligase MIEL1 isoform X1 [Oryza sativa Japonica Group]	Genetic Information Processing	Folding, sorting and degradation	ko04120//Ubiquitin mediated proteolysis	K10144	-	GO:0005488//binding;GO:0005488//binding;GO:0005488//binding	-
Mesophyll	LOC_Os09g24320	LTA2	0.351	0.243	1.20390187	0.660385948	0.866336476	3.27E-125	1.83E-120	LTA2	PREDICTED: dihydrolipoyllysine-residue acetyltransferase component 4 of pyruvate dehydrogenase complex, chloroplastic [Oryza sativa Japonica Group]	Metabolism;Metabolism;Metabolism;Metabolism;Metabolism;Metabolism	Global and overview maps;Global and overview maps;Global and overview maps;Carbohydrate metabolism;Carbohydrate metabolism;Carbohydrate metabolism	ko01100//Metabolic pathways;ko01110//Biosynthesis of secondary metabolites;ko01200//Carbon metabolism;ko00010//Glycolysis / Gluconeogenesis;ko00620//Pyruvate metabolism;ko00020//Citrate cycle (TCA cycle)	K00627;K00627;K00627;K00627;K00627;K00627	GO:0005829//cytosol;GO:0005840//ribosome;GO:0009536//plastid;GO:0016020//membrane	GO:0016740//transferase activity	GO:0008152//metabolic process;GO:0009058//biosynthetic process;GO:0009987//cellular process
Mesophyll	LOC_Os09g30412	HSP81-2	0.75	0.707	5.933295334	4.516735536	0.393553152	9.16E-123	5.13E-118	HSP81-2	PREDICTED: heat shock protein 81-2 [Oryza sativa Japonica Group]	Organismal Systems;Genetic Information Processing	Environmental adaptation;Folding, sorting and degradation	ko04626//Plant-pathogen interaction;ko04141//Protein processing in endoplasmic reticulum	K04079;K04079	GO:0005575//cellular_component;GO:0005618//cell wall;GO:0005634//nucleus;GO:0005739//mitochondrion;GO:0005829//cytosol	GO:0000166//nucleotide binding;GO:0005515//protein binding;GO:0016787//hydrolase activity	GO:0006139//nucleobase-containing compound metabolic process;GO:0006950//response to stress;GO:0007275//multicellular organism development;GO:0008152//metabolic process;GO:0009056//catabolic process;GO:0009607//response to biotic stimulus;GO:0009628//response to abiotic stimulus;GO:0009791//post-embryonic development;GO:0009908//flower development;GO:0009987//cellular process;GO:0019538//protein …
Mesophyll	LOC_Os08g13690	RPL7C	0.308	0.2	1.164188986	0.678952415	0.777942902	2.37E-122	1.33E-117	RPL7C	PREDICTED: 60S ribosomal protein L7-3 [Oryza sativa Japonica Group]	Genetic Information Processing	Translation	ko03010//Ribosome	K02937	GO:0005829//cytosol;GO:0005840//ribosome;GO:0009536//plastid;GO:0016020//membrane	GO:0005198//structural molecule activity	GO:0006412//translation
Mesophyll	LOC_Os04g39440	RAB2B	0.379	0.271	1.422629882	0.857004456	0.731185761	4.00E-122	2.24E-117	RAB2B	PREDICTED: ras-related protein Rab-2-B [Oryza sativa Japonica Group]	-	-	-	-	GO:0005773//vacuole;GO:0005773//vacuole;GO:0005773//vacuole;GO:0005773//vacuole;GO:0005886//plasma membrane;GO:0005886//plasma membrane;GO:0005886//plasma membrane;GO:0005886//plasma membrane;GO:0016020//membrane;GO:0016020//membrane;GO:0016020//membrane;GO:0016020//membrane	GO:0000166//nucleotide binding;GO:0000166//nucleotide binding;GO:0000166//nucleotide binding;GO:0000166//nucleotide binding;GO:0005515//protein binding;GO:0005515//protein binding;GO:0005515//protein binding;GO:0005515//protein binding;GO:0016787//hydrolase activity;GO:0016787//hydrolase activity;GO:0016787//hydrolase activity;GO:0016787//hydrolase activity	GO:0000003//reproduction;GO:0000003//reproduction;GO:0000003//reproduction;GO:0000003//reproduction;GO:0006139//nucleobase-containing compound metabolic process;GO:0006139//nucleobase-containing compound metabolic process;GO:0006139//nucleobase-containing compound metabolic process;GO:0006139//nucleobase-containing compound metabolic process;GO:0006810//transport;GO:0006810//transport;GO:0006810/…
Mesophyll	LOC_Os05g02990	LOC_Os05g02990	0.582	0.504	3.019153553	2.014567465	0.583674014	4.22E-122	2.36E-117	--	PREDICTED: uncharacterized protein LOC4337650 [Oryza sativa Japonica Group]	-	-	-	-	GO:0005886//plasma membrane;GO:0005886//plasma membrane;GO:0005886//plasma membrane	GO:0003674//molecular_function;GO:0003674//molecular_function;GO:0003674//molecular_function	GO:0008150//biological_process;GO:0008150//biological_process;GO:0008150//biological_process
Mesophyll	LOC_Os01g48420	PRXIIC	0.449	0.34	2.00039955	1.294582715	0.627801039	1.08E-120	6.07E-116	PRXIIC	PREDICTED: peroxiredoxin-2C [Oryza sativa Japonica Group]	-	-	-	-	GO:0005575//cellular_component	GO:0003674//molecular_function;GO:0003824//catalytic activity	GO:0008152//metabolic process;GO:0019725//cellular homeostasis
Mesophyll	LOC_Os05g46430	RPL28A	0.315	0.207	1.108000471	0.649718691	0.77007138	5.28E-118	2.95E-113	RPL28A	PREDICTED: 60S ribosomal protein L28-1 [Oryza sativa Japonica Group]	Genetic Information Processing	Translation	ko03010//Ribosome	K02903	GO:0005575//cellular_component;GO:0005575//cellular_component;GO:0005618//cell wall;GO:0005618//cell wall;GO:0005829//cytosol;GO:0005829//cytosol;GO:0005840//ribosome;GO:0005840//ribosome;GO:0005886//plasma membrane;GO:0005886//plasma membrane;GO:0009536//plastid;GO:0009536//plastid	GO:0005198//structural molecule activity;GO:0005198//structural molecule activity	GO:0006412//translation;GO:0006412//translation;GO:0009987//cellular process;GO:0009987//cellular process
Mesophyll	LOC_Os02g50350	PYD1	0.342	0.236	1.736185906	0.952313879	0.866412372	5.94E-117	3.33E-112	PYD1	PREDICTED: dihydropyrimidine dehydrogenase (NADP(+)), chloroplastic [Oryza sativa Japonica Group]	Metabolism;Metabolism;Metabolism;Metabolism	Global and overview maps;Nucleotide metabolism;Metabolism of other amino acids;Metabolism of cofactors and vitamins	ko01100//Metabolic pathways;ko00240//Pyrimidine metabolism;ko00410//beta-Alanine metabolism;ko00770//Pantothenate and CoA biosynthesis	K00207;K00207;K00207;K00207	GO:0009536//plastid;GO:0009536//plastid	GO:0003824//catalytic activity;GO:0003824//catalytic activity	GO:0006139//nucleobase-containing compound metabolic process;GO:0006139//nucleobase-containing compound metabolic process;GO:0007154//cell communication;GO:0007154//cell communication;GO:0008152//metabolic process;GO:0008152//metabolic process;GO:0009056//catabolic process;GO:0009056//catabolic process;GO:0009058//biosynthetic process;GO:0009058//biosynthetic process;GO:0009991//response to extra…
Mesophyll	LOC_Os02g38190	LOC_Os02g38190	0.356	0.251	1.286725098	0.74831401	0.781988172	1.68E-115	9.39E-111	--	PREDICTED: actin cytoskeleton-regulatory complex protein PAN1 [Oryza sativa Japonica Group]	-	-	-	-	GO:0005575//cellular_component	GO:0003674//molecular_function	GO:0008150//biological_process
Mesophyll	LOC_Os01g64730	BZIP12	0.405	0.301	1.669318754	1.009363281	0.725813952	1.85E-115	1.04E-110	BZIP12	PREDICTED: G-box-binding factor 4 [Oryza sativa Japonica Group]	Environmental Information Processing	Signal transduction	ko04075//Plant hormone signal transduction	K14432	GO:0005634//nucleus	GO:0003677//DNA binding;GO:0003700//transcription factor activity, sequence-specific DNA binding	GO:0006139//nucleobase-containing compound metabolic process;GO:0009058//biosynthetic process
Mesophyll	LOC_Os04g18090	H1-I	0.6	0.492	10.61880247	7.782455525	0.448323744	2.99E-115	1.67E-110	H1-I	Os04g0253000, partial [Oryza sativa Japonica Group]	-	-	-	-	GO:0005622//intracellular;GO:0005634//nucleus	GO:0003677//DNA binding;GO:0003682//chromatin binding	GO:0006259//DNA metabolic process;GO:0006950//response to stress;GO:0009628//response to abiotic stimulus;GO:0016043//cellular component organization
Mesophyll	LOC_Os04g42430	MICU	0.354	0.25	1.363189849	0.801563208	0.766098303	3.13E-114	1.75E-109	MICU	PREDICTED: calcium uptake protein 1 homolog, mitochondrial [Oryza sativa Japonica Group]	-	-	-	-	-	GO:0005488//binding;GO:0005488//binding	-
Mesophyll	LOC_Os10g41400	MSRA4	0.52	0.437	2.387942295	1.530429574	0.641831317	1.37E-113	7.68E-109	MSRA4	PREDICTED: peptide methionine sulfoxide reductase A4, chloroplastic [Oryza sativa Japonica Group]	-	-	-	-	GO:0009536//plastid;GO:0009536//plastid	GO:0003824//catalytic activity;GO:0003824//catalytic activity;GO:0005515//protein binding;GO:0005515//protein binding	GO:0006464//cellular protein modification process;GO:0006464//cellular protein modification process;GO:0006950//response to stress;GO:0006950//response to stress;GO:0008152//metabolic process;GO:0008152//metabolic process;GO:0009628//response to abiotic stimulus;GO:0009628//response to abiotic stimulus;GO:0009987//cellular process;GO:0009987//cellular process
Mesophyll	LOC_Os07g42300	Os07g0614500	0.54	0.45	3.088462112	1.974577153	0.645344893	1.81E-113	1.01E-108	Os07g0614500	PREDICTED: elongation factor 1-delta 1 [Oryza sativa Japonica Group]	-	-	-	-	GO:0005737//cytoplasm;GO:0005829//cytosol;GO:0005886//plasma membrane	GO:0008135//translation factor activity, RNA binding	GO:0006412//translation;GO:0008150//biological_process
Mesophyll	LOC_Os04g57300	PI4KG6	0.284	0.182	1.02603806	0.564880297	0.861067163	8.25E-113	4.62E-108	PI4KG6	PREDICTED: phosphatidylinositol 4-kinase gamma 6 [Oryza sativa Japonica Group]	-	-	-	-	GO:0005575//cellular_component;GO:0005575//cellular_component	GO:0016301//kinase activity;GO:0016301//kinase activity	GO:0008152//metabolic process;GO:0008152//metabolic process;GO:0009987//cellular process;GO:0009987//cellular process
Mesophyll	LOC_Os03g02300	LOC_Os03g02300	0.251	0.154	0.8939489	0.459720677	0.959434811	4.37E-112	2.45E-107	--	expressed protein [Oryza sativa Japonica Group]	-	-	-	-	GO:0005575//cellular_component	GO:0003674//molecular_function	GO:0009628//response to abiotic stimulus
Mesophyll	LOC_Os06g48750	Os06g0701100	0.468	0.376	2.241527598	1.37933104	0.700513516	4.39E-111	2.46E-106	Os06g0701100	PREDICTED: eukaryotic initiation factor 4A-1 [Oryza sativa Japonica Group]	Genetic Information Processing	Translation	ko03013//RNA transport	K03257	-	-	-
Mesophyll	LOC_Os01g01610	At2g16710	0.252	0.157	0.738181313	0.381596623	0.951926811	5.37E-111	3.01E-106	At2g16710	PREDICTED: iron-sulfur assembly protein IscA-like 3, mitochondrial [Oryza sativa Japonica Group]	-	-	-	-	-	GO:0005198//structural molecule activity;GO:0005488//binding	GO:0009058//biosynthetic process;GO:0009987//cellular process
Mesophyll	LOC_Os06g09679	CPN20	0.298	0.197	1.007444532	0.566131799	0.831490543	6.46E-111	3.62E-106	CPN20	PREDICTED: 20 kDa chaperonin, chloroplastic isoform X1 [Oryza sativa Japonica Group]	-	-	-	-	GO:0005576//extracellular region;GO:0005576//extracellular region;GO:0005576//extracellular region;GO:0005739//mitochondrion;GO:0005739//mitochondrion;GO:0005739//mitochondrion;GO:0009536//plastid;GO:0009536//plastid;GO:0009536//plastid;GO:0009579//thylakoid;GO:0009579//thylakoid;GO:0009579//thylakoid;GO:0016020//membrane;GO:0016020//membrane;GO:0016020//membrane	GO:0005488//binding;GO:0005488//binding;GO:0005488//binding;GO:0005515//protein binding;GO:0005515//protein binding;GO:0005515//protein binding	GO:0006950//response to stress;GO:0006950//response to stress;GO:0006950//response to stress;GO:0008150//biological_process;GO:0008150//biological_process;GO:0008150//biological_process;GO:0009628//response to abiotic stimulus;GO:0009628//response to abiotic stimulus;GO:0009628//response to abiotic stimulus
Mesophyll	LOC_Os02g39630	LOC_Os02g39630	0.525	0.437	2.425388772	1.667190226	0.540797294	2.25E-110	1.26E-105	--	Os02g0599500 [Oryza sativa Japonica Group]	-	-	-	-	GO:0005623//cell;GO:0005623//cell;GO:0005623//cell;GO:0009536//plastid;GO:0009536//plastid;GO:0009536//plastid	GO:0003674//molecular_function;GO:0003674//molecular_function;GO:0003674//molecular_function	GO:0008150//biological_process;GO:0008150//biological_process;GO:0008150//biological_process
Mesophyll	LOC_Os07g44740	CPN10	0.339	0.235	1.447591313	0.845722335	0.77539837	1.11E-109	6.24E-105	CPN10	PREDICTED: 10 kDa chaperonin [Oryza sativa Japonica Group]	-	-	-	-	GO:0005739//mitochondrion	GO:0005488//binding;GO:0005515//protein binding	GO:0006950//response to stress;GO:0009628//response to abiotic stimulus;GO:0009987//cellular process;GO:0019538//protein metabolic process
Mesophyll	LOC_Os02g46620	LOC_Os02g46620	0.295	0.195	1.285030425	0.678259928	0.921892352	9.33E-109	5.22E-104	--	OSJNBa0009P12.10 [Oryza sativa Japonica Group]	-	-	-	-	GO:0005886//plasma membrane	GO:0003674//molecular_function	GO:0008150//biological_process
Mesophyll	LOC_Os01g64120	FDX6	0.54	0.448	4.276328454	2.725032171	0.650099405	2.41E-108	1.35E-103	FDX6	PREDICTED: ferredoxin, root R-B1 [Oryza sativa Japonica Group]	Metabolism	Energy metabolism	ko00195//Photosynthesis	K02639	GO:0009536//plastid	GO:0003674//molecular_function;GO:0005488//binding	GO:0006091//generation of precursor metabolites and energy
Mesophyll	LOC_Os06g07600	RFS6	0.462	0.367	3.582063712	2.07775366	0.78576638	7.20E-108	4.03E-103	RFS6	PREDICTED: probable galactinol--sucrose galactosyltransferase 6 [Oryza sativa Japonica Group]	Metabolism	Carbohydrate metabolism	ko00052//Galactose metabolism	K06617	GO:0005575//cellular_component;GO:0009536//plastid	GO:0016787//hydrolase activity	GO:0006950//response to stress;GO:0008150//biological_process;GO:0008152//metabolic process;GO:0009628//response to abiotic stimulus
Mesophyll	LOC_Os06g50230	LOC_Os06g50230	0.387	0.277	3.287221595	2.068763949	0.668099674	1.76E-107	9.87E-103	--	unknown protein [Oryza sativa Japonica Group]	-	-	-	-	-	-	-
Mesophyll	LOC_Os02g43830	At2g43090	0.273	0.178	0.852159277	0.452813827	0.912205095	5.08E-106	2.84E-101	At2g43090	PREDICTED: 3-isopropylmalate dehydratase small subunit 3 [Oryza sativa Japonica Group]	Metabolism;Metabolism;Metabolism;Metabolism;Metabolism;Metabolism	Global and overview maps;Global and overview maps;Global and overview maps;Global and overview maps;Amino acid metabolism;Carbohydrate metabolism	ko01100//Metabolic pathways;ko01110//Biosynthesis of secondary metabolites;ko01230//Biosynthesis of amino acids;ko01210//2-Oxocarboxylic acid metabolism;ko00290//Valine, leucine and isoleucine biosynthesis;ko00660//C5-Branched dibasic acid metabolism	K01704;K01704;K01704;K01704;K01704;K01704	GO:0009536//plastid;GO:0009536//plastid	GO:0003824//catalytic activity;GO:0003824//catalytic activity	GO:0006950//response to stress;GO:0006950//response to stress;GO:0008152//metabolic process;GO:0008152//metabolic process;GO:0009628//response to abiotic stimulus;GO:0009628//response to abiotic stimulus
Mesophyll	LOC_Os03g30430	Os03g0417800	0.582	0.499	3.199163897	2.334220418	0.454754106	1.19E-105	6.65E-101	Os03g0417800	PREDICTED: protein SPIRAL1-like 1 [Oryza sativa Japonica Group]	-	-	-	-	-	-	-
Mesophyll	LOC_Os07g09970	YLS3	0.659	0.577	5.198753671	3.845551658	0.434975226	2.06E-105	1.15E-100	YLS3	PREDICTED: protein YLS3 [Oryza sativa Japonica Group]	-	-	-	-	GO:0005886//plasma membrane;GO:0016020//membrane	GO:0008289//lipid binding	GO:0006810//transport
Mesophyll	LOC_Os10g42410	LOC_Os10g42410	0.738	0.698	6.173617331	4.713343869	0.389365122	4.59E-105	2.57E-100	--	expressed protein [Oryza sativa Japonica Group]	-	-	-	-	-	GO:0005488//binding;GO:0005488//binding;GO:0005488//binding	-
Mesophyll	LOC_Os06g04240	LOC_Os06g04240	0.508	0.395	4.572192808	3.454214472	0.40452858	2.44E-104	1.36E-99	--	Os06g0133400, partial [Oryza sativa Japonica Group]	-	-	-	-	-	-	-
Mesophyll	LOC_Os04g58800	UEV1C	0.317	0.218	1.967106525	1.228282995	0.679432092	3.41E-103	1.91E-98	UEV1C	PREDICTED: ubiquitin-conjugating enzyme E2 variant 1C isoform X1 [Oryza sativa Japonica Group]	-	-	-	-	GO:0005622//intracellular;GO:0005622//intracellular;GO:0005829//cytosol;GO:0005829//cytosol	GO:0003824//catalytic activity;GO:0003824//catalytic activity;GO:0005515//protein binding;GO:0005515//protein binding	GO:0006259//DNA metabolic process;GO:0006259//DNA metabolic process;GO:0006464//cellular protein modification process;GO:0006464//cellular protein modification process;GO:0006950//response to stress;GO:0006950//response to stress
Mesophyll	LOC_Os11g45740	JAMYB	0.719	0.679	8.154440362	5.924325609	0.460934933	3.50E-103	1.96E-98	JAMYB	PREDICTED: transcription factor MYB108 [Oryza sativa Japonica Group]	Organismal Systems	Environmental adaptation	ko04626//Plant-pathogen interaction	K09422	-	GO:0003677//DNA binding;GO:0003700//transcription factor activity, sequence-specific DNA binding	GO:0006139//nucleobase-containing compound metabolic process;GO:0006950//response to stress;GO:0009058//biosynthetic process;GO:0009628//response to abiotic stimulus;GO:0009719//response to endogenous stimulus
Mesophyll	LOC_Os01g57260	VPS28-1	0.349	0.251	1.244819246	0.754650628	0.722055475	6.20E-103	3.47E-98	VPS28-1	PREDICTED: vacuolar protein sorting-associated protein 28 homolog 1 [Oryza sativa Japonica Group]	Cellular Processes	Transport and catabolism	ko04144//Endocytosis	K12184	GO:0005768//endosome;GO:0016020//membrane	GO:0005215//transporter activity	GO:0006810//transport
Mesophyll	LOC_Os05g44050	RAB7	0.533	0.457	2.828104226	1.816197342	0.63891432	3.66E-102	2.05E-97	RAB7	PREDICTED: ras-related protein Rab7 isoform X2 [Oryza brachyantha]	Cellular Processes;Cellular Processes	Transport and catabolism;Transport and catabolism	ko04144//Endocytosis;ko04145//Phagosome	K07897;K07897	GO:0005634//nucleus;GO:0005886//plasma membrane	GO:0000166//nucleotide binding	GO:0006810//transport;GO:0007165//signal transduction
Mesophyll	LOC_Os06g04230	LOC_Os06g04230	0.63	0.544	6.435288386	4.659180108	0.465928701	1.34E-101	7.48E-97	--	Os06g0133400, partial [Oryza sativa Japonica Group]	-	-	-	-	-	-	-
Mesophyll	LOC_Os01g32780	At3g01520	0.541	0.457	3.375936405	2.2811488	0.56552717	7.12E-101	3.99E-96	At3g01520	PREDICTED: universal stress protein A-like protein [Oryza sativa Japonica Group]	-	-	-	-	GO:0005575//cellular_component	GO:0003674//molecular_function	GO:0006950//response to stress
Mesophyll	LOC_Os01g44050	cysG	0.384	0.282	1.930019967	1.188781175	0.699132598	3.02E-99	1.69E-94	cysG	PREDICTED: uroporphyrinogen-III C-methyltransferase [Oryza sativa Japonica Group]	Metabolism;Metabolism;Metabolism	Global and overview maps;Global and overview maps;Metabolism of cofactors and vitamins	ko01100//Metabolic pathways;ko01110//Biosynthesis of secondary metabolites;ko00860//Porphyrin and chlorophyll metabolism	K02303;K02303;K02303	GO:0009536//plastid	GO:0016740//transferase activity	GO:0008152//metabolic process;GO:0009058//biosynthetic process;GO:0009987//cellular process
Mesophyll	LOC_Os02g14430	PER70	0.381	0.276	2.527133589	1.62441698	0.637579917	4.01E-98	2.25E-93	PER70	PREDICTED: peroxidase 70 [Oryza sativa Japonica Group]	Metabolism;Metabolism;Metabolism	Global and overview maps;Global and overview maps;Biosynthesis of other secondary metabolites	ko01100//Metabolic pathways;ko01110//Biosynthesis of secondary metabolites;ko00940//Phenylpropanoid biosynthesis	K00430;K00430;K00430	GO:0005576//extracellular region;GO:0005618//cell wall;GO:0005829//cytosol	GO:0003824//catalytic activity;GO:0005515//protein binding	GO:0006950//response to stress;GO:0008152//metabolic process
Mesophyll	LOC_Os03g22810	SODCC1	0.743	0.725	6.333887882	4.84480274	0.386653404	6.50E-98	3.64E-93	SODCC1	PREDICTED: superoxide dismutase [Cu-Zn] 1 [Oryza sativa Japonica Group]	Cellular Processes	Transport and catabolism	ko04146//Peroxisome	K04565	GO:0005576//extracellular region;GO:0005737//cytoplasm;GO:0005829//cytosol	GO:0003824//catalytic activity;GO:0005488//binding	GO:0006950//response to stress;GO:0008150//biological_process;GO:0008152//metabolic process;GO:0009607//response to biotic stimulus;GO:0009628//response to abiotic stimulus;GO:0009987//cellular process
Mesophyll	LOC_Os02g03860	At2g21870	0.528	0.453	2.476776093	1.699171375	0.543632084	8.70E-97	4.87E-92	At2g21870	PREDICTED: probable ATP synthase 24 kDa subunit, mitochondrial [Oryza sativa Japonica Group]	-	-	-	-	GO:0005730//nucleolus;GO:0005739//mitochondrion;GO:0009536//plastid;GO:0016020//membrane	GO:0005488//binding	GO:0007275//multicellular organism development
Mesophyll	LOC_Os02g43020	HOP	0.27	0.178	0.914620219	0.528474665	0.791338503	8.42E-96	4.72E-91	HOP	PREDICTED: hsp70-Hsp90 organizing protein [Oryza sativa Japonica Group]	-	-	-	-	GO:0005634//nucleus;GO:0005829//cytosol;GO:0005886//plasma membrane	GO:0005488//binding	GO:0006950//response to stress;GO:0008150//biological_process
Mesophyll	LOC_Os02g52140	PABN3	0.326	0.235	1.118447315	0.659939997	0.761090537	8.79E-95	4.92E-90	PABN3	PREDICTED: polyadenylate-binding protein 2 isoform X1 [Oryza sativa Japonica Group]	Genetic Information Processing	Translation	ko03015//mRNA surveillance pathway	K14396	GO:0005773//vacuole;GO:0005773//vacuole;GO:0016020//membrane;GO:0016020//membrane	GO:0003723//RNA binding;GO:0003723//RNA binding;GO:0005515//protein binding;GO:0005515//protein binding	GO:0008150//biological_process;GO:0008150//biological_process
Mesophyll	LOC_Os02g44990	LOC_Os02g44990	0.344	0.245	1.873652728	1.158739572	0.693297226	1.53E-94	8.59E-90	--	F-box/DUF domain-containing protein [Oryza sativa Indica Group]	-	-	-	-	GO:0005575//cellular_component	GO:0003674//molecular_function	GO:0008150//biological_process
Mesophyll	LOC_Os06g47350	RRN3	0.389	0.295	1.49281362	0.940758064	0.666138398	1.66E-94	9.30E-90	RRN3	PREDICTED: RNA polymerase I-specific transcription initiation factor RRN3 isoform X1 [Oryza sativa Japonica Group]	-	-	-	-	GO:0005575//cellular_component;GO:0005575//cellular_component	-	GO:0006139//nucleobase-containing compound metabolic process;GO:0006139//nucleobase-containing compound metabolic process;GO:0008150//biological_process;GO:0008150//biological_process;GO:0009058//biosynthetic process;GO:0009058//biosynthetic process
Mesophyll	LOC_Os03g05750	HIPP05	0.548	0.449	4.008212533	2.985442414	0.425014268	3.12E-94	1.75E-89	HIPP05	heavy metal-associated isoprenylated plant protein 6-like [Aegilops tauschii subsp. tauschii] [Aegilops tauschii]	-	-	-	-	GO:0005575//cellular_component	GO:0005488//binding	GO:0006810//transport
Mesophyll	LOC_Os10g37830	PP2A13	0.387	0.305	1.899152032	1.097993419	0.790485994	4.26E-93	2.38E-88	PP2A13	PREDICTED: F-box protein PP2-A13 [Oryza sativa Japonica Group]	-	-	-	-	-	GO:0005515//protein binding;GO:0005515//protein binding;GO:0030246//carbohydrate binding;GO:0030246//carbohydrate binding	GO:0006464//cellular protein modification process;GO:0006464//cellular protein modification process;GO:0006950//response to stress;GO:0006950//response to stress;GO:0009058//biosynthetic process;GO:0009058//biosynthetic process
Mesophyll	LOC_Os05g31620	CML15	0.72	0.684	13.76311564	9.448180588	0.542698654	5.91E-93	3.31E-88	CML15	PREDICTED: probable calcium-binding protein CML15 [Oryza sativa Japonica Group]	Organismal Systems	Environmental adaptation	ko04626//Plant-pathogen interaction	K13448	GO:0005634//nucleus;GO:0005737//cytoplasm	GO:0005488//binding	GO:0006950//response to stress;GO:0007275//multicellular organism development;GO:0009628//response to abiotic stimulus;GO:0009653//anatomical structure morphogenesis;GO:0016049//cell growth;GO:0030154//cell differentiation
Mesophyll	LOC_Os03g55450	LOC_Os03g55450	0.266	0.179	0.86066376	0.467447507	0.880645358	1.60E-92	8.97E-88	--	transcriptional regulator of RNA polII SAGA subunit [Zea mays]	-	-	-	-	GO:0005575//cellular_component;GO:0005575//cellular_component	GO:0003674//molecular_function;GO:0003674//molecular_function	GO:0008150//biological_process;GO:0008150//biological_process
Mesophyll	LOC_Os02g18380	RPL27C	0.366	0.268	1.391381884	0.925467827	0.5882637	1.66E-92	9.32E-88	RPL27C	PREDICTED: 60S ribosomal protein L27-3 [Oryza sativa Japonica Group]	Genetic Information Processing	Translation	ko03010//Ribosome	K02901	GO:0005622//intracellular;GO:0005829//cytosol;GO:0005840//ribosome	GO:0005198//structural molecule activity	GO:0006412//translation
Mesophyll	LOC_Os06g09390	EREBP1	0.268	0.178	0.937506924	0.55209077	0.763923864	1.73E-92	9.68E-88	EREBP1	PREDICTED: ethylene-responsive transcription factor 1-like [Oryza sativa Japonica Group]	-	-	-	-	GO:0005634//nucleus;GO:0005634//nucleus	GO:0003677//DNA binding;GO:0003677//DNA binding;GO:0003700//transcription factor activity, sequence-specific DNA binding;GO:0003700//transcription factor activity, sequence-specific DNA binding	GO:0006139//nucleobase-containing compound metabolic process;GO:0006139//nucleobase-containing compound metabolic process;GO:0009058//biosynthetic process;GO:0009058//biosynthetic process
Mesophyll	LOC_Os03g22460	LOC_Os03g22460	0.404	0.309	1.672550075	1.099059128	0.605780402	3.61E-91	2.02E-86	--	Digalactosyldiacylglycerol synthase 1 chloroplastic [Zea mays]	-	-	-	-	GO:0005829//cytosol;GO:0005840//ribosome	GO:0005198//structural molecule activity	GO:0006139//nucleobase-containing compound metabolic process;GO:0006412//translation;GO:0009987//cellular process
Mesophyll	LOC_Os07g30300	At5g61530	0.26	0.174	0.95472306	0.519454273	0.87808555	7.69E-91	4.31E-86	At5g61530	PREDICTED: uncharacterized Rho GTPase-activating protein At5g61530 [Oryza sativa Japonica Group]	-	-	-	-	-	GO:0030234//enzyme regulator activity	GO:0006139//nucleobase-containing compound metabolic process;GO:0007165//signal transduction;GO:0009056//catabolic process
Mesophyll	LOC_Os10g22590	MGS1	0.594	0.504	5.02172314	3.672280157	0.451506366	4.37E-90	2.44E-85	MGS1	Os10g0371000, partial [Oryza sativa Japonica Group]	-	-	-	-	GO:0005623//cell	GO:0003674//molecular_function	GO:0008150//biological_process
Mesophyll	LOC_Os09g16760	NFKB1	0.378	0.286	1.571456336	1.004869633	0.645093841	1.05E-89	5.89E-85	NFKB1	PREDICTED: ankyrin repeat-containing protein At5g02620 [Oryza sativa Japonica Group]	-	-	-	-	-	-	GO:0008150//biological_process
Mesophyll	LOC_Os10g25230	TIFY11E	0.619	0.534	5.114755211	3.875326707	0.400347254	1.06E-88	5.93E-84	TIFY11E	PREDICTED: protein TIFY 11e [Oryza sativa Japonica Group]	Environmental Information Processing	Signal transduction	ko04075//Plant hormone signal transduction	K13464	-	GO:0005515//protein binding	GO:0006950//response to stress;GO:0009719//response to endogenous stimulus
Mesophyll	LOC_Os03g20090	MYB2	0.323	0.228	1.980960855	1.185978911	0.740122016	2.78E-88	1.56E-83	MYB2	PREDICTED: myb-related protein Myb4-like [Oryza sativa Japonica Group]	Organismal Systems	Environmental adaptation	ko04626//Plant-pathogen interaction	K09422	-	GO:0003677//DNA binding;GO:0003700//transcription factor activity, sequence-specific DNA binding	GO:0006139//nucleobase-containing compound metabolic process;GO:0006950//response to stress;GO:0009058//biosynthetic process;GO:0009628//response to abiotic stimulus;GO:0009719//response to endogenous stimulus
Mesophyll	LOC_Os02g10730	LOC_Os02g10730	0.646	0.599	5.254401491	3.649648121	0.525769068	4.10E-87	2.29E-82	--	Os02g0201300, partial [Oryza sativa Japonica Group]	-	-	-	-	-	-	-
Mesophyll	LOC_Os01g03060	LOC_Os01g03060	0.583	0.526	2.933118348	2.050584323	0.516400213	3.13E-86	1.75E-81	--	PREDICTED: sarcoplasmic reticulum histidine-rich calcium-binding protein [Oryza sativa Japonica Group]	-	-	-	-	-	-	-
Mesophyll	LOC_Os04g57320	AOX4	0.269	0.185	0.988862338	0.522561577	0.920168645	5.05E-86	2.83E-81	AOX4	PREDICTED: ubiquinol oxidase 4, chloroplastic/chromoplastic [Oryza sativa Japonica Group]	-	-	-	-	GO:0009579//thylakoid;GO:0009579//thylakoid	GO:0003824//catalytic activity;GO:0003824//catalytic activity	GO:0006629//lipid metabolic process;GO:0006629//lipid metabolic process;GO:0008152//metabolic process;GO:0008152//metabolic process;GO:0009058//biosynthetic process;GO:0009058//biosynthetic process;GO:0009628//response to abiotic stimulus;GO:0009628//response to abiotic stimulus;GO:0009987//cellular process;GO:0009987//cellular process;GO:0016043//cellular component organization;GO:0016043//cellu…
Mesophyll	LOC_Os03g59170	APRL5	0.394	0.31	1.539402571	1.01244285	0.604530089	1.06E-84	5.91E-80	APRL5	PREDICTED: 5'-adenylylsulfate reductase-like 5 [Oryza sativa Japonica Group]	-	-	-	-	-	-	GO:0019725//cellular homeostasis
Mesophyll	LOC_Os10g39220	TOM3	0.424	0.347	1.641773522	1.079631788	0.604715765	6.27E-82	3.51E-77	TOM3	PREDICTED: tobamovirus multiplication protein 3 [Oryza sativa Japonica Group]	-	-	-	-	-	-	GO:0000003//reproduction
Mesophyll	LOC_Os05g49020	At1g29970	0.34	0.255	1.193072094	0.77971146	0.61366898	9.65E-81	5.40E-76	At1g29970	PREDICTED: 60S ribosomal protein L18a-like protein [Oryza sativa Japonica Group]	-	-	-	-	-	GO:0003674//molecular_function	GO:0008150//biological_process
Mesophyll	LOC_Os03g51650	At2g36630	0.533	0.461	3.244146615	2.269914308	0.515201187	3.33E-80	1.87E-75	At2g36630	Sulfite exporter TauE/SafE family protein [Zea mays]	-	-	-	-	-	-	GO:0006464//cellular protein modification process;GO:0009058//biosynthetic process
Mesophyll	LOC_Os05g41930	LOC_Os05g41930	0.342	0.257	1.221076944	0.815171318	0.582978916	1.86E-79	1.04E-74	--	PREDICTED: B2 protein [Oryza sativa Japonica Group]	-	-	-	-	-	GO:0003674//molecular_function;GO:0003674//molecular_function;GO:0003674//molecular_function	GO:0008150//biological_process;GO:0008150//biological_process;GO:0008150//biological_process
Mesophyll	LOC_Os03g38000	RPS3B	0.328	0.242	1.213106737	0.775190976	0.646082812	2.40E-79	1.34E-74	RPS3B	PREDICTED: 40S ribosomal protein S3-2 [Oryza sativa Japonica Group]	Genetic Information Processing	Translation	ko03010//Ribosome	K02985	GO:0005575//cellular_component;GO:0005575//cellular_component;GO:0005730//nucleolus;GO:0005829//cytosol;GO:0005829//cytosol;GO:0005840//ribosome;GO:0005840//ribosome;GO:0016020//membrane;GO:0016020//membrane	GO:0003723//RNA binding;GO:0005198//structural molecule activity;GO:0005198//structural molecule activity	GO:0006412//translation;GO:0006412//translation;GO:0006950//response to stress;GO:0006950//response to stress;GO:0009628//response to abiotic stimulus;GO:0009628//response to abiotic stimulus
Mesophyll	LOC_Os05g12481	LOC_Os05g12481	0.307	0.221	1.510252431	0.916300573	0.720896883	3.95E-79	2.21E-74	--	Os05g0215700 [Oryza sativa Japonica Group]	-	-	-	-	-	-	-
Mesophyll	LOC_Os05g01710	TFIIAy	0.327	0.244	1.146209897	0.717919569	0.67497713	1.04E-77	5.82E-73	TFIIAy	PREDICTED: transcription initiation factor IIA subunit 2 [Oryza sativa Japonica Group]	Genetic Information Processing	Transcription	ko03022//Basal transcription factors	K03123	GO:0005654//nucleoplasm;GO:0005654//nucleoplasm;GO:0005654//nucleoplasm	-	GO:0006139//nucleobase-containing compound metabolic process;GO:0006139//nucleobase-containing compound metabolic process;GO:0006139//nucleobase-containing compound metabolic process;GO:0009058//biosynthetic process;GO:0009058//biosynthetic process;GO:0009058//biosynthetic process
Mesophyll	LOC_Os07g47590	Os07g0673200	0.287	0.206	1.292183855	0.75193471	0.78113205	4.26E-77	2.39E-72	Os07g0673200	PREDICTED: probable E3 ubiquitin-protein ligase BAH1-like 2 [Oryza sativa Japonica Group]	-	-	-	-	GO:0005634//nucleus;GO:0005634//nucleus;GO:0005634//nucleus	GO:0003824//catalytic activity;GO:0003824//catalytic activity;GO:0003824//catalytic activity	GO:0006464//cellular protein modification process;GO:0006464//cellular protein modification process;GO:0006464//cellular protein modification process;GO:0006950//response to stress;GO:0006950//response to stress;GO:0006950//response to stress;GO:0008150//biological_process;GO:0008150//biological_process;GO:0008150//biological_process;GO:0008152//metabolic process;GO:0008152//metabolic process;GO:…
Mesophyll	LOC_Os03g16110	Os03g0268000	0.317	0.235	1.106600329	0.699198767	0.662359713	9.04E-77	5.06E-72	Os03g0268000	PREDICTED: serine/threonine-protein phosphatase PP1 [Oryza brachyantha]	Genetic Information Processing	Translation	ko03015//mRNA surveillance pathway	K06269	GO:0005737//cytoplasm;GO:0005737//cytoplasm;GO:0005737//cytoplasm	GO:0016787//hydrolase activity;GO:0016787//hydrolase activity;GO:0016787//hydrolase activity	GO:0006464//cellular protein modification process;GO:0006464//cellular protein modification process;GO:0006464//cellular protein modification process;GO:0008152//metabolic process;GO:0008152//metabolic process;GO:0008152//metabolic process;GO:0009987//cellular process;GO:0009987//cellular process;GO:0009987//cellular process
Mesophyll	LOC_Os07g42910	COX6B-1	0.377	0.297	1.389633613	0.873591684	0.669673529	1.84E-76	1.03E-71	COX6B-1	PREDICTED: cytochrome c oxidase subunit 6b-1 [Oryza sativa Japonica Group]	Metabolism;Metabolism	Global and overview maps;Energy metabolism	ko01100//Metabolic pathways;ko00190//Oxidative phosphorylation	K02267;K02267	GO:0005739//mitochondrion;GO:0009536//plastid;GO:0009579//thylakoid;GO:0016020//membrane	GO:0003824//catalytic activity;GO:0005215//transporter activity;GO:0005488//binding	GO:0006810//transport;GO:0006950//response to stress;GO:0008152//metabolic process;GO:0009628//response to abiotic stimulus;GO:0009987//cellular process
Mesophyll	LOC_Os08g02340	RPP1A	0.38	0.297	1.744347435	1.200310056	0.5392803	2.41E-74	1.35E-69	RPP1A	PREDICTED: 60S acidic ribosomal protein P1 [Oryza sativa Japonica Group]	Genetic Information Processing	Translation	ko03010//Ribosome	K02942	GO:0005829//cytosol;GO:0005829//cytosol;GO:0005840//ribosome;GO:0005840//ribosome	GO:0005198//structural molecule activity;GO:0005198//structural molecule activity	GO:0006412//translation;GO:0006412//translation
Mesophyll	LOC_Os09g33800	LOC_Os09g33800	0.463	0.394	1.968836074	1.335880228	0.559552332	8.61E-74	4.82E-69	--	PREDICTED: UPF0664 stress-induced protein C29B12.11c [Oryza sativa Japonica Group]	-	-	-	-	GO:0005829//cytosol;GO:0005829//cytosol;GO:0005886//plasma membrane;GO:0005886//plasma membrane	GO:0003674//molecular_function;GO:0003674//molecular_function	GO:0008150//biological_process;GO:0008150//biological_process
Mesophyll	LOC_Os08g39500	RPL31	0.29	0.207	0.996023706	0.613430282	0.699280692	3.23E-73	1.81E-68	RPL31	PREDICTED: 60S ribosomal protein L31 [Oryza sativa Japonica Group]	Genetic Information Processing	Translation	ko03010//Ribosome	K02910	GO:0005575//cellular_component;GO:0005618//cell wall;GO:0005829//cytosol;GO:0005840//ribosome	GO:0005198//structural molecule activity	GO:0006412//translation;GO:0009987//cellular process
Mesophyll	LOC_Os04g39980	DAO	0.352	0.269	1.700361657	1.135156871	0.58294995	1.47E-71	8.21E-67	DAO	PREDICTED: 2-oxoglutarate-dependent dioxygenase DAO [Oryza sativa Japonica Group]	-	-	-	-	GO:0005634//nucleus	GO:0003824//catalytic activity	GO:0008150//biological_process;GO:0008152//metabolic process
Mesophyll	LOC_Os03g08020	REFA1	0.251	0.175	0.853047861	0.511782646	0.73709546	1.71E-71	9.55E-67	REFA1	PREDICTED: elongation factor 1-alpha-like [Oryza brachyantha]	Genetic Information Processing	Translation	ko03013//RNA transport	K03231	GO:0005575//cellular_component;GO:0005730//nucleolus;GO:0005739//mitochondrion;GO:0005773//vacuole;GO:0005829//cytosol;GO:0005886//plasma membrane;GO:0009536//plastid;GO:0016020//membrane	GO:0005515//protein binding;GO:0008135//translation factor activity, RNA binding	GO:0006412//translation;GO:0008150//biological_process
Mesophyll	LOC_Os09g04790	PAP2	0.332	0.25	1.22993931	0.772039727	0.671840137	4.72E-71	2.64E-66	PAP2	PREDICTED: probable plastid-lipid-associated protein 2, chloroplastic [Oryza sativa Japonica Group]	-	-	-	-	GO:0005634//nucleus;GO:0009536//plastid;GO:0009579//thylakoid;GO:0016020//membrane	GO:0005198//structural molecule activity;GO:0005515//protein binding	GO:0006091//generation of precursor metabolites and energy;GO:0006950//response to stress;GO:0009628//response to abiotic stimulus;GO:0009719//response to endogenous stimulus;GO:0015979//photosynthesis
Mesophyll	LOC_Os12g42850	CAT2	0.522	0.463	2.507206943	1.81861997	0.46323698	2.02E-70	1.13E-65	CAT2	PREDICTED: cationic amino acid transporter 2, vacuolar [Oryza sativa Japonica Group]	-	-	-	-	GO:0005773//vacuole;GO:0005773//vacuole;GO:0005773//vacuole;GO:0016020//membrane;GO:0016020//membrane;GO:0016020//membrane	GO:0005215//transporter activity;GO:0005215//transporter activity;GO:0005215//transporter activity	GO:0006810//transport;GO:0006810//transport;GO:0006810//transport;GO:0009987//cellular process;GO:0009987//cellular process;GO:0009987//cellular process
Mesophyll	LOC_Os03g22890	NUG2	0.279	0.201	0.900074147	0.554263052	0.699473017	6.94E-70	3.88E-65	NUG2	PREDICTED: nuclear/nucleolar GTPase 2 [Oryza sativa Japonica Group]	Genetic Information Processing	Translation	ko03008//Ribosome biogenesis in eukaryotes	K14537	GO:0005622//intracellular;GO:0005622//intracellular	GO:0000166//nucleotide binding;GO:0000166//nucleotide binding;GO:0016787//hydrolase activity;GO:0016787//hydrolase activity	GO:0006139//nucleobase-containing compound metabolic process;GO:0006139//nucleobase-containing compound metabolic process;GO:0009056//catabolic process;GO:0009056//catabolic process;GO:0009987//cellular process;GO:0009987//cellular process
Mesophyll	LOC_Os12g38430	SCL30	0.335	0.26	1.210156638	0.754968891	0.680704693	8.41E-70	4.71E-65	SCL30	PREDICTED: serine/arginine-rich SC35-like splicing factor SCL30 [Oryza sativa Japonica Group]	Genetic Information Processing	Transcription	ko03040//Spliceosome	K12900	GO:0005654//nucleoplasm	GO:0000166//nucleotide binding;GO:0003676//nucleic acid binding;GO:0003723//RNA binding	GO:0006139//nucleobase-containing compound metabolic process;GO:0006950//response to stress
Mesophyll	LOC_Os02g05630	Os02g0149800	0.574	0.519	3.014048303	2.233874234	0.432154572	1.26E-68	7.06E-64	Os02g0149800	PREDICTED: probable protein phosphatase 2C 10 isoform X1 [Oryza sativa Japonica Group]	-	-	-	-	GO:0005886//plasma membrane;GO:0005886//plasma membrane;GO:0005886//plasma membrane;GO:0005886//plasma membrane	GO:0016787//hydrolase activity;GO:0016787//hydrolase activity;GO:0016787//hydrolase activity;GO:0016787//hydrolase activity	GO:0006464//cellular protein modification process;GO:0006464//cellular protein modification process;GO:0006464//cellular protein modification process;GO:0006464//cellular protein modification process;GO:0006950//response to stress;GO:0006950//response to stress;GO:0006950//response to stress;GO:0006950//response to stress;GO:0008150//biological_process;GO:0008150//biological_process;GO:0008150//b…
Mesophyll	LOC_Os09g31478	PILS1	0.293	0.218	1.287443056	0.775477587	0.731351633	3.12E-67	1.74E-62	PILS1	PREDICTED: uncharacterized transporter YBR287W-like isoform X2 [Oryza brachyantha]	-	-	-	-	GO:0016020//membrane;GO:0016020//membrane	GO:0005215//transporter activity;GO:0005215//transporter activity	GO:0006810//transport;GO:0006810//transport;GO:0009987//cellular process;GO:0009987//cellular process
Mesophyll	LOC_Os08g01610	GONST1	0.389	0.315	1.438237768	0.962184964	0.579916041	9.04E-66	5.06E-61	GONST1	PREDICTED: GDP-mannose transporter GONST1 isoform X2 [Oryza sativa Japonica Group]	-	-	-	-	GO:0005794//Golgi apparatus	GO:0005215//transporter activity	GO:0006810//transport;GO:0009987//cellular process
Mesophyll	LOC_Os05g38640	OsI_019561	0.451	0.38	2.040511333	1.436176645	0.506697517	1.16E-65	6.48E-61	OsI_019561	PREDICTED: probable histone H2A.4 [Oryza sativa Japonica Group]	-	-	-	-	GO:0005622//intracellular;GO:0005634//nucleus	GO:0003677//DNA binding	GO:0006259//DNA metabolic process;GO:0016043//cellular component organization
Mesophyll	LOC_Os03g55990	HOX10	0.412	0.333	1.671774451	1.214943055	0.460491523	2.03E-65	1.14E-60	HOX10	PREDICTED: homeobox-leucine zipper protein ROC4-like [Oryza sativa Japonica Group]	-	-	-	-	GO:0005634//nucleus;GO:0005634//nucleus;GO:0005634//nucleus	GO:0003677//DNA binding;GO:0003677//DNA binding;GO:0003677//DNA binding;GO:0003700//transcription factor activity, sequence-specific DNA binding;GO:0003700//transcription factor activity, sequence-specific DNA binding;GO:0003700//transcription factor activity, sequence-specific DNA binding	GO:0000003//reproduction;GO:0000003//reproduction;GO:0000003//reproduction;GO:0006139//nucleobase-containing compound metabolic process;GO:0006139//nucleobase-containing compound metabolic process;GO:0006139//nucleobase-containing compound metabolic process;GO:0007275//multicellular organism development;GO:0007275//multicellular organism development;GO:0007275//multicellular organism development;…
Mesophyll	LOC_Os07g25420	RPN12A	0.383	0.311	1.477584692	1.004379133	0.556936865	7.04E-65	3.94E-60	RPN12A	PREDICTED: 26S proteasome non-ATPase regulatory subunit 8 homolog A [Oryza sativa Japonica Group]	Genetic Information Processing	Folding, sorting and degradation	ko03050//Proteasome	K03031	GO:0005622//intracellular;GO:0005622//intracellular;GO:0005634//nucleus;GO:0005634//nucleus;GO:0005829//cytosol;GO:0005829//cytosol;GO:0009536//plastid;GO:0009536//plastid	GO:0016787//hydrolase activity;GO:0016787//hydrolase activity	GO:0000003//reproduction;GO:0000003//reproduction;GO:0006950//response to stress;GO:0006950//response to stress;GO:0007275//multicellular organism development;GO:0007275//multicellular organism development;GO:0008152//metabolic process;GO:0008152//metabolic process;GO:0009056//catabolic process;GO:0009056//catabolic process;GO:0009058//biosynthetic process;GO:0009058//biosynthetic process;GO:0009…
Mesophyll	LOC_Os09g24540	prsA	0.321	0.247	1.061086581	0.680907824	0.640010964	1.23E-64	6.87E-60	prsA	PREDICTED: peptidyl-prolyl cis-trans isomerase NIMA-interacting 4 [Oryza sativa Japonica Group]	-	-	-	-	GO:0005575//cellular_component	GO:0003824//catalytic activity	GO:0008150//biological_process;GO:0008152//metabolic process
Mesophyll	LOC_Os06g50870	LOC_Os06g50870	0.318	0.244	1.075113565	0.673225406	0.675327534	1.85E-64	1.04E-59	--	PREDICTED: LOC100283270 isoform X1 [Zea mays]	-	-	-	-	GO:0009536//plastid	GO:0003674//molecular_function	GO:0008150//biological_process
Mesophyll	LOC_Os08g02460	LOC_Os08g02460	0.269	0.196	0.837826097	0.514222314	0.704258606	3.11E-64	1.74E-59	--	glycine-rich protein [Zea mays]	-	-	-	-	GO:0005886//plasma membrane	GO:0003674//molecular_function	-
Mesophyll	LOC_Os06g02540	LOC_Os06g02540	0.529	0.477	2.89064545	1.991474235	0.537554852	6.02E-64	3.37E-59	--	Os07g0159500, partial [Oryza sativa Japonica Group]	-	-	-	-	-	GO:0003674//molecular_function;GO:0003674//molecular_function	GO:0008150//biological_process;GO:0008150//biological_process
Mesophyll	LOC_Os06g49740	syf2	0.436	0.369	1.71776137	1.200596852	0.516777843	1.92E-63	1.08E-58	syf2	PREDICTED: pre-mRNA-splicing factor syf2 [Oryza sativa Japonica Group]	Genetic Information Processing	Transcription	ko03040//Spliceosome	K12868	-	GO:0003674//molecular_function;GO:0003674//molecular_function	GO:0008150//biological_process;GO:0008150//biological_process
Mesophyll	LOC_Os07g48820	TGA2.1	0.28	0.205	0.956338014	0.611028656	0.646280583	1.94E-63	1.09E-58	TGA2.1	PREDICTED: transcription factor HBP-1b(c38) isoform X2 [Oryza sativa Japonica Group]	Environmental Information Processing	Signal transduction	ko04075//Plant hormone signal transduction	K14431	GO:0005634//nucleus;GO:0005634//nucleus;GO:0005737//cytoplasm;GO:0005737//cytoplasm	GO:0003677//DNA binding;GO:0003677//DNA binding;GO:0003700//transcription factor activity, sequence-specific DNA binding;GO:0003700//transcription factor activity, sequence-specific DNA binding;GO:0005515//protein binding;GO:0005515//protein binding	GO:0006139//nucleobase-containing compound metabolic process;GO:0006139//nucleobase-containing compound metabolic process;GO:0006950//response to stress;GO:0006950//response to stress;GO:0007165//signal transduction;GO:0007165//signal transduction;GO:0008150//biological_process;GO:0008150//biological_process;GO:0009058//biosynthetic process;GO:0009058//biosynthetic process;GO:0009607//response to…
Mesophyll	LOC_Os10g34520	YLS8	0.534	0.483	2.516615628	1.801833338	0.482019311	5.58E-63	3.12E-58	YLS8	PREDICTED: thioredoxin-like protein YLS8 isoform X1 [Setaria italica]	Genetic Information Processing	Transcription	ko03040//Spliceosome	K12859	GO:0005634//nucleus;GO:0005737//cytoplasm	GO:0003824//catalytic activity	GO:0007049//cell cycle;GO:0007275//multicellular organism development;GO:0008152//metabolic process;GO:0016043//cellular component organization
Mesophyll	LOC_Os01g68950	SUMO1	0.338	0.263	1.419151365	0.953126037	0.574289566	2.22E-61	1.24E-56	SUMO1	PREDICTED: small ubiquitin-related modifier 1 [Oryza sativa Japonica Group]	Genetic Information Processing	Translation	ko03013//RNA transport	K12160	GO:0005634//nucleus;GO:0005737//cytoplasm;GO:0005829//cytosol	GO:0003674//molecular_function;GO:0005515//protein binding	GO:0006139//nucleobase-containing compound metabolic process;GO:0006464//cellular protein modification process;GO:0006950//response to stress;GO:0009058//biosynthetic process;GO:0009628//response to abiotic stimulus
Mesophyll	LOC_Os03g61960	FDX3	0.524	0.482	4.017617857	2.632664045	0.609816915	9.22E-61	5.16E-56	FDX3	PREDICTED: ferredoxin-3, chloroplastic [Oryza sativa Japonica Group]	Metabolism	Energy metabolism	ko00195//Photosynthesis	K02639	GO:0009536//plastid;GO:0009536//plastid	GO:0003674//molecular_function;GO:0003674//molecular_function;GO:0005488//binding;GO:0005488//binding	GO:0006091//generation of precursor metabolites and energy;GO:0006091//generation of precursor metabolites and energy
Mesophyll	LOC_Os09g36600	NFD4	0.306	0.228	1.369264624	1.059283865	0.370312037	3.34E-60	1.87E-55	NFD4	PREDICTED: protein NUCLEAR FUSION DEFECTIVE 4 [Oryza sativa Japonica Group]	-	-	-	-	-	-	-
Mesophyll	LOC_Os05g48650	LOC_Os05g48650	0.294	0.224	1.380654381	0.842764655	0.712150501	3.74E-60	2.10E-55	--	uncharacterized LOC100286364 [Zea mays]	-	-	-	-	-	GO:0003674//molecular_function	GO:0009628//response to abiotic stimulus
Mesophyll	LOC_Os01g16890	RPL30	0.312	0.237	1.1528749	0.781324237	0.561242701	7.91E-60	4.43E-55	RPL30	PREDICTED: 60S ribosomal protein L30 [Oryza sativa Japonica Group]	Genetic Information Processing	Translation	ko03010//Ribosome	K02908	GO:0005829//cytosol;GO:0005829//cytosol;GO:0005829//cytosol;GO:0005840//ribosome;GO:0005840//ribosome;GO:0005840//ribosome	GO:0005198//structural molecule activity;GO:0005198//structural molecule activity;GO:0005198//structural molecule activity	GO:0006412//translation;GO:0006412//translation;GO:0006412//translation
Mesophyll	LOC_Os12g29330	NAC083	0.544	0.49	4.222077758	2.937849636	0.523192591	1.28E-57	7.18E-53	NAC083	PREDICTED: NAC domain-containing protein 83 [Oryza sativa Japonica Group]	-	-	-	-	GO:0005575//cellular_component	GO:0003700//transcription factor activity, sequence-specific DNA binding	GO:0006139//nucleobase-containing compound metabolic process;GO:0007275//multicellular organism development;GO:0009058//biosynthetic process
Mesophyll	LOC_Os06g40120	SPX1	0.281	0.208	0.910324346	0.613079704	0.570306019	7.98E-57	4.47E-52	SPX1	PREDICTED: SPX domain-containing protein 1 isoform X1 [Oryza sativa Japonica Group]	-	-	-	-	GO:0005634//nucleus	GO:0003674//molecular_function	GO:0006950//response to stress;GO:0007154//cell communication;GO:0009991//response to extracellular stimulus
Mesophyll	LOC_Os03g22770	COL13	0.357	0.292	1.360402535	0.887809994	0.615710745	9.16E-57	5.13E-52	COL13	PREDICTED: zinc finger protein CONSTANS-LIKE 13 isoform X1 [Oryza sativa Japonica Group]	-	-	-	-	GO:0005622//intracellular;GO:0005622//intracellular	GO:0003700//transcription factor activity, sequence-specific DNA binding;GO:0003700//transcription factor activity, sequence-specific DNA binding;GO:0005488//binding;GO:0005488//binding	GO:0006139//nucleobase-containing compound metabolic process;GO:0006139//nucleobase-containing compound metabolic process;GO:0009058//biosynthetic process;GO:0009058//biosynthetic process
Mesophyll	LOC_Os03g26460	SBA1	0.377	0.308	1.494100459	1.050268181	0.508519393	4.15E-55	2.32E-50	SBA1	expressed protein [Oryza sativa Japonica Group]	-	-	-	-	GO:0005575//cellular_component;GO:0005575//cellular_component;GO:0005829//cytosol;GO:0005829//cytosol;GO:0005886//plasma membrane;GO:0005886//plasma membrane	GO:0003674//molecular_function;GO:0003674//molecular_function	-
Mesophyll	LOC_Os09g26340	SlH4	0.57	0.508	5.33148401	4.03905766	0.400518419	1.33E-54	7.44E-50	SlH4	histone H4 [Zea mays]	-	-	-	-	GO:0005575//cellular_component;GO:0005773//vacuole;GO:0005829//cytosol;GO:0005886//plasma membrane;GO:0009536//plastid;GO:0016020//membrane	GO:0003677//DNA binding;GO:0005515//protein binding	GO:0006259//DNA metabolic process;GO:0016043//cellular component organization
Mesophyll	LOC_Os10g39640	EXLA2	0.367	0.289	2.196173015	1.708054126	0.362638022	2.82E-54	1.58E-49	EXLA2	PREDICTED: expansin-like A2 [Oryza sativa Japonica Group]	-	-	-	-	GO:0005575//cellular_component;GO:0005618//cell wall	-	GO:0009653//anatomical structure morphogenesis;GO:0009987//cellular process;GO:0016043//cellular component organization;GO:0016049//cell growth
Mesophyll	LOC_Os02g09990	LOC_Os02g09990	0.585	0.541	4.911785768	3.530197891	0.476498579	3.10E-54	1.74E-49	--	PREDICTED: uncharacterized protein LOC4328591 [Oryza sativa Japonica Group]	-	-	-	-	GO:0005575//cellular_component	GO:0003674//molecular_function	GO:0006464//cellular protein modification process;GO:0009058//biosynthetic process
Mesophyll	LOC_Os08g02410	Os08g0117300	0.254	0.185	0.88262179	0.614227452	0.523022372	4.72E-54	2.64E-49	Os08g0117300	PREDICTED: 40S ribosomal protein S13-2 [Oryza sativa Japonica Group]	Genetic Information Processing	Translation	ko03010//Ribosome	K02953	GO:0005730//nucleolus;GO:0005829//cytosol;GO:0005840//ribosome;GO:0016020//membrane	GO:0005198//structural molecule activity	GO:0006412//translation;GO:0007049//cell cycle;GO:0007275//multicellular organism development;GO:0009653//anatomical structure morphogenesis;GO:0016043//cellular component organization;GO:0030154//cell differentiation
Mesophyll	LOC_Os02g39180	LOC_Os02g39180	0.267	0.198	0.896373645	0.590121026	0.603089369	5.80E-54	3.25E-49	--	PREDICTED: uncharacterized protein LOC4329913 [Oryza sativa Japonica Group]	-	-	-	-	GO:0005575//cellular_component	GO:0003674//molecular_function	GO:0008150//biological_process
Mesophyll	LOC_Os04g58880	EXO70A1	0.351	0.284	1.337552264	0.913249883	0.550513695	1.11E-53	6.22E-49	EXO70A1	PREDICTED: exocyst complex component EXO70A1 [Oryza sativa Japonica Group]	-	-	-	-	GO:0005575//cellular_component;GO:0005576//extracellular region;GO:0005634//nucleus;GO:0005737//cytoplasm;GO:0005829//cytosol;GO:0005886//plasma membrane;GO:0016020//membrane	-	GO:0000003//reproduction;GO:0006810//transport;GO:0007275//multicellular organism development;GO:0009058//biosynthetic process;GO:0009653//anatomical structure morphogenesis;GO:0009791//post-embryonic development;GO:0009987//cellular process
Mesophyll	LOC_Os10g28340	HSFA2C	0.271	0.203	1.212362607	0.782854608	0.631004962	6.31E-53	3.53E-48	HSFA2C	HSF-type DNA-binding domain containing protein, expressed [Oryza sativa Japonica Group]	Metabolism;Metabolism	Global and overview maps;Amino acid metabolism	ko01100//Metabolic pathways;ko00270//Cysteine and methionine metabolism	K08967;K08967	GO:0005634//nucleus;GO:0005634//nucleus;GO:0005634//nucleus;GO:0005634//nucleus	GO:0003677//DNA binding;GO:0003677//DNA binding;GO:0003677//DNA binding;GO:0003677//DNA binding;GO:0003700//transcription factor activity, sequence-specific DNA binding;GO:0003700//transcription factor activity, sequence-specific DNA binding;GO:0003700//transcription factor activity, sequence-specific DNA binding;GO:0003700//transcription factor activity, sequence-specific DNA binding	GO:0006139//nucleobase-containing compound metabolic process;GO:0006139//nucleobase-containing compound metabolic process;GO:0006139//nucleobase-containing compound metabolic process;GO:0006139//nucleobase-containing compound metabolic process;GO:0009058//biosynthetic process;GO:0009058//biosynthetic process;GO:0009058//biosynthetic process;GO:0009058//biosynthetic process
Mesophyll	LOC_Os04g16866	psbK	0.764	0.741	30.45867898	14.02324012	1.119033645	7.19E-53	4.02E-48	psbK	photosystem II protein K (chloroplast) [Oryza sativa Japonica Group]	Metabolism;Metabolism	Global and overview maps;Energy metabolism	ko01100//Metabolic pathways;ko00195//Photosynthesis	K02712;K02712	GO:0009536//plastid;GO:0009579//thylakoid;GO:0016020//membrane	GO:0003674//molecular_function	GO:0015979//photosynthesis
Mesophyll	LOC_Os03g06240	YTHDF2	0.503	0.442	2.442409384	1.834516217	0.41290538	2.61E-52	1.46E-47	YTHDF2	YT521-B-like family protein, expressed [Oryza sativa Japonica Group]	-	-	-	-	GO:0005634//nucleus;GO:0005634//nucleus;GO:0005737//cytoplasm;GO:0005737//cytoplasm;GO:0005829//cytosol;GO:0005829//cytosol	GO:0005515//protein binding;GO:0005515//protein binding	-
Mesophyll	LOC_Os09g26880	ALDH7B4	0.377	0.306	1.731628122	1.257148246	0.461974349	4.71E-52	2.63E-47	ALDH7B4	PREDICTED: aldehyde dehydrogenase family 7 member A1 [Oryza sativa Japonica Group]	Metabolism;Metabolism;Metabolism;Metabolism;Metabolism;Metabolism;Metabolism;Metabolism;Metabolism;Metabolism;Metabolism;Metabolism;Metabolism;Metabolism	Global and overview maps;Global and overview maps;Carbohydrate metabolism;Lipid metabolism;Carbohydrate metabolism;Amino acid metabolism;Amino acid metabolism;Amino acid metabolism;Carbohydrate metabolism;Lipid metabolism;Amino acid metabolism;Metabolism of other amino acids;Amino acid metabolism;Amino acid metabolism	ko01100//Metabolic pathways;ko01110//Biosynthesis of secondary metabolites;ko00010//Glycolysis / Gluconeogenesis;ko00561//Glycerolipid metabolism;ko00620//Pyruvate metabolism;ko00260//Glycine, serine and threonine metabolism;ko00330//Arginine and proline metabolism;ko00380//Tryptophan metabolism;ko00053//Ascorbate and aldarate metabolism;ko00071//Fatty acid degradation;ko00280//Valine, leucine an…	K14085;K14085;K14085;K14085;K14085;K14085;K14085;K14085;K14085;K14085;K14085;K14085;K14085;K14085	GO:0005829//cytosol;GO:0005829//cytosol;GO:0005829//cytosol	GO:0003824//catalytic activity;GO:0003824//catalytic activity;GO:0003824//catalytic activity	GO:0006950//response to stress;GO:0006950//response to stress;GO:0006950//response to stress;GO:0008152//metabolic process;GO:0008152//metabolic process;GO:0008152//metabolic process;GO:0009628//response to abiotic stimulus;GO:0009628//response to abiotic stimulus;GO:0009628//response to abiotic stimulus;GO:0009719//response to endogenous stimulus;GO:0009719//response to endogenous stimulus;GO:00…
Mesophyll	LOC_Os02g04650	LOC_Os02g04650	0.438	0.38	1.823213689	1.242062511	0.553745877	4.97E-52	2.78E-47	--	activator of 90 kDa heat shock protein ATPase [Dactylis glomerata]	-	-	-	-	-	GO:0005515//protein binding;GO:0030234//enzyme regulator activity	GO:0006139//nucleobase-containing compound metabolic process;GO:0008150//biological_process;GO:0009056//catabolic process
Mesophyll	LOC_Os06g46435	ndhD	0.289	0.231	1.968034211	0.856307779	1.200553964	4.91E-51	2.75E-46	ndhD	NADH dehydrogenase subunit 4 [Oryza sativa Japonica Group]	Metabolism;Metabolism	Global and overview maps;Energy metabolism	ko01100//Metabolic pathways;ko00190//Oxidative phosphorylation	K05575;K05575	GO:0009536//plastid	GO:0003824//catalytic activity	GO:0006091//generation of precursor metabolites and energy;GO:0008152//metabolic process
Mesophyll	LOC_Os02g40900	RBM42	0.336	0.271	1.255713029	0.866844861	0.534661077	5.54E-51	3.10E-46	RBM42	PREDICTED: RNA-binding protein 42 [Oryza sativa Japonica Group]	-	-	-	-	-	GO:0000166//nucleotide binding;GO:0003676//nucleic acid binding;GO:0003723//RNA binding	GO:0008150//biological_process
Mesophyll	LOC_Os11g06390	ACT7	0.306	0.24	1.241809528	0.855710467	0.537249264	1.91E-50	1.07E-45	ACT7	PREDICTED: actin-7 [Oryza brachyantha]	-	-	-	-	GO:0005575//cellular_component;GO:0005575//cellular_component;GO:0005575//cellular_component;GO:0005575//cellular_component;GO:0005575//cellular_component;GO:0005575//cellular_component;GO:0005618//cell wall;GO:0005618//cell wall;GO:0005618//cell wall;GO:0005618//cell wall;GO:0005618//cell wall;GO:0005618//cell wall;GO:0005730//nucleolus;GO:0005730//nucleolus;GO:0005730//nucleolus;GO:0005730//nuc…	GO:0005198//structural molecule activity;GO:0005198//structural molecule activity;GO:0005198//structural molecule activity;GO:0005198//structural molecule activity;GO:0005198//structural molecule activity;GO:0005198//structural molecule activity;GO:0005515//protein binding;GO:0005515//protein binding;GO:0005515//protein binding;GO:0005515//protein binding;GO:0005515//protein binding;GO:0005515//p…	GO:0006950//response to stress;GO:0006950//response to stress;GO:0006950//response to stress;GO:0006950//response to stress;GO:0006950//response to stress;GO:0006950//response to stress;GO:0007275//multicellular organism development;GO:0007275//multicellular organism development;GO:0007275//multicellular organism development;GO:0007275//multicellular organism development;GO:0007275//multicellular…
Mesophyll	LOC_Os06g50930	DIN1	0.424	0.364	1.979979933	1.371085366	0.530167411	3.55E-50	1.99E-45	DIN1	PREDICTED: thiosulfate sulfurtransferase 16, chloroplastic [Oryza sativa Japonica Group]	-	-	-	-	GO:0009536//plastid;GO:0009536//plastid	GO:0003674//molecular_function;GO:0003674//molecular_function	GO:0006950//response to stress;GO:0006950//response to stress;GO:0008150//biological_process;GO:0008150//biological_process;GO:0009628//response to abiotic stimulus;GO:0009628//response to abiotic stimulus;GO:0009719//response to endogenous stimulus;GO:0009719//response to endogenous stimulus
Mesophyll	LOC_Os01g17050	LOC_Os01g17050	0.422	0.357	2.789997121	2.013783418	0.470355103	7.83E-50	4.39E-45	--	Os01g0278000 [Oryza sativa Japonica Group]	-	-	-	-	GO:0005634//nucleus	GO:0005515//protein binding	GO:0006950//response to stress;GO:0008152//metabolic process;GO:0009628//response to abiotic stimulus;GO:0009987//cellular process
Mesophyll	LOC_Os03g18570	RPS7	0.272	0.206	0.919545472	0.619656464	0.569452309	3.26E-49	1.82E-44	RPS7	PREDICTED: 40S ribosomal protein S7-like [Oryza sativa Japonica Group]	Genetic Information Processing	Translation	ko03010//Ribosome	K02993	GO:0005618//cell wall;GO:0005622//intracellular;GO:0005829//cytosol;GO:0005840//ribosome;GO:0005886//plasma membrane;GO:0009536//plastid	GO:0005198//structural molecule activity	GO:0006139//nucleobase-containing compound metabolic process;GO:0006412//translation;GO:0009987//cellular process
Mesophyll	LOC_Os02g43360	CYB5	0.341	0.279	2.031662425	1.312860275	0.629947327	5.37E-49	3.00E-44	CYB5	PREDICTED: cytochrome b5 [Oryza sativa Japonica Group]	-	-	-	-	GO:0005773//vacuole;GO:0005783//endoplasmic reticulum;GO:0005886//plasma membrane;GO:0009536//plastid;GO:0009579//thylakoid;GO:0016020//membrane	GO:0005488//binding	-
Mesophyll	LOC_Os10g42190	IRL5	0.299	0.232	1.323242382	0.923434041	0.518996526	6.60E-48	3.70E-43	IRL5	PREDICTED: plant intracellular Ras-group-related LRR protein 5 [Oryza sativa Japonica Group]	-	-	-	-	GO:0005886//plasma membrane;GO:0005886//plasma membrane	-	GO:0008150//biological_process;GO:0008150//biological_process
Mesophyll	LOC_Os03g60740	SARED1	0.264	0.202	0.7785114	0.530992894	0.552025611	3.18E-47	1.78E-42	SARED1	NAD-dependent epimerase/dehydratase [Saccharum hybrid cultivar R570]	-	-	-	-	GO:0005576//extracellular region;GO:0009536//plastid;GO:0009579//thylakoid	GO:0005488//binding	GO:0006950//response to stress;GO:0009607//response to biotic stimulus
Mesophyll	LOC_Os02g01560	RPS4	0.28	0.215	0.935217098	0.644922243	0.536176079	9.23E-47	5.17E-42	RPS4	PREDICTED: 40S ribosomal protein S4 [Oryza sativa Japonica Group]	Genetic Information Processing	Translation	ko03010//Ribosome	K02987	GO:0005730//nucleolus;GO:0005829//cytosol;GO:0005840//ribosome;GO:0016020//membrane	GO:0005198//structural molecule activity	GO:0006412//translation
Mesophyll	LOC_Os08g43200	DREB1J	0.348	0.279	2.10831341	1.571011924	0.424395215	1.47E-46	8.23E-42	DREB1J	PREDICTED: dehydration-responsive element-binding protein 1J [Oryza sativa Japonica Group]	-	-	-	-	-	GO:0003677//DNA binding;GO:0003700//transcription factor activity, sequence-specific DNA binding	GO:0006139//nucleobase-containing compound metabolic process;GO:0006950//response to stress;GO:0009058//biosynthetic process;GO:0009628//response to abiotic stimulus
Mesophyll	LOC_Os01g02900	Pomgnt2	0.331	0.268	1.230474747	0.870564275	0.499192326	3.07E-46	1.72E-41	Pomgnt2	Os01g0118400 [Oryza sativa Japonica Group]	-	-	-	-	-	GO:0016740//transferase activity;GO:0016740//transferase activity	GO:0008150//biological_process;GO:0008150//biological_process;GO:0008152//metabolic process;GO:0008152//metabolic process
Mesophyll	LOC_Os04g16722	ycf68-1	0.896	0.899	64.112668	27.73243945	1.20903492	3.25E-46	1.82E-41	ycf68-1	ycf68 gene product (chloroplast) [Oryza rufipogon]	-	-	-	-	-	-	-
Mesophyll	LOC_Os01g38620	LOC_Os01g38620	0.294	0.232	0.995508831	0.715689017	0.476101273	8.41E-46	4.71E-41	--	PREDICTED: exonuclease 3'-5' domain-containing protein 1 [Oryza sativa Japonica Group]	-	-	-	-	GO:0005622//intracellular;GO:0005622//intracellular;GO:0005622//intracellular	GO:0003676//nucleic acid binding;GO:0003676//nucleic acid binding;GO:0003676//nucleic acid binding;GO:0003723//RNA binding;GO:0003723//RNA binding;GO:0003723//RNA binding;GO:0004518//nuclease activity;GO:0004518//nuclease activity;GO:0004518//nuclease activity	GO:0006139//nucleobase-containing compound metabolic process;GO:0006139//nucleobase-containing compound metabolic process;GO:0006139//nucleobase-containing compound metabolic process;GO:0008152//metabolic process;GO:0008152//metabolic process;GO:0008152//metabolic process
Mesophyll	LOC_Os12g39400	ZAT10	0.533	0.492	3.405699766	2.508009197	0.441408619	2.04E-45	1.14E-40	ZAT10	PREDICTED: zinc finger protein 1 [Oryza sativa Japonica Group]	-	-	-	-	GO:0005634//nucleus	GO:0003676//nucleic acid binding;GO:0003677//DNA binding;GO:0003700//transcription factor activity, sequence-specific DNA binding;GO:0005488//binding;GO:0005515//protein binding	GO:0006139//nucleobase-containing compound metabolic process;GO:0006950//response to stress;GO:0008150//biological_process;GO:0009058//biosynthetic process;GO:0009628//response to abiotic stimulus
Mesophyll	LOC_Os12g04240	CML50	0.495	0.447	2.39994856	1.792384055	0.421123686	4.54E-45	2.54E-40	CML50	PREDICTED: probable calcium-binding protein CML49 [Oryza sativa Japonica Group]	Organismal Systems	Environmental adaptation	ko04626//Plant-pathogen interaction	K13448	-	GO:0005488//binding;GO:0005488//binding	GO:0008150//biological_process;GO:0008150//biological_process
Mesophyll	LOC_Os09g27030	Os09g0442300	0.356	0.292	1.772700282	1.252549894	0.501080562	5.07E-45	2.84E-40	Os09g0442300	Os09g0442300, partial [Oryza sativa Japonica Group]	-	-	-	-	GO:0005773//vacuole	GO:0005515//protein binding;GO:0016787//hydrolase activity	GO:0008150//biological_process;GO:0009719//response to endogenous stimulus;GO:0019538//protein metabolic process
Mesophyll	LOC_Os09g26400	AIP2	0.422	0.372	2.153878441	1.40464643	0.616729802	1.04E-44	5.83E-40	AIP2	Os09g0434200, partial [Oryza sativa Japonica Group]	-	-	-	-	GO:0005634//nucleus;GO:0005829//cytosol	GO:0003824//catalytic activity;GO:0005488//binding;GO:0005515//protein binding	GO:0006464//cellular protein modification process;GO:0007165//signal transduction;GO:0009719//response to endogenous stimulus
Mesophyll	LOC_Os08g15296	psbH	0.876	0.882	48.81560558	28.81392934	0.760576015	1.09E-44	6.12E-40	psbH	photosystem II protein H (chloroplast) [Oryza sativa Indica Group]	Metabolism;Metabolism	Global and overview maps;Energy metabolism	ko01100//Metabolic pathways;ko00195//Photosynthesis	K02709;K02709	GO:0009536//plastid;GO:0009579//thylakoid;GO:0016020//membrane	GO:0005488//binding	GO:0006091//generation of precursor metabolites and energy;GO:0015979//photosynthesis
Mesophyll	LOC_Os01g58114	LOC_Os01g58114	0.256	0.196	0.838147608	0.583504244	0.522461195	1.81E-44	1.01E-39	--	PREDICTED: uncharacterized protein LOC4324130 isoform X1 [Oryza sativa Japonica Group]	-	-	-	-	GO:0005773//vacuole;GO:0005773//vacuole	GO:0003674//molecular_function;GO:0003674//molecular_function	-
Mesophyll	LOC_Os06g45140	RISBZ5	0.359	0.306	2.73434268	1.685352961	0.698143294	4.45E-44	2.49E-39	RISBZ5	PREDICTED: basic leucine zipper 9 [Oryza sativa Japonica Group]	-	-	-	-	GO:0005634//nucleus;GO:0005634//nucleus;GO:0005634//nucleus	GO:0003677//DNA binding;GO:0003677//DNA binding;GO:0003677//DNA binding;GO:0003700//transcription factor activity, sequence-specific DNA binding;GO:0003700//transcription factor activity, sequence-specific DNA binding;GO:0003700//transcription factor activity, sequence-specific DNA binding;GO:0005515//protein binding;GO:0005515//protein binding;GO:0005515//protein binding	GO:0006139//nucleobase-containing compound metabolic process;GO:0006139//nucleobase-containing compound metabolic process;GO:0006139//nucleobase-containing compound metabolic process;GO:0009058//biosynthetic process;GO:0009058//biosynthetic process;GO:0009058//biosynthetic process
Mesophyll	LOC_Os03g54890	RPL13AD	0.28	0.217	0.941299749	0.658495584	0.515480445	9.16E-44	5.13E-39	RPL13AD	PREDICTED: 60S ribosomal protein L13a-4 [Oryza sativa Japonica Group]	Genetic Information Processing	Translation	ko03010//Ribosome	K02872	GO:0005829//cytosol;GO:0005829//cytosol;GO:0005829//cytosol;GO:0005840//ribosome;GO:0005840//ribosome;GO:0005840//ribosome	GO:0005198//structural molecule activity;GO:0005198//structural molecule activity;GO:0005198//structural molecule activity	GO:0006412//translation;GO:0006412//translation;GO:0006412//translation
Mesophyll	LOC_Os03g63430	RPN5A	0.484	0.435	2.005027021	1.517673047	0.401760656	1.19E-43	6.69E-39	RPN5A	PREDICTED: 26S proteasome non-ATPase regulatory subunit 12 homolog A isoform X2 [Oryza sativa Japonica Group]	Genetic Information Processing	Folding, sorting and degradation	ko03050//Proteasome	K03035	GO:0005575//cellular_component;GO:0005575//cellular_component;GO:0005622//intracellular;GO:0005622//intracellular;GO:0005634//nucleus;GO:0005634//nucleus;GO:0005737//cytoplasm;GO:0005737//cytoplasm;GO:0005829//cytosol;GO:0005829//cytosol	GO:0003674//molecular_function;GO:0003674//molecular_function	GO:0000003//reproduction;GO:0000003//reproduction;GO:0007275//multicellular organism development;GO:0007275//multicellular organism development;GO:0009056//catabolic process;GO:0009056//catabolic process;GO:0009790//embryo development;GO:0009790//embryo development;GO:0009791//post-embryonic development;GO:0009791//post-embryonic development;GO:0009987//cellular process;GO:0009987//cellular proce…
Mesophyll	LOC_Os02g10780	SPX2	0.282	0.22	1.042698612	0.722080171	0.530091282	3.68E-43	2.06E-38	SPX2	PREDICTED: SPX domain-containing protein 2 [Oryza sativa Japonica Group]	-	-	-	-	GO:0005634//nucleus	GO:0003674//molecular_function	GO:0006950//response to stress;GO:0007154//cell communication;GO:0009991//response to extracellular stimulus
Mesophyll	LOC_Os03g31490	LOC_Os03g31490	0.389	0.338	1.448294244	1.026770744	0.496240645	6.18E-43	3.46E-38	--	ATP-dependent protease Clp ATPase subunit [Zea mays]	-	-	-	-	GO:0009536//plastid;GO:0009579//thylakoid;GO:0016020//membrane	-	GO:0008150//biological_process
Mesophyll	LOC_Os09g35790	HSFB2C	0.398	0.345	1.897427549	1.226456858	0.629548313	1.13E-42	6.30E-38	HSFB2C	PREDICTED: heat stress transcription factor B-2c isoform X1 [Oryza sativa Japonica Group]	-	-	-	-	GO:0005634//nucleus;GO:0005634//nucleus;GO:0005634//nucleus	GO:0003700//transcription factor activity, sequence-specific DNA binding;GO:0003700//transcription factor activity, sequence-specific DNA binding;GO:0003700//transcription factor activity, sequence-specific DNA binding	GO:0006139//nucleobase-containing compound metabolic process;GO:0006139//nucleobase-containing compound metabolic process;GO:0006139//nucleobase-containing compound metabolic process;GO:0008150//biological_process;GO:0008150//biological_process;GO:0008150//biological_process;GO:0009058//biosynthetic process;GO:0009058//biosynthetic process;GO:0009058//biosynthetic process
Mesophyll	LOC_Os06g39708	psbB	0.622	0.602	13.23010811	7.101626335	0.897603494	1.56E-42	8.75E-38	psbB	photosystem II 47kDa protein _ chloroplast [Oryza sativa Japonica Group]	Metabolism;Metabolism	Global and overview maps;Energy metabolism	ko01100//Metabolic pathways;ko00195//Photosynthesis	K02704;K02704	GO:0009536//plastid;GO:0009579//thylakoid;GO:0016020//membrane	GO:0005488//binding	GO:0006091//generation of precursor metabolites and energy;GO:0015979//photosynthesis;GO:0016043//cellular component organization
Mesophyll	LOC_Os10g21310	psbB	0.652	0.635	14.57834891	7.512474197	0.956467299	1.93E-42	1.08E-37	psbB	photosystem II 47 kDa protein (chloroplast) [Oryza nivara]	Metabolism;Metabolism	Global and overview maps;Energy metabolism	ko01100//Metabolic pathways;ko00195//Photosynthesis	K02704;K02704	GO:0009536//plastid;GO:0009579//thylakoid;GO:0016020//membrane	GO:0005488//binding	GO:0006091//generation of precursor metabolites and energy;GO:0015979//photosynthesis;GO:0016043//cellular component organization
Mesophyll	LOC_Os06g07580	RPS30A	0.272	0.21	0.996969264	0.73044301	0.448777311	2.53E-42	1.41E-37	RPS30A	PREDICTED: 40S ribosomal protein S30 [Amborella trichopoda]	Genetic Information Processing	Translation	ko03010//Ribosome	K02983	GO:0005829//cytosol;GO:0005829//cytosol;GO:0005840//ribosome;GO:0005840//ribosome	GO:0005198//structural molecule activity;GO:0005198//structural molecule activity	GO:0006412//translation;GO:0006412//translation
Mesophyll	LOC_Os01g50370	MAPKKK17	0.402	0.333	2.428665095	1.863605537	0.382067039	3.08E-42	1.72E-37	MAPKKK17	NPKL1 [Oryza sativa Japonica Group]	Environmental Information Processing	Signal transduction	ko04016//MAPK signaling pathway - plant	K20716	GO:0005575//cellular_component	GO:0000166//nucleotide binding;GO:0005515//protein binding;GO:0016301//kinase activity	GO:0006464//cellular protein modification process;GO:0008152//metabolic process;GO:0009987//cellular process
Mesophyll	LOC_Os01g57968	LOC_Os01g57968	0.986	0.988	89.35629051	41.92860216	1.091634562	5.50E-42	3.08E-37	--	BnaUnng00840D [Brassica napus]	-	-	-	-	-	-	-
Mesophyll	LOC_Os07g35410	CRK6	0.302	0.244	1.015741964	0.721179558	0.494103542	6.98E-42	3.91E-37	CRK6	Cysteine-rich receptor-like protein kinase 8 [Aegilops tauschii]	-	-	-	-	GO:0005886//plasma membrane	GO:0005515//protein binding;GO:0016301//kinase activity	GO:0006464//cellular protein modification process;GO:0008152//metabolic process;GO:0009987//cellular process
Mesophyll	LOC_Os05g38520	RPL36C	0.468	0.415	2.16599031	1.635288063	0.405481994	7.55E-42	4.23E-37	RPL36C	PREDICTED: 60S ribosomal protein L36-3 [Oryza sativa Japonica Group]	Genetic Information Processing	Translation	ko03010//Ribosome	K02920	GO:0005773//vacuole;GO:0005773//vacuole;GO:0005773//vacuole;GO:0005773//vacuole;GO:0005829//cytosol;GO:0005829//cytosol;GO:0005829//cytosol;GO:0005829//cytosol;GO:0005840//ribosome;GO:0005840//ribosome;GO:0005840//ribosome;GO:0005840//ribosome;GO:0016020//membrane;GO:0016020//membrane;GO:0016020//membrane;GO:0016020//membrane	GO:0005198//structural molecule activity;GO:0005198//structural molecule activity;GO:0005198//structural molecule activity;GO:0005198//structural molecule activity	GO:0006412//translation;GO:0006412//translation;GO:0006412//translation;GO:0006412//translation
Mesophyll	LOC_Os04g50120	LOC_Os04g50120	0.32	0.259	1.330801121	0.908733875	0.550365223	8.07E-42	4.52E-37	--	OSJNBa0086O06.23 [Oryza sativa Japonica Group]	-	-	-	-	-	GO:0005488//binding	-
Mesophyll	LOC_Os03g50040	Os03g0708100	0.278	0.22	0.893788816	0.603232123	0.567220736	1.20E-41	6.70E-37	Os03g0708100	PREDICTED: phytanoyl-CoA dioxygenase 1 [Oryza sativa Japonica Group]	Cellular Processes	Transport and catabolism	ko04146//Peroxisome	K00477	GO:0005886//plasma membrane;GO:0005886//plasma membrane	GO:0003824//catalytic activity;GO:0003824//catalytic activity	GO:0006464//cellular protein modification process;GO:0006464//cellular protein modification process;GO:0008152//metabolic process;GO:0008152//metabolic process;GO:0009058//biosynthetic process;GO:0009058//biosynthetic process
Mesophyll	LOC_Os12g38150	LOC_Os12g38150	0.294	0.236	2.967331961	1.998539306	0.570220386	1.35E-41	7.54E-37	--	PREDICTED: osmotin-like protein [Oryza sativa Japonica Group]	-	-	-	-	GO:0005575//cellular_component;GO:0005618//cell wall	GO:0003674//molecular_function	GO:0009607//response to biotic stimulus
Mesophyll	LOC_Os01g24710	SALT	0.755	0.745	37.12909372	28.35797571	0.38879555	2.27E-41	1.27E-36	SALT	PREDICTED: salt stress-induced protein [Oryza sativa Japonica Group]	-	-	-	-	GO:0005575//cellular_component;GO:0005575//cellular_component;GO:0005575//cellular_component;GO:0005575//cellular_component	GO:0003674//molecular_function;GO:0003674//molecular_function;GO:0003674//molecular_function;GO:0003674//molecular_function	GO:0008150//biological_process;GO:0008150//biological_process;GO:0008150//biological_process;GO:0008150//biological_process
Mesophyll	LOC_Os02g05320	EVN	0.372	0.317	1.408684254	1.038404246	0.439980091	3.51E-40	1.96E-35	EVN	PREDICTED: dolichol kinase EVAN isoform X1 [Oryza sativa Japonica Group]	Metabolism;Metabolism	Global and overview maps;Glycan biosynthesis and metabolism	ko01100//Metabolic pathways;ko00510//N-Glycan biosynthesis	K00902;K00902	GO:0016020//membrane;GO:0016020//membrane;GO:0016020//membrane;GO:0016020//membrane	GO:0016301//kinase activity;GO:0016301//kinase activity;GO:0016301//kinase activity;GO:0016301//kinase activity;GO:0016740//transferase activity;GO:0016740//transferase activity;GO:0016740//transferase activity;GO:0016740//transferase activity	GO:0006629//lipid metabolic process;GO:0006629//lipid metabolic process;GO:0006629//lipid metabolic process;GO:0006629//lipid metabolic process;GO:0008152//metabolic process;GO:0008152//metabolic process;GO:0008152//metabolic process;GO:0008152//metabolic process;GO:0009058//biosynthetic process;GO:0009058//biosynthetic process;GO:0009058//biosynthetic process;GO:0009058//biosynthetic process;GO:…
Mesophyll	LOC_Os04g16764	rps4	0.325	0.277	2.958037424	1.187114849	1.317180788	1.43E-39	7.98E-35	rps4	ribosomal protein S4 [Oryza sativa Japonica Group]	Genetic Information Processing	Translation	ko03010//Ribosome	K02986	GO:0005840//ribosome;GO:0009536//plastid;GO:0016020//membrane	GO:0005198//structural molecule activity	GO:0006412//translation
Mesophyll	LOC_Os01g50050	FPS	0.294	0.237	1.154284012	0.797874401	0.532764678	2.95E-39	1.65E-34	FPS	PREDICTED: farnesyl pyrophosphate synthase isoform X1 [Oryza sativa Japonica Group]	Metabolism;Metabolism;Metabolism	Global and overview maps;Global and overview maps;Metabolism of terpenoids and polyketides	ko01100//Metabolic pathways;ko01110//Biosynthesis of secondary metabolites;ko00900//Terpenoid backbone biosynthesis	K00787;K00787;K00787	GO:0005829//cytosol;GO:0005829//cytosol	GO:0016740//transferase activity;GO:0016740//transferase activity	GO:0006629//lipid metabolic process;GO:0006629//lipid metabolic process;GO:0008152//metabolic process;GO:0008152//metabolic process;GO:0009058//biosynthetic process;GO:0009058//biosynthetic process;GO:0009987//cellular process;GO:0009987//cellular process
Mesophyll	LOC_Os03g57349	LOC_Os03g57349	0.328	0.271	1.199744334	0.879977954	0.447187714	1.17E-38	6.54E-34	--	Os03g0787600 [Oryza sativa Japonica Group]	-	-	-	-	-	-	-
Mesophyll	LOC_Os07g48730	PBL2	0.284	0.224	1.244340218	0.910031147	0.451393161	1.89E-38	1.06E-33	PBL2	PREDICTED: protein kinase 2A, chloroplastic [Oryza sativa Japonica Group]	-	-	-	-	GO:0005634//nucleus;GO:0005737//cytoplasm;GO:0005886//plasma membrane	GO:0000166//nucleotide binding;GO:0005515//protein binding;GO:0016301//kinase activity	GO:0006464//cellular protein modification process;GO:0008152//metabolic process;GO:0009987//cellular process
Mesophyll	LOC_Os11g47560	Chib3H-h	0.384	0.334	5.252362217	3.71925131	0.497954178	4.70E-38	2.63E-33	Chib3H-h	PREDICTED: xylanase inhibitor protein 2-like [Oryza sativa Japonica Group]	Metabolism;Metabolism	Global and overview maps;Carbohydrate metabolism	ko01100//Metabolic pathways;ko00520//Amino sugar and nucleotide sugar metabolism	K01183;K01183	GO:0005623//cell	GO:0003824//catalytic activity;GO:0005488//binding;GO:0016787//hydrolase activity	GO:0006950//response to stress;GO:0007154//cell communication;GO:0008152//metabolic process;GO:0009628//response to abiotic stimulus;GO:0009991//response to extracellular stimulus
Mesophyll	LOC_Os09g29940	OFUT34	0.368	0.316	1.434616989	1.068164844	0.425531313	6.17E-38	3.45E-33	OFUT34	Prolyl oligopeptidase family protein [Zea mays]	-	-	-	-	GO:0005575//cellular_component;GO:0005575//cellular_component	GO:0003674//molecular_function;GO:0003674//molecular_function	GO:0008150//biological_process;GO:0008150//biological_process
Mesophyll	LOC_Os07g22504	ndhD	0.519	0.491	6.593409516	3.751505641	0.813554962	7.74E-38	4.33E-33	ndhD	chloroplast NADH dehydrogenase ND4 [Oryza sativa Japonica Group]	Metabolism;Metabolism	Global and overview maps;Energy metabolism	ko01100//Metabolic pathways;ko00190//Oxidative phosphorylation	K05575;K05575	GO:0009536//plastid	GO:0003824//catalytic activity	GO:0006091//generation of precursor metabolites and energy;GO:0008152//metabolic process
Mesophyll	LOC_Os09g26420	EREBP1	0.365	0.311	1.400910598	1.034130511	0.437946619	7.82E-38	4.38E-33	EREBP1	PREDICTED: ethylene-responsive transcription factor 1-like [Oryza sativa Japonica Group]	-	-	-	-	GO:0005634//nucleus;GO:0005634//nucleus;GO:0005634//nucleus;GO:0005634//nucleus	GO:0003677//DNA binding;GO:0003677//DNA binding;GO:0003677//DNA binding;GO:0003677//DNA binding;GO:0003700//transcription factor activity, sequence-specific DNA binding;GO:0003700//transcription factor activity, sequence-specific DNA binding;GO:0003700//transcription factor activity, sequence-specific DNA binding;GO:0003700//transcription factor activity, sequence-specific DNA binding	GO:0006139//nucleobase-containing compound metabolic process;GO:0006139//nucleobase-containing compound metabolic process;GO:0006139//nucleobase-containing compound metabolic process;GO:0006139//nucleobase-containing compound metabolic process;GO:0009058//biosynthetic process;GO:0009058//biosynthetic process;GO:0009058//biosynthetic process;GO:0009058//biosynthetic process
Mesophyll	LOC_Os08g40620	Tbc1d5	0.312	0.262	1.117127458	0.745595432	0.583328872	1.42E-37	7.96E-33	Tbc1d5	PREDICTED: TBC1 domain family member 5 homolog A [Oryza sativa Japonica Group]	-	-	-	-	-	GO:0030234//enzyme regulator activity;GO:0030234//enzyme regulator activity	GO:0006139//nucleobase-containing compound metabolic process;GO:0006139//nucleobase-containing compound metabolic process;GO:0007165//signal transduction;GO:0007165//signal transduction;GO:0009056//catabolic process;GO:0009056//catabolic process
Mesophyll	LOC_Os03g21940	RPL19A	0.275	0.218	1.022217605	0.746562353	0.453367678	6.09E-37	3.41E-32	RPL19A	PREDICTED: 60S ribosomal protein L19-1 [Oryza sativa Japonica Group]	Genetic Information Processing	Translation	ko03010//Ribosome	K02885	GO:0005829//cytosol;GO:0005840//ribosome;GO:0005886//plasma membrane	GO:0005198//structural molecule activity	GO:0006412//translation;GO:0009987//cellular process
Mesophyll	LOC_Os01g58049	ycf4	0.787	0.782	34.19812107	19.85672321	0.784289495	7.30E-37	4.09E-32	ycf4	photosystem I assembly protein ycf4 (chloroplast) [Oryza australiensis]	-	-	-	-	GO:0009536//plastid	GO:0005515//protein binding	GO:0006091//generation of precursor metabolites and energy;GO:0015979//photosynthesis;GO:0016043//cellular component organization
Mesophyll	LOC_Os10g21266	atpB	0.689	0.676	25.03642512	13.56067733	0.884599338	8.49E-37	4.76E-32	atpB	ATP synthase CF1 beta subunit (chloroplast) [Oryza nivara]	Metabolism;Metabolism;Metabolism	Global and overview maps;Energy metabolism;Energy metabolism	ko01100//Metabolic pathways;ko00190//Oxidative phosphorylation;ko00195//Photosynthesis	K02112;K02112;K02112	GO:0005618//cell wall;GO:0005739//mitochondrion;GO:0009536//plastid;GO:0009579//thylakoid;GO:0016020//membrane	GO:0005215//transporter activity;GO:0005488//binding	GO:0006139//nucleobase-containing compound metabolic process;GO:0006810//transport;GO:0006950//response to stress;GO:0009058//biosynthetic process;GO:0009607//response to biotic stimulus;GO:0009628//response to abiotic stimulus
Mesophyll	LOC_Os07g42370	TIFY10B	0.438	0.391	1.851056155	1.424142969	0.378254678	1.17E-36	6.54E-32	TIFY10B	PREDICTED: protein TIFY 10b [Oryza sativa Japonica Group]	Environmental Information Processing	Signal transduction	ko04075//Plant hormone signal transduction	K13464	-	GO:0005515//protein binding;GO:0005515//protein binding;GO:0005515//protein binding	GO:0006950//response to stress;GO:0006950//response to stress;GO:0006950//response to stress;GO:0009719//response to endogenous stimulus;GO:0009719//response to endogenous stimulus;GO:0009719//response to endogenous stimulus
Mesophyll	LOC_Os01g62410	MYB3R-2	0.26	0.207	0.946805413	0.620677151	0.609224917	1.33E-36	7.45E-32	MYB3R-2	PREDICTED: transcription factor MYB122 [Oryza sativa Japonica Group]	Organismal Systems	Environmental adaptation	ko04626//Plant-pathogen interaction	K09422	GO:0009536//plastid;GO:0009536//plastid	GO:0003677//DNA binding;GO:0003677//DNA binding;GO:0003700//transcription factor activity, sequence-specific DNA binding;GO:0003700//transcription factor activity, sequence-specific DNA binding	GO:0006139//nucleobase-containing compound metabolic process;GO:0006139//nucleobase-containing compound metabolic process;GO:0009058//biosynthetic process;GO:0009058//biosynthetic process
Mesophyll	LOC_Os08g44380	RPL10A	0.282	0.226	0.940268566	0.692388455	0.441491218	2.03E-36	1.14E-31	RPL10A	PREDICTED: 60S ribosomal protein L10a [Oryza sativa Japonica Group]	Genetic Information Processing	Translation	ko03010//Ribosome	K02865	GO:0005730//nucleolus;GO:0005730//nucleolus;GO:0005829//cytosol;GO:0005829//cytosol;GO:0005840//ribosome;GO:0005840//ribosome	GO:0003723//RNA binding;GO:0003723//RNA binding;GO:0005198//structural molecule activity;GO:0005198//structural molecule activity	GO:0006139//nucleobase-containing compound metabolic process;GO:0006139//nucleobase-containing compound metabolic process;GO:0006412//translation;GO:0006412//translation
Mesophyll	LOC_Os01g62290	MED37C	0.517	0.472	3.694596918	2.811642257	0.394003931	3.15E-36	1.76E-31	MED37C	PREDICTED: probable mediator of RNA polymerase II transcription subunit 37c [Oryza sativa Japonica Group]	Genetic Information Processing;Genetic Information Processing;Cellular Processes	Folding, sorting and degradation;Transcription;Transport and catabolism	ko04141//Protein processing in endoplasmic reticulum;ko03040//Spliceosome;ko04144//Endocytosis	K03283;K03283;K03283	GO:0005618//cell wall;GO:0005618//cell wall;GO:0005739//mitochondrion;GO:0005739//mitochondrion;GO:0005773//vacuole;GO:0005773//vacuole;GO:0005829//cytosol;GO:0005829//cytosol;GO:0005886//plasma membrane;GO:0005886//plasma membrane;GO:0016020//membrane;GO:0016020//membrane	GO:0000166//nucleotide binding;GO:0000166//nucleotide binding;GO:0005515//protein binding;GO:0005515//protein binding	GO:0006464//cellular protein modification process;GO:0006464//cellular protein modification process;GO:0006950//response to stress;GO:0006950//response to stress;GO:0008150//biological_process;GO:0008150//biological_process;GO:0009607//response to biotic stimulus;GO:0009607//response to biotic stimulus;GO:0009628//response to abiotic stimulus;GO:0009628//response to abiotic stimulus;GO:0009987//c…
Mesophyll	LOC_Os09g00999	LOC_Os09g00999	0.995	0.995	103.7705338	72.93921995	0.508630165	7.04E-36	3.94E-31	--	unknown protein [Oryza sativa Japonica Group]	-	-	-	-	-	-	-
Mesophyll	LOC_Os02g40040	LOC_Os02g40040	0.444	0.395	1.90911847	1.427988047	0.418922729	7.54E-36	4.22E-31	--	PREDICTED: protein TonB [Oryza sativa Japonica Group]	-	-	-	-	-	GO:0003674//molecular_function	GO:0008150//biological_process
Mesophyll	LOC_Os08g41390	FKBP70	0.281	0.228	0.970993375	0.695487492	0.481436884	8.95E-36	5.01E-31	FKBP70	PREDICTED: 70 kDa peptidyl-prolyl isomerase [Oryza sativa Japonica Group]	-	-	-	-	GO:0005634//nucleus;GO:0005634//nucleus;GO:0005737//cytoplasm;GO:0005737//cytoplasm;GO:0005829//cytosol;GO:0005829//cytosol;GO:0016020//membrane;GO:0016020//membrane	GO:0003824//catalytic activity;GO:0003824//catalytic activity;GO:0005488//binding;GO:0005488//binding;GO:0005515//protein binding;GO:0005515//protein binding	GO:0006464//cellular protein modification process;GO:0006464//cellular protein modification process;GO:0006950//response to stress;GO:0006950//response to stress;GO:0008150//biological_process;GO:0008150//biological_process;GO:0009628//response to abiotic stimulus;GO:0009628//response to abiotic stimulus
Mesophyll	LOC_Os10g21230	atpH	0.87	0.879	67.62228415	43.15117955	0.648098752	1.45E-35	8.09E-31	atpH	ATP synthase subunit c, chloroplastic [Ananas comosus]	Metabolism;Metabolism;Metabolism	Global and overview maps;Energy metabolism;Energy metabolism	ko01100//Metabolic pathways;ko00190//Oxidative phosphorylation;ko00195//Photosynthesis	K02110;K02110;K02110	GO:0009536//plastid;GO:0009536//plastid;GO:0009579//thylakoid;GO:0009579//thylakoid;GO:0016020//membrane;GO:0016020//membrane	GO:0005215//transporter activity;GO:0005215//transporter activity	GO:0006139//nucleobase-containing compound metabolic process;GO:0006139//nucleobase-containing compound metabolic process;GO:0006810//transport;GO:0006810//transport;GO:0009058//biosynthetic process;GO:0009058//biosynthetic process
Mesophyll	LOC_Os08g04210	CRRSP55	0.349	0.301	5.621872909	3.593009124	0.645858241	3.16E-35	1.77E-30	CRRSP55	PREDICTED: cysteine-rich repeat secretory protein 55 [Oryza sativa Japonica Group]	-	-	-	-	GO:0005623//cell	GO:0003674//molecular_function	GO:0009628//response to abiotic stimulus
Mesophyll	LOC_Os01g59990	RPL24	0.32	0.266	1.149195147	0.839863521	0.452396994	4.01E-35	2.25E-30	RPL24	PREDICTED: 60S ribosomal protein L24 [Oryza sativa Japonica Group]	Genetic Information Processing	Translation	ko03010//Ribosome	K02896	GO:0005730//nucleolus;GO:0005730//nucleolus;GO:0005829//cytosol;GO:0005829//cytosol;GO:0005840//ribosome;GO:0005840//ribosome	GO:0005198//structural molecule activity;GO:0005198//structural molecule activity	GO:0006412//translation;GO:0006412//translation;GO:0007165//signal transduction;GO:0007165//signal transduction;GO:0009719//response to endogenous stimulus;GO:0009719//response to endogenous stimulus;GO:0009908//flower development;GO:0009908//flower development;GO:0009987//cellular process;GO:0009987//cellular process
Mesophyll	LOC_Os03g25770	SCL30A	0.306	0.253	1.010535262	0.761162824	0.408842659	5.66E-35	3.17E-30	SCL30A	RNA recognition motif family protein, expressed [Oryza sativa Japonica Group]	Genetic Information Processing	Transcription	ko03040//Spliceosome	K12900	GO:0005654//nucleoplasm;GO:0005654//nucleoplasm;GO:0005730//nucleolus;GO:0005730//nucleolus;GO:0005886//plasma membrane;GO:0005886//plasma membrane	GO:0003723//RNA binding;GO:0003723//RNA binding;GO:0005515//protein binding;GO:0005515//protein binding	GO:0006139//nucleobase-containing compound metabolic process;GO:0006139//nucleobase-containing compound metabolic process
Mesophyll	LOC_Os04g16734	matK	0.486	0.455	7.711390325	2.84020958	1.440993603	3.43E-34	1.92E-29	matK	maturase K (chloroplast) [Oryza sativa Indica Group]	-	-	-	-	GO:0009536//plastid	GO:0003723//RNA binding;GO:0016740//transferase activity	GO:0006139//nucleobase-containing compound metabolic process;GO:0008152//metabolic process
Mesophyll	LOC_Os04g49210	DLO1	0.26	0.204	2.371259761	1.79306959	0.403222232	3.65E-34	2.04E-29	DLO1	PREDICTED: naringenin,2-oxoglutarate 3-dioxygenase [Oryza sativa Japonica Group]	-	-	-	-	-	GO:0003824//catalytic activity	GO:0008152//metabolic process;GO:0019748//secondary metabolic process
Mesophyll	LOC_Os07g39630	At2g03410	0.283	0.233	0.914488595	0.64981397	0.492938418	4.44E-34	2.48E-29	At2g03410	PREDICTED: putative MO25-like protein At5g47540 [Oryza sativa Japonica Group]	-	-	-	-	-	GO:0005488//binding	GO:0008150//biological_process
Mesophyll	LOC_Os01g64310	NAC090	0.272	0.217	1.341435357	0.94801577	0.500794571	4.91E-34	2.75E-29	NAC090	PREDICTED: NAC domain-containing protein 90 isoform X2 [Oryza sativa Japonica Group]	-	-	-	-	GO:0005575//cellular_component;GO:0005575//cellular_component	GO:0003700//transcription factor activity, sequence-specific DNA binding;GO:0003700//transcription factor activity, sequence-specific DNA binding	GO:0006139//nucleobase-containing compound metabolic process;GO:0006139//nucleobase-containing compound metabolic process;GO:0007275//multicellular organism development;GO:0007275//multicellular organism development;GO:0009058//biosynthetic process;GO:0009058//biosynthetic process
Mesophyll	LOC_Os02g41954	GA2OX6	0.347	0.295	2.836503908	2.020427786	0.489453064	8.68E-34	4.86E-29	GA2OX6	PREDICTED: gibberellin 2-beta-dioxygenase 8 isoform X2 [Oryza sativa Japonica Group]	Metabolism;Metabolism	Global and overview maps;Metabolism of terpenoids and polyketides	ko01110//Biosynthesis of secondary metabolites;ko00904//Diterpenoid biosynthesis	K04125;K04125	GO:0005575//cellular_component;GO:0005575//cellular_component	GO:0003824//catalytic activity;GO:0003824//catalytic activity	GO:0006629//lipid metabolic process;GO:0006629//lipid metabolic process;GO:0008152//metabolic process;GO:0008152//metabolic process;GO:0009987//cellular process;GO:0009987//cellular process
Mesophyll	LOC_Os04g52450	OSL2	0.256	0.206	0.92562999	0.651049381	0.507668633	9.92E-34	5.55E-29	OSL2	PREDICTED: gamma-aminobutyrate transaminase 1, mitochondrial [Oryza sativa Japonica Group]	Metabolism;Metabolism;Metabolism	Global and overview maps;Amino acid metabolism;Carbohydrate metabolism	ko01100//Metabolic pathways;ko00250//Alanine, aspartate and glutamate metabolism;ko00650//Butanoate metabolism	K16871;K16871;K16871	GO:0005739//mitochondrion;GO:0005739//mitochondrion;GO:0005773//vacuole;GO:0005773//vacuole;GO:0016020//membrane;GO:0016020//membrane	GO:0005488//binding;GO:0005488//binding;GO:0016740//transferase activity;GO:0016740//transferase activity	GO:0000003//reproduction;GO:0000003//reproduction;GO:0006950//response to stress;GO:0006950//response to stress;GO:0007275//multicellular organism development;GO:0007275//multicellular organism development;GO:0008150//biological_process;GO:0008150//biological_process;GO:0008152//metabolic process;GO:0008152//metabolic process;GO:0009056//catabolic process;GO:0009056//catabolic process;GO:0009605/…
Mesophyll	LOC_Os09g01000	LOC_Os09g01000	0.999	0.999	162.1151995	118.9540308	0.446615201	9.98E-34	5.59E-29	--	hypothetical protein [Zea mays]	-	-	-	-	-	-	-
Mesophyll	LOC_Os09g05020	DSP1	0.274	0.225	0.899838194	0.622616193	0.531322505	1.19E-33	6.67E-29	DSP1	PREDICTED: probable tyrosine-protein phosphatase At1g05000 isoform X2 [Oryza sativa Japonica Group]	-	-	-	-	GO:0005575//cellular_component;GO:0005575//cellular_component	GO:0016787//hydrolase activity;GO:0016787//hydrolase activity	GO:0008152//metabolic process;GO:0008152//metabolic process;GO:0009987//cellular process;GO:0009987//cellular process
Mesophyll	LOC_Os09g23370	Cenpv	0.263	0.212	0.805581184	0.566514059	0.507918228	1.95E-33	1.09E-28	Cenpv	PREDICTED: centromere protein V [Oryza sativa Japonica Group]	-	-	-	-	GO:0005575//cellular_component;GO:0005575//cellular_component	GO:0003824//catalytic activity;GO:0003824//catalytic activity	GO:0008152//metabolic process;GO:0008152//metabolic process
Mesophyll	LOC_Os04g41560	BBX24	0.261	0.208	0.988876575	0.709313577	0.479366901	3.36E-33	1.88E-28	BBX24	PREDICTED: B-box zinc finger protein 24 [Oryza sativa Japonica Group]	-	-	-	-	GO:0005634//nucleus;GO:0005634//nucleus	GO:0003677//DNA binding;GO:0003677//DNA binding;GO:0003700//transcription factor activity, sequence-specific DNA binding;GO:0003700//transcription factor activity, sequence-specific DNA binding;GO:0005488//binding;GO:0005488//binding;GO:0005515//protein binding;GO:0005515//protein binding	GO:0006139//nucleobase-containing compound metabolic process;GO:0006139//nucleobase-containing compound metabolic process;GO:0006950//response to stress;GO:0006950//response to stress;GO:0009058//biosynthetic process;GO:0009058//biosynthetic process;GO:0009628//response to abiotic stimulus;GO:0009628//response to abiotic stimulus;GO:0009791//post-embryonic development;GO:0009791//post-embryonic d…
Mesophyll	LOC_Os06g39718	rpl33	0.371	0.334	4.321503691	1.546480158	1.48254507	1.70E-32	9.53E-28	rpl33	ribosomal protein L33 [Oryza sativa Japonica Group]	Genetic Information Processing	Translation	ko03010//Ribosome	K02913	GO:0005840//ribosome;GO:0009536//plastid	GO:0005198//structural molecule activity	GO:0006412//translation
Mesophyll	LOC_Os02g54130	dnaJ	0.304	0.253	1.079405163	0.768153641	0.49076969	1.88E-32	1.05E-27	dnaJ	PREDICTED: chaperone protein dnaJ 6 isoform X1 [Oryza sativa Japonica Group]	-	-	-	-	GO:0005575//cellular_component;GO:0005575//cellular_component;GO:0005575//cellular_component	GO:0005515//protein binding;GO:0005515//protein binding;GO:0005515//protein binding	GO:0009987//cellular process;GO:0009987//cellular process;GO:0009987//cellular process;GO:0019538//protein metabolic process;GO:0019538//protein metabolic process;GO:0019538//protein metabolic process
Mesophyll	LOC_Os04g16740	atpA	0.291	0.248	2.204564167	1.001049317	1.138980418	3.49E-32	1.95E-27	atpA	ATP synthase CF1 alpha subunit [Oryza sativa Japonica Group]	Metabolism;Metabolism;Metabolism	Global and overview maps;Energy metabolism;Energy metabolism	ko01100//Metabolic pathways;ko00190//Oxidative phosphorylation;ko00195//Photosynthesis	K02111;K02111;K02111	GO:0009536//plastid;GO:0009579//thylakoid;GO:0016020//membrane	GO:0005215//transporter activity;GO:0005488//binding;GO:0016787//hydrolase activity	GO:0006139//nucleobase-containing compound metabolic process;GO:0006810//transport;GO:0006950//response to stress;GO:0009056//catabolic process;GO:0009058//biosynthetic process;GO:0009607//response to biotic stimulus;GO:0009628//response to abiotic stimulus;GO:0009987//cellular process
Mesophyll	LOC_Os05g51470	PCO2	0.272	0.221	0.912062435	0.675252785	0.433704904	1.41E-31	7.88E-27	PCO2	PREDICTED: plant cysteine oxidase 2 [Oryza sativa Japonica Group]	Metabolism;Metabolism	Global and overview maps;Metabolism of other amino acids	ko01100//Metabolic pathways;ko00430//Taurine and hypotaurine metabolism	K10712;K10712	-	GO:0003824//catalytic activity	GO:0008152//metabolic process
Mesophyll	LOC_Os12g32580	LOC_Os12g32580	0.313	0.264	1.193247803	0.856089408	0.479060299	1.80E-31	1.01E-26	--	Os12g0510200 [Oryza sativa Japonica Group]	-	-	-	-	-	-	-
Mesophyll	LOC_Os01g54340	LOC_Os01g54340	0.302	0.257	1.551582628	0.985757747	0.65443548	3.15E-31	1.76E-26	--	plant-specific domain TIGR01615 family protein [Zea mays]	-	-	-	-	GO:0009536//plastid;GO:0009536//plastid	-	-
Mesophyll	LOC_Os02g47110	ARF	0.537	0.518	2.769326563	2.121426136	0.384500741	5.12E-31	2.87E-26	ARF	PREDICTED: ADP-ribosylation factor [Oryza sativa Japonica Group]	-	-	-	-	-	GO:0000166//nucleotide binding;GO:0000166//nucleotide binding;GO:0000166//nucleotide binding	GO:0006464//cellular protein modification process;GO:0006464//cellular protein modification process;GO:0006464//cellular protein modification process;GO:0009058//biosynthetic process;GO:0009058//biosynthetic process;GO:0009058//biosynthetic process
Mesophyll	LOC_Os10g21268	rbcL	0.931	0.932	71.52415193	52.28375775	0.452067652	4.10E-30	2.30E-25	rbcL	ribulose-1,5-bisphosphate carboxylase/oxygenase large subunit (chloroplast) [Oryza sativa Indica Group]	Metabolism;Metabolism;Metabolism;Metabolism	Global and overview maps;Global and overview maps;Carbohydrate metabolism;Energy metabolism	ko01100//Metabolic pathways;ko01200//Carbon metabolism;ko00630//Glyoxylate and dicarboxylate metabolism;ko00710//Carbon fixation in photosynthetic organisms	K01601;K01601;K01601;K01601	GO:0005576//extracellular region;GO:0005618//cell wall;GO:0005829//cytosol;GO:0005840//ribosome;GO:0009536//plastid;GO:0009579//thylakoid;GO:0016020//membrane	GO:0003824//catalytic activity	GO:0006464//cellular protein modification process;GO:0008150//biological_process;GO:0008152//metabolic process;GO:0009719//response to endogenous stimulus
Mesophyll	LOC_Os12g10570	atpB	0.305	0.264	1.893652085	1.053505014	0.845974112	5.62E-30	3.15E-25	atpB	ATP synthase CF1 beta subunit (chloroplast) [Oryza nivara]	Metabolism;Metabolism;Metabolism	Global and overview maps;Energy metabolism;Energy metabolism	ko01100//Metabolic pathways;ko00190//Oxidative phosphorylation;ko00195//Photosynthesis	K02112;K02112;K02112	GO:0005618//cell wall;GO:0005739//mitochondrion;GO:0009536//plastid;GO:0009579//thylakoid;GO:0016020//membrane	GO:0005215//transporter activity;GO:0005488//binding	GO:0006139//nucleobase-containing compound metabolic process;GO:0006810//transport;GO:0006950//response to stress;GO:0009058//biosynthetic process;GO:0009607//response to biotic stimulus;GO:0009628//response to abiotic stimulus
Mesophyll	LOC_Os11g02300	WNK7	0.288	0.24	1.033336544	0.748721756	0.464808616	6.70E-30	3.75E-25	WNK7	PREDICTED: probable serine/threonine-protein kinase WNK7 [Oryza sativa Japonica Group]	-	-	-	-	-	GO:0005515//protein binding;GO:0005515//protein binding;GO:0016301//kinase activity;GO:0016301//kinase activity	GO:0000003//reproduction;GO:0000003//reproduction;GO:0006464//cellular protein modification process;GO:0006464//cellular protein modification process;GO:0009628//response to abiotic stimulus;GO:0009628//response to abiotic stimulus;GO:0009791//post-embryonic development;GO:0009791//post-embryonic development
Mesophyll	LOC_Os06g39140	GLB3	0.295	0.247	1.017175356	0.752872603	0.434090749	8.19E-30	4.58E-25	GLB3	PREDICTED: two-on-two hemoglobin-3 [Oryza sativa Japonica Group]	-	-	-	-	GO:0005575//cellular_component;GO:0005575//cellular_component	GO:0005215//transporter activity;GO:0005215//transporter activity	GO:0006810//transport;GO:0006810//transport;GO:0006950//response to stress;GO:0006950//response to stress;GO:0009719//response to endogenous stimulus;GO:0009719//response to endogenous stimulus
Mesophyll	LOC_Os04g50970	At5g17165	0.405	0.36	3.220294216	2.405066771	0.421115556	8.37E-30	4.69E-25	At5g17165	seed specific protein [Saccharum hybrid cultivar R570]	-	-	-	-	GO:0005575//cellular_component	GO:0003674//molecular_function	GO:0008150//biological_process
Mesophyll	LOC_Os04g06590	LOC_Os04g06590	0.27	0.224	2.922798001	1.875234057	0.640279449	1.08E-29	6.04E-25	--	OSJNBb0076A11.4 [Oryza sativa Japonica Group]	-	-	-	-	GO:0005623//cell	GO:0003674//molecular_function	GO:0008150//biological_process
Mesophyll	LOC_Os08g44520	CYP18-2	0.406	0.363	1.620376123	1.257986835	0.365211908	1.46E-29	8.19E-25	CYP18-2	PREDICTED: peptidyl-prolyl cis-trans isomerase CYP18-2 [Oryza sativa Japonica Group]	Genetic Information Processing	Transcription	ko03040//Spliceosome	K12733	GO:0005829//cytosol;GO:0005829//cytosol;GO:0005829//cytosol	GO:0003824//catalytic activity;GO:0003824//catalytic activity;GO:0003824//catalytic activity	GO:0006464//cellular protein modification process;GO:0006464//cellular protein modification process;GO:0006464//cellular protein modification process;GO:0009987//cellular process;GO:0009987//cellular process;GO:0009987//cellular process;GO:0019538//protein metabolic process;GO:0019538//protein metabolic process;GO:0019538//protein metabolic process
Mesophyll	LOC_Os04g49510	CPK13	0.267	0.218	1.018441088	0.731948897	0.476547698	2.19E-29	1.22E-24	CPK13	PREDICTED: calcium-dependent protein kinase 26 [Oryza sativa Japonica Group]	Organismal Systems	Environmental adaptation	ko04626//Plant-pathogen interaction	K13412	GO:0005829//cytosol;GO:0005829//cytosol;GO:0005829//cytosol;GO:0005829//cytosol;GO:0005886//plasma membrane;GO:0005886//plasma membrane;GO:0005886//plasma membrane;GO:0005886//plasma membrane;GO:0016020//membrane;GO:0016020//membrane;GO:0016020//membrane;GO:0016020//membrane	GO:0000166//nucleotide binding;GO:0000166//nucleotide binding;GO:0000166//nucleotide binding;GO:0005488//binding;GO:0005488//binding;GO:0005488//binding;GO:0005515//protein binding;GO:0016301//kinase activity;GO:0016301//kinase activity;GO:0016301//kinase activity;GO:0016301//kinase activity	GO:0006464//cellular protein modification process;GO:0006464//cellular protein modification process;GO:0006464//cellular protein modification process;GO:0006464//cellular protein modification process;GO:0006810//transport;GO:0007165//signal transduction;GO:0009058//biosynthetic process;GO:0009058//biosynthetic process;GO:0009058//biosynthetic process;GO:0009058//biosynthetic process;GO:0009719//r…
Mesophyll	LOC_Os01g69870	LOC_Os01g69870	0.396	0.353	2.088134923	1.549968342	0.429976184	5.00E-29	2.80E-24	--	PREDICTED: uncharacterized protein LOC4327248 [Oryza sativa Japonica Group]	-	-	-	-	-	GO:0003674//molecular_function;GO:0003674//molecular_function	GO:0008150//biological_process;GO:0008150//biological_process
Mesophyll	LOC_Os07g44744	LOC_Os07g44744	0.296	0.254	0.959154014	0.670788396	0.515904761	1.66E-27	9.27E-23	--	Os07g0641800 [Oryza sativa Japonica Group]	-	-	-	-	GO:0005829//cytosol	GO:0003674//molecular_function	GO:0008150//biological_process
Mesophyll	LOC_Os01g58022	ndhK	0.493	0.468	6.83361737	3.904068497	0.807671105	7.31E-25	4.09E-20	ndhK	ndhK gene product (chloroplast) [Oryza meridionalis]	Metabolism;Metabolism	Global and overview maps;Energy metabolism	ko01100//Metabolic pathways;ko00190//Oxidative phosphorylation	K05582;K05582	GO:0009536//plastid;GO:0016020//membrane	GO:0003824//catalytic activity;GO:0005488//binding	GO:0008152//metabolic process
Mesophyll	LOC_Os04g35910	LOC_Os04g35910	0.268	0.226	0.839807172	0.622004699	0.433132628	7.32E-25	4.10E-20	--	PREDICTED: nuclear speckle splicing regulatory protein 1 [Oryza sativa Japonica Group]	-	-	-	-	-	-	-
Mesophyll	LOC_Os01g58020	rbcL	0.487	0.465	5.095181946	3.289972728	0.63105804	1.79E-24	1.00E-19	rbcL	ribulose-1,5-bisphosphate carboxylase/oxygenase large subunit, partial (chloroplast) [Oryza sativa]	Metabolism;Metabolism;Metabolism;Metabolism	Global and overview maps;Global and overview maps;Carbohydrate metabolism;Energy metabolism	ko01100//Metabolic pathways;ko01200//Carbon metabolism;ko00630//Glyoxylate and dicarboxylate metabolism;ko00710//Carbon fixation in photosynthetic organisms	K01601;K01601;K01601;K01601	GO:0005576//extracellular region;GO:0005618//cell wall;GO:0005829//cytosol;GO:0005840//ribosome;GO:0009536//plastid;GO:0009579//thylakoid;GO:0016020//membrane	GO:0003824//catalytic activity	GO:0006464//cellular protein modification process;GO:0008150//biological_process;GO:0008152//metabolic process;GO:0009719//response to endogenous stimulus
Mesophyll	LOC_Os06g13680	LOC_Os06g13680	0.292	0.248	1.119100781	0.85214381	0.393171135	4.46E-24	2.50E-19	--	B12D like protein [Saccharum hybrid cultivar GT28]	-	-	-	-	GO:0005777//peroxisome	GO:0003674//molecular_function	GO:0007275//multicellular organism development
Mesophyll	LOC_Os04g48840	FAX4	0.468	0.438	2.172654812	1.678744538	0.372076274	6.48E-24	3.63E-19	FAX4	PREDICTED: protein FATTY ACID EXPORT 4, chloroplastic [Oryza sativa Japonica Group]	-	-	-	-	GO:0009536//plastid;GO:0016020//membrane	-	GO:0008150//biological_process
Mesophyll	LOC_Os02g24614	rpoC1	0.337	0.308	4.481587507	1.39745601	1.681206997	9.22E-24	5.16E-19	rpoC1	rice chloroplast RNA polymerase beta' subunit-1 [Oryza sativa Japonica Group]	Metabolism;Metabolism;Metabolism;Genetic Information Processing	Global and overview maps;Nucleotide metabolism;Nucleotide metabolism;Transcription	ko01100//Metabolic pathways;ko00230//Purine metabolism;ko00240//Pyrimidine metabolism;ko03020//RNA polymerase	K03046;K03046;K03046;K03046	GO:0005622//intracellular;GO:0009536//plastid	GO:0016740//transferase activity	GO:0006139//nucleobase-containing compound metabolic process;GO:0009058//biosynthetic process
Mesophyll	LOC_Os05g46450	LOC_Os05g46450	0.291	0.249	0.985671038	0.743970044	0.405861704	1.24E-23	6.97E-19	--	fiber protein fb11 [Camellia sinensis]	-	-	-	-	GO:0005739//mitochondrion;GO:0016020//membrane	GO:0003674//molecular_function	GO:0008150//biological_process
Mesophyll	LOC_Os05g13580	CML18	0.444	0.415	2.167092044	1.623339381	0.416795785	1.36E-23	7.62E-19	CML18	PREDICTED: probable calcium-binding protein CML18 [Oryza sativa Japonica Group]	Organismal Systems	Environmental adaptation	ko04626//Plant-pathogen interaction	K13448	GO:0005856//cytoskeleton;GO:0005886//plasma membrane	GO:0005488//binding	GO:0000003//reproduction;GO:0006950//response to stress;GO:0007165//signal transduction;GO:0008150//biological_process;GO:0008152//metabolic process;GO:0009605//response to external stimulus;GO:0009628//response to abiotic stimulus;GO:0009719//response to endogenous stimulus;GO:0009791//post-embryonic development;GO:0009908//flower development
Mesophyll	LOC_Os12g02250	WNK8	0.293	0.25	1.000517684	0.762954953	0.391076883	3.94E-23	2.20E-18	WNK8	PREDICTED: probable serine/threonine-protein kinase WNK8 [Oryza sativa Japonica Group]	-	-	-	-	-	GO:0005515//protein binding;GO:0016301//kinase activity	GO:0000003//reproduction;GO:0006464//cellular protein modification process;GO:0009628//response to abiotic stimulus;GO:0009791//post-embryonic development
Mesophyll	LOC_Os01g19130	Os01g0295700	0.345	0.305	1.30075712	0.995188925	0.386309269	9.35E-23	5.23E-18	Os01g0295700	PREDICTED: probable protein phosphatase 2C 2 [Oryza sativa Japonica Group]	-	-	-	-	GO:0005623//cell	GO:0003824//catalytic activity;GO:0016787//hydrolase activity	GO:0006464//cellular protein modification process;GO:0008152//metabolic process;GO:0009987//cellular process
Mesophyll	LOC_Os09g36100	LOC_Os09g36100	0.436	0.412	1.683407485	1.294528371	0.378957854	1.49E-22	8.37E-18	--	Os09g0530700 [Oryza sativa Japonica Group]	-	-	-	-	-	GO:0003674//molecular_function;GO:0003674//molecular_function	GO:0008150//biological_process;GO:0008150//biological_process
Mesophyll	LOC_Os10g21396	ndhA	0.35	0.323	3.018454143	1.499830185	1.00901072	1.68E-22	9.40E-18	ndhA	PREDICTED: NAD(P)H-quinone oxidoreductase subunit 1, chloroplastic-like isoform X1 [Oryza sativa Japonica Group]	Metabolism;Metabolism	Global and overview maps;Energy metabolism	ko01100//Metabolic pathways;ko00190//Oxidative phosphorylation	K05572;K05572	GO:0009536//plastid;GO:0016020//membrane	GO:0003824//catalytic activity	GO:0008152//metabolic process;GO:0015979//photosynthesis
Mesophyll	LOC_Os01g71980	LOC_Os01g71980	0.337	0.303	1.334681658	0.942403072	0.50207953	1.83E-22	1.02E-17	--	PREDICTED: ganglioside-induced differentiation-associated protein 2 [Oryza sativa Japonica Group]	-	-	-	-	GO:0005575//cellular_component;GO:0005575//cellular_component	GO:0003674//molecular_function;GO:0003674//molecular_function	GO:0008150//biological_process;GO:0008150//biological_process
Mesophyll	LOC_Os02g49530	LOC_Os02g49530	0.401	0.369	1.542431109	1.195962762	0.367033584	1.90E-22	1.06E-17	--	PREDICTED: protein FAM32A-like [Oryza sativa Japonica Group]	-	-	-	-	GO:0005575//cellular_component;GO:0005575//cellular_component	GO:0003674//molecular_function;GO:0003674//molecular_function	GO:0008150//biological_process;GO:0008150//biological_process
Mesophyll	LOC_Os01g25065	atpB	0.26	0.227	1.477733717	0.814713024	0.859022447	3.52E-22	1.97E-17	atpB	ATP synthase CF1 beta subunit (chloroplast) [Oryza nivara]	Metabolism;Metabolism;Metabolism	Global and overview maps;Energy metabolism;Energy metabolism	ko01100//Metabolic pathways;ko00190//Oxidative phosphorylation;ko00195//Photosynthesis	K02112;K02112;K02112	GO:0005618//cell wall;GO:0005739//mitochondrion;GO:0009536//plastid;GO:0009579//thylakoid;GO:0016020//membrane	GO:0005215//transporter activity;GO:0005488//binding	GO:0006139//nucleobase-containing compound metabolic process;GO:0006810//transport;GO:0006950//response to stress;GO:0009058//biosynthetic process;GO:0009607//response to biotic stimulus;GO:0009628//response to abiotic stimulus
Mesophyll	LOC_Os10g38206	ndhC	0.714	0.7	23.28939674	16.06772577	0.535507526	7.24E-22	4.05E-17	ndhC	NADH dehydrogenase subunit 3 [Oryza sativa Japonica Group]	Metabolism;Metabolism	Global and overview maps;Energy metabolism	ko01100//Metabolic pathways;ko00190//Oxidative phosphorylation	K05574;K05574	GO:0009536//plastid	GO:0003824//catalytic activity	GO:0008152//metabolic process;GO:0015979//photosynthesis
Mesophyll	LOC_Os01g07760	PLD1	0.298	0.258	1.177575844	0.884559936	0.412788178	7.37E-22	4.13E-17	PLD1	PREDICTED: phospholipase D alpha 1 [Oryza sativa Japonica Group]	Metabolism;Metabolism;Cellular Processes;Metabolism;Metabolism	Global and overview maps;Global and overview maps;Transport and catabolism;Lipid metabolism;Lipid metabolism	ko01100//Metabolic pathways;ko01110//Biosynthesis of secondary metabolites;ko04144//Endocytosis;ko00564//Glycerophospholipid metabolism;ko00565//Ether lipid metabolism	K01115;K01115;K01115;K01115;K01115	GO:0005575//cellular_component;GO:0005575//cellular_component;GO:0005634//nucleus;GO:0005634//nucleus;GO:0005737//cytoplasm;GO:0005737//cytoplasm;GO:0005739//mitochondrion;GO:0005739//mitochondrion;GO:0005829//cytosol;GO:0005829//cytosol;GO:0005886//plasma membrane;GO:0005886//plasma membrane;GO:0009536//plastid;GO:0009536//plastid;GO:0016020//membrane;GO:0016020//membrane	GO:0005515//protein binding;GO:0005515//protein binding;GO:0008289//lipid binding;GO:0008289//lipid binding;GO:0016787//hydrolase activity;GO:0016787//hydrolase activity	GO:0006629//lipid metabolic process;GO:0006629//lipid metabolic process;GO:0007165//signal transduction;GO:0007165//signal transduction;GO:0008150//biological_process;GO:0008150//biological_process;GO:0008152//metabolic process;GO:0008152//metabolic process;GO:0009719//response to endogenous stimulus;GO:0009719//response to endogenous stimulus;GO:0009791//post-embryonic development;GO:0009791//po…
Mesophyll	LOC_Os06g47230	LOC_Os06g47230	0.349	0.316	1.268461288	0.956029537	0.407952394	1.37E-21	7.69E-17	--	-	-	-	-	-	-	-	-
Mesophyll	LOC_Os02g52250	SKIPA	0.421	0.397	1.687333805	1.295026571	0.38176371	2.30E-21	1.29E-16	SKIPA	PREDICTED: SNW/SKI-interacting protein [Oryza sativa Japonica Group]	Genetic Information Processing	Transcription	ko03040//Spliceosome	K06063	GO:0005634//nucleus;GO:0005730//nucleolus	-	GO:0006139//nucleobase-containing compound metabolic process;GO:0006950//response to stress;GO:0008150//biological_process;GO:0009058//biosynthetic process;GO:0009628//response to abiotic stimulus;GO:0009719//response to endogenous stimulus
Mesophyll	LOC_Os09g04680	psbB	0.255	0.222	1.638672417	0.886164526	0.886880996	6.48E-21	3.63E-16	psbB	Photosystem II CP47 reaction center protein [Zea mays]	Metabolism;Metabolism	Global and overview maps;Energy metabolism	ko01100//Metabolic pathways;ko00195//Photosynthesis	K02704;K02704	GO:0009536//plastid;GO:0009579//thylakoid;GO:0016020//membrane	GO:0005488//binding	GO:0006091//generation of precursor metabolites and energy;GO:0015979//photosynthesis;GO:0016043//cellular component organization
Mesophyll	LOC_Os02g54080	LOC_Os02g54080	0.296	0.26	0.950926185	0.734541799	0.372488768	1.96E-20	1.10E-15	--	Os02g0781700, partial [Oryza sativa Japonica Group]	-	-	-	-	-	GO:0003674//molecular_function;GO:0003674//molecular_function	GO:0008150//biological_process;GO:0008150//biological_process
Mesophyll	LOC_Os01g63800	PH1	0.372	0.339	1.34588619	1.042061025	0.369116652	5.90E-19	3.31E-14	PH1	PREDICTED: pleckstrin homology domain-containing protein 1 [Oryza sativa Japonica Group]	-	-	-	-	-	GO:0003674//molecular_function	-
Mesophyll	LOC_Os10g25360	SPPL1	0.325	0.294	1.103120924	0.845912662	0.383010325	1.36E-17	7.62E-13	SPPL1	PREDICTED: signal peptide peptidase-like 1 [Oryza sativa Japonica Group]	-	-	-	-	GO:0005768//endosome;GO:0005768//endosome	GO:0016787//hydrolase activity;GO:0016787//hydrolase activity	GO:0008150//biological_process;GO:0008150//biological_process;GO:0008152//metabolic process;GO:0008152//metabolic process
Mesophyll	LOC_Os02g32030	LOS1	0.354	0.323	1.625056063	1.223879037	0.409028515	1.98E-17	1.11E-12	LOS1	PREDICTED: elongation factor 2 [Oryza sativa Japonica Group]	-	-	-	-	GO:0005575//cellular_component;GO:0005730//nucleolus;GO:0005773//vacuole;GO:0005829//cytosol;GO:0005886//plasma membrane;GO:0009536//plastid;GO:0016020//membrane	GO:0005488//binding;GO:0008135//translation factor activity, RNA binding	GO:0006412//translation;GO:0006950//response to stress;GO:0009628//response to abiotic stimulus
Mesophyll	LOC_Os09g25314	COX17-1	0.319	0.286	1.089477876	0.829336199	0.39360793	6.04E-17	3.38E-12	COX17-1	PREDICTED: cytochrome c oxidase copper chaperone 1 [Oryza sativa Japonica Group]	Metabolism;Metabolism	Global and overview maps;Energy metabolism	ko01100//Metabolic pathways;ko00190//Oxidative phosphorylation	K02260;K02260	GO:0005739//mitochondrion	GO:0005488//binding	GO:0008150//biological_process;GO:0009607//response to biotic stimulus
Mesophyll	LOC_Os09g34860	Os09g0520200	0.346	0.32	1.38660915	1.044523713	0.40871594	1.40E-16	7.81E-12	Os09g0520200	PREDICTED: probable 1-acylglycerol-3-phosphate O-acyltransferase [Oryza sativa Japonica Group]	-	-	-	-	-	GO:0016740//transferase activity;GO:0016787//hydrolase activity	GO:0008150//biological_process;GO:0008152//metabolic process
Mesophyll	LOC_Os04g16830	rpoC2	0.361	0.342	4.241896554	1.65773524	1.355495829	2.80E-16	1.57E-11	rpoC2	OSJNBa0061C08.11 [Oryza sativa Japonica Group]	Metabolism;Metabolism;Metabolism;Genetic Information Processing	Global and overview maps;Nucleotide metabolism;Nucleotide metabolism;Transcription	ko01100//Metabolic pathways;ko00230//Purine metabolism;ko00240//Pyrimidine metabolism;ko03020//RNA polymerase	K03046;K03046;K03046;K03046	GO:0005622//intracellular;GO:0009536//plastid	GO:0016740//transferase activity	GO:0006139//nucleobase-containing compound metabolic process;GO:0009058//biosynthetic process
Mesophyll	LOC_Os08g15322	psbE	0.332	0.309	2.319482123	1.37380224	0.755628386	8.43E-14	4.72E-09	psbE	photosystem II protein V [Oryza sativa Japonica Group]	Metabolism;Metabolism	Global and overview maps;Energy metabolism	ko01100//Metabolic pathways;ko00195//Photosynthesis	K02707;K02707	GO:0009536//plastid;GO:0009579//thylakoid;GO:0016020//membrane	GO:0003674//molecular_function;GO:0005488//binding	GO:0006091//generation of precursor metabolites and energy;GO:0015979//photosynthesis
Mesophyll	LOC_Os06g05520	MKK2	0.269	0.245	0.937642758	0.724432692	0.372186708	9.36E-12	5.24E-07	MKK2	PREDICTED: mitogen-activated protein kinase kinase 2 [Oryza sativa Japonica Group]	Environmental Information Processing	Signal transduction	ko04016//MAPK signaling pathway - plant	K20603	GO:0005737//cytoplasm;GO:0005886//plasma membrane	GO:0005515//protein binding;GO:0016301//kinase activity	GO:0006464//cellular protein modification process;GO:0006950//response to stress;GO:0007165//signal transduction;GO:0008152//metabolic process;GO:0009607//response to biotic stimulus;GO:0009628//response to abiotic stimulus;GO:0009987//cellular process
Mesophyll	LOC_Os01g58024	ndhJ	0.475	0.462	5.648909856	3.359060176	0.749914838	5.06E-11	2.84E-06	ndhJ	NADH dehydrogenase subunit J (chloroplast) [Oryza sativa Indica Group]	Metabolism;Metabolism	Global and overview maps;Energy metabolism	ko01100//Metabolic pathways;ko00190//Oxidative phosphorylation	K05581;K05581	GO:0009536//plastid	GO:0003824//catalytic activity	GO:0006950//response to stress;GO:0007154//cell communication;GO:0008152//metabolic process;GO:0009991//response to extracellular stimulus
Mesophyll	LOC_Os12g14930	AtMg00640	0.275	0.259	5.865447039	1.555884544	1.91450606	1.22E-10	6.85E-06	AtMg00640	possible ATP synthase F0 subunit b (mitochondrion) [Oryza rufipogon]	-	-	-	-	GO:0005739//mitochondrion;GO:0016020//membrane	GO:0005215//transporter activity;GO:0005488//binding	GO:0006139//nucleobase-containing compound metabolic process;GO:0006810//transport;GO:0009058//biosynthetic process
Mesophyll	LOC_Os04g16820	rpoB	0.446	0.442	7.662559208	2.863088034	1.420254285	4.14E-10	2.32E-05	rpoB	RNA polymerase beta subunit [Oryza sativa Japonica Group]	Metabolism;Metabolism;Metabolism;Genetic Information Processing	Global and overview maps;Nucleotide metabolism;Nucleotide metabolism;Transcription	ko01100//Metabolic pathways;ko00230//Purine metabolism;ko00240//Pyrimidine metabolism;ko03020//RNA polymerase	K03043;K03043;K03043;K03043	GO:0005622//intracellular;GO:0009536//plastid	GO:0005515//protein binding;GO:0016740//transferase activity	GO:0006139//nucleobase-containing compound metabolic process;GO:0009058//biosynthetic process
Mesophyll	LOC_Os10g21352	rps19-A	0.356	0.346	3.347146867	1.638156633	1.030858548	1.62E-09	9.05E-05	rps19-A	ribosomal protein S19 (plastid) [Monachather paradoxus]	Genetic Information Processing	Translation	ko03010//Ribosome	K02965	GO:0005840//ribosome;GO:0009536//plastid	GO:0005198//structural molecule activity	GO:0006412//translation
Mesophyll	LOC_Os01g58000	atpE	0.273	0.258	1.45632051	1.014155985	0.522048336	2.78E-08	0.001557025	atpE	ATP synthase CF1 epsilon subunit [Oryza sativa Japonica Group]	Metabolism;Metabolism;Metabolism	Global and overview maps;Energy metabolism;Energy metabolism	ko01100//Metabolic pathways;ko00190//Oxidative phosphorylation;ko00195//Photosynthesis	K02114;K02114;K02114	GO:0005622//intracellular;GO:0009536//plastid;GO:0009579//thylakoid;GO:0016020//membrane	GO:0005215//transporter activity	GO:0006091//generation of precursor metabolites and energy;GO:0006139//nucleobase-containing compound metabolic process;GO:0006810//transport;GO:0009058//biosynthetic process
Mesophyll	LOC_Os12g34018	YMF19	0.717	0.744	30.53865386	10.68750763	1.51471102	0.000127078	1	YMF19	ATP synthase F0 subunit 8 (mitochondrion) [Oryza rufipogon]	Metabolism;Metabolism;Metabolism	Global and overview maps;Energy metabolism;Energy metabolism	ko01100//Metabolic pathways;ko00190//Oxidative phosphorylation;ko00195//Photosynthesis	K02109;K02109;K02109	GO:0005739//mitochondrion;GO:0005773//vacuole;GO:0016020//membrane	GO:0005488//binding	GO:0006139//nucleobase-containing compound metabolic process;GO:0006810//transport;GO:0009058//biosynthetic process
Mesophyll	LOC_Os09g08910	ATPA	0.545	0.571	23.02160058	5.6175375	2.034978385	0.002869357	1	ATPA	ATP synthase F0 subunit 1 [Oryza sativa Japonica Group]	Metabolism;Metabolism	Global and overview maps;Energy metabolism	ko01100//Metabolic pathways;ko00190//Oxidative phosphorylation	K02132;K02132	GO:0005618//cell wall;GO:0005739//mitochondrion;GO:0016020//membrane	GO:0005488//binding	GO:0006950//response to stress
Mesophyll	LOC_Os01g57960	LOC_Os01g57960	0.325	0.334	13.41769309	2.432199211	2.463803346	0.005808807	1	--	H0321H01.8 [Oryza sativa Indica Group]	-	-	-	-	-	-	-
Procambium	LOC_Os06g37300	CYP701A8	0.297	0.056	1.489497473	0.247290015	2.590549784	0	0	CYP701A8	PREDICTED: ent-sandaracopimaradiene 3-hydroxylase [Oryza sativa Japonica Group]	Metabolism;Metabolism	Global and overview maps;Metabolism of terpenoids and polyketides	ko01110//Biosynthesis of secondary metabolites;ko00904//Diterpenoid biosynthesis	K21719;K21719	GO:0005623//cell;GO:0005623//cell;GO:0005783//endoplasmic reticulum;GO:0005783//endoplasmic reticulum;GO:0009536//plastid;GO:0009536//plastid;GO:0016020//membrane;GO:0016020//membrane	GO:0019825//oxygen binding;GO:0019825//oxygen binding	GO:0006629//lipid metabolic process;GO:0006629//lipid metabolic process;GO:0007165//signal transduction;GO:0007165//signal transduction;GO:0009058//biosynthetic process;GO:0009058//biosynthetic process;GO:0009719//response to endogenous stimulus;GO:0009719//response to endogenous stimulus;GO:0009987//cellular process;GO:0009987//cellular process
Procambium	LOC_Os10g37710	LOC_Os10g37710	0.408	0.082	2.340799584	0.389879514	2.585901161	0	0	--	alpha/beta-Hydrolases superfamily protein [Zea mays]	-	-	-	-	GO:0005783//endoplasmic reticulum;GO:0005783//endoplasmic reticulum	GO:0016787//hydrolase activity;GO:0016787//hydrolase activity	GO:0008150//biological_process;GO:0008150//biological_process;GO:0008152//metabolic process;GO:0008152//metabolic process
Procambium	LOC_Os03g01320	EARLI1	0.46	0.096	2.815081987	0.491177495	2.518860574	0	0	EARLI1	qLTG-3-1 [Oryza sativa Japonica Group]	-	-	-	-	-	-	-
Procambium	LOC_Os05g35290	ZB8	0.576	0.195	7.134462541	1.312475706	2.442514033	0	0	ZB8	PREDICTED: phenylalanine ammonia-lyase [Oryza sativa Japonica Group]	Metabolism;Metabolism;Metabolism;Metabolism	Global and overview maps;Global and overview maps;Biosynthesis of other secondary metabolites;Amino acid metabolism	ko01100//Metabolic pathways;ko01110//Biosynthesis of secondary metabolites;ko00940//Phenylpropanoid biosynthesis;ko00360//Phenylalanine metabolism	K10775;K10775;K10775;K10775	GO:0005737//cytoplasm	GO:0003824//catalytic activity	GO:0006950//response to stress;GO:0007275//multicellular organism development;GO:0008152//metabolic process;GO:0009056//catabolic process;GO:0009058//biosynthetic process;GO:0009628//response to abiotic stimulus;GO:0009987//cellular process;GO:0019748//secondary metabolic process
Procambium	LOC_Os08g04540	TDC1	0.288	0.075	2.346059496	0.452900794	2.372972625	0	0	TDC1	PREDICTED: aromatic-L-amino-acid decarboxylase [Oryza sativa Japonica Group]	Metabolism;Metabolism;Metabolism;Metabolism;Metabolism;Metabolism;Metabolism;Metabolism	Global and overview maps;Global and overview maps;Amino acid metabolism;Amino acid metabolism;Biosynthesis of other secondary metabolites;Amino acid metabolism;Biosynthesis of other secondary metabolites;Biosynthesis of other secondary metabolites	ko01100//Metabolic pathways;ko01110//Biosynthesis of secondary metabolites;ko00360//Phenylalanine metabolism;ko00380//Tryptophan metabolism;ko00901//Indole alkaloid biosynthesis;ko00350//Tyrosine metabolism;ko00950//Isoquinoline alkaloid biosynthesis;ko00965//Betalain biosynthesis	K01593;K01593;K01593;K01593;K01593;K01593;K01593;K01593	GO:0005575//cellular_component	GO:0003824//catalytic activity;GO:0005488//binding	GO:0006950//response to stress;GO:0008152//metabolic process;GO:0009987//cellular process
Procambium	LOC_Os02g41670	ZB8	0.708	0.251	7.319275823	1.584639448	2.207546291	0	0	ZB8	PREDICTED: phenylalanine ammonia-lyase [Oryza sativa Japonica Group]	Metabolism;Metabolism;Metabolism;Metabolism	Global and overview maps;Global and overview maps;Biosynthesis of other secondary metabolites;Amino acid metabolism	ko01100//Metabolic pathways;ko01110//Biosynthesis of secondary metabolites;ko00940//Phenylpropanoid biosynthesis;ko00360//Phenylalanine metabolism	K10775;K10775;K10775;K10775	GO:0005737//cytoplasm	GO:0003824//catalytic activity	GO:0006950//response to stress;GO:0007275//multicellular organism development;GO:0008152//metabolic process;GO:0009056//catabolic process;GO:0009058//biosynthetic process;GO:0009628//response to abiotic stimulus;GO:0009987//cellular process;GO:0019748//secondary metabolic process
Procambium	LOC_Os03g17810	LBD1	0.654	0.193	4.776682081	1.038209166	2.201911729	0	0	LBD1	PREDICTED: LOB domain-containing protein 1 [Oryza sativa Japonica Group]	-	-	-	-	GO:0005739//mitochondrion	-	GO:0008150//biological_process
Procambium	LOC_Os03g27230	DAHPS1	0.292	0.069	1.442994175	0.320902922	2.168856645	0	0	DAHPS1	PREDICTED: phospho-2-dehydro-3-deoxyheptonate aldolase 1, chloroplastic [Oryza sativa Japonica Group]	Metabolism;Metabolism;Metabolism;Metabolism	Global and overview maps;Global and overview maps;Global and overview maps;Amino acid metabolism	ko01100//Metabolic pathways;ko01110//Biosynthesis of secondary metabolites;ko01230//Biosynthesis of amino acids;ko00400//Phenylalanine, tyrosine and tryptophan biosynthesis	K01626;K01626;K01626;K01626	GO:0016020//membrane	GO:0016740//transferase activity	GO:0008152//metabolic process;GO:0009058//biosynthetic process;GO:0009987//cellular process
Procambium	LOC_Os08g06100	COMT	0.303	0.058	1.038767424	0.245918304	2.078621652	0	0	COMT	PREDICTED: flavone 3'-O-methyltransferase 1 [Oryza sativa Japonica Group]	-	-	-	-	GO:0005575//cellular_component;GO:0005634//nucleus;GO:0005737//cytoplasm;GO:0005829//cytosol;GO:0005886//plasma membrane	GO:0005515//protein binding;GO:0016740//transferase activity	GO:0008152//metabolic process;GO:0009058//biosynthetic process;GO:0009987//cellular process;GO:0019748//secondary metabolic process
Procambium	LOC_Os04g33390	ADT6	0.578	0.178	3.374499557	0.809176163	2.060147838	0	0	ADT6	PREDICTED: arogenate dehydratase/prephenate dehydratase 6, chloroplastic [Oryza sativa Japonica Group]	Metabolism;Metabolism;Metabolism;Metabolism	Global and overview maps;Global and overview maps;Global and overview maps;Amino acid metabolism	ko01100//Metabolic pathways;ko01110//Biosynthesis of secondary metabolites;ko01230//Biosynthesis of amino acids;ko00400//Phenylalanine, tyrosine and tryptophan biosynthesis	K05359;K05359;K05359;K05359	GO:0009536//plastid	GO:0003824//catalytic activity	GO:0008152//metabolic process;GO:0009058//biosynthetic process;GO:0009987//cellular process
Procambium	LOC_Os08g34790	4CL5	0.459	0.135	2.508809243	0.60699846	2.047238018	0	0	4CL5	PREDICTED: probable 4-coumarate--CoA ligase 5 [Oryza sativa Japonica Group]	Metabolism;Metabolism;Metabolism;Metabolism;Metabolism	Global and overview maps;Global and overview maps;Biosynthesis of other secondary metabolites;Amino acid metabolism;Metabolism of cofactors and vitamins	ko01100//Metabolic pathways;ko01110//Biosynthesis of secondary metabolites;ko00940//Phenylpropanoid biosynthesis;ko00360//Phenylalanine metabolism;ko00130//Ubiquinone and other terpenoid-quinone biosynthesis	K01904;K01904;K01904;K01904;K01904	GO:0005575//cellular_component	GO:0003824//catalytic activity	GO:0006950//response to stress;GO:0008152//metabolic process;GO:0009607//response to biotic stimulus;GO:0009628//response to abiotic stimulus;GO:0009987//cellular process;GO:0019748//secondary metabolic process
Procambium	LOC_Os03g40270	UAM1	0.926	0.594	25.33322748	6.154591809	2.041295808	0	0	UAM1	PREDICTED: UDP-arabinopyranose mutase 1 [Oryza sativa Japonica Group]	Metabolism	Carbohydrate metabolism	ko00520//Amino sugar and nucleotide sugar metabolism	K13379	GO:0005618//cell wall;GO:0005794//Golgi apparatus;GO:0005829//cytosol;GO:0005840//ribosome;GO:0016020//membrane	GO:0003824//catalytic activity;GO:0005515//protein binding	GO:0005975//carbohydrate metabolic process;GO:0006139//nucleobase-containing compound metabolic process;GO:0006950//response to stress;GO:0007275//multicellular organism development;GO:0008150//biological_process;GO:0008152//metabolic process;GO:0009628//response to abiotic stimulus;GO:0009987//cellular process
Procambium	LOC_Os07g02940	LOC_Os07g02940	0.541	0.221	7.52588485	1.837453587	2.034153407	0	0	--	PREDICTED: uncharacterized protein LOC9268981 [Oryza sativa Japonica Group]	-	-	-	-	GO:0005576//extracellular region	GO:0005515//protein binding	GO:0008150//biological_process
Procambium	LOC_Os09g36800	DHQS	0.531	0.141	2.205890755	0.550776849	2.001821521	0	0	DHQS	PREDICTED: 3-dehydroquinate synthase, chloroplastic [Oryza sativa Japonica Group]	Metabolism;Metabolism;Metabolism;Metabolism	Global and overview maps;Global and overview maps;Global and overview maps;Amino acid metabolism	ko01100//Metabolic pathways;ko01110//Biosynthesis of secondary metabolites;ko01230//Biosynthesis of amino acids;ko00400//Phenylalanine, tyrosine and tryptophan biosynthesis	K01735;K01735;K01735;K01735	GO:0009536//plastid	GO:0003824//catalytic activity	GO:0009058//biosynthetic process;GO:0009987//cellular process
Procambium	LOC_Os02g41680	ZB8	0.374	0.105	2.581163549	0.652797052	1.98331511	0	0	ZB8	PREDICTED: phenylalanine ammonia-lyase [Oryza sativa Japonica Group]	Metabolism;Metabolism;Metabolism;Metabolism	Global and overview maps;Global and overview maps;Biosynthesis of other secondary metabolites;Amino acid metabolism	ko01100//Metabolic pathways;ko01110//Biosynthesis of secondary metabolites;ko00940//Phenylpropanoid biosynthesis;ko00360//Phenylalanine metabolism	K10775;K10775;K10775;K10775	GO:0005737//cytoplasm	GO:0003824//catalytic activity	GO:0006950//response to stress;GO:0007275//multicellular organism development;GO:0008152//metabolic process;GO:0009056//catabolic process;GO:0009058//biosynthetic process;GO:0009628//response to abiotic stimulus;GO:0009987//cellular process;GO:0019748//secondary metabolic process
Procambium	LOC_Os07g26110	Os07g0442900	0.317	0.091	1.876201942	0.475464459	1.980405709	0	0	Os07g0442900	PREDICTED: CASP-like protein 1D1 [Oryza sativa Japonica Group]	-	-	-	-	GO:0005575//cellular_component	GO:0003674//molecular_function	GO:0008150//biological_process
Procambium	LOC_Os07g48010	PRX112	0.517	0.184	9.8049162	2.503512889	1.969551417	0	0	PRX112	PREDICTED: peroxidase 2-like [Oryza sativa Japonica Group]	Metabolism;Metabolism;Metabolism	Global and overview maps;Global and overview maps;Biosynthesis of other secondary metabolites	ko01100//Metabolic pathways;ko01110//Biosynthesis of secondary metabolites;ko00940//Phenylpropanoid biosynthesis	K00430;K00430;K00430	GO:0005576//extracellular region;GO:0005618//cell wall;GO:0005829//cytosol	GO:0003824//catalytic activity;GO:0005515//protein binding	GO:0006950//response to stress;GO:0008152//metabolic process
Procambium	LOC_Os11g26850	SAHH	0.331	0.069	1.441598014	0.3684829	1.967999352	0	0	SAHH	wheat adenosylhomocysteinase-like protein [Oryza sativa Japonica Group]	Metabolism;Metabolism	Global and overview maps;Amino acid metabolism	ko01100//Metabolic pathways;ko00270//Cysteine and methionine metabolism	K01251;K01251	GO:0005575//cellular_component;GO:0005575//cellular_component;GO:0005773//vacuole;GO:0005773//vacuole;GO:0005829//cytosol;GO:0005829//cytosol;GO:0005886//plasma membrane;GO:0005886//plasma membrane;GO:0016020//membrane;GO:0016020//membrane	GO:0005488//binding;GO:0005488//binding;GO:0016787//hydrolase activity;GO:0016787//hydrolase activity	GO:0000003//reproduction;GO:0000003//reproduction;GO:0006139//nucleobase-containing compound metabolic process;GO:0006139//nucleobase-containing compound metabolic process;GO:0008152//metabolic process;GO:0008152//metabolic process;GO:0009058//biosynthetic process;GO:0009058//biosynthetic process;GO:0009790//embryo development;GO:0009790//embryo development;GO:0009791//post-embryonic development;…
Procambium	LOC_Os02g08100	4CL3	0.565	0.161	3.703684429	0.964735814	1.94075535	0	0	4CL3	PREDICTED: probable 4-coumarate--CoA ligase 3 [Oryza sativa Japonica Group]	Metabolism;Metabolism;Metabolism;Metabolism;Metabolism	Global and overview maps;Global and overview maps;Biosynthesis of other secondary metabolites;Amino acid metabolism;Metabolism of cofactors and vitamins	ko01100//Metabolic pathways;ko01110//Biosynthesis of secondary metabolites;ko00940//Phenylpropanoid biosynthesis;ko00360//Phenylalanine metabolism;ko00130//Ubiquinone and other terpenoid-quinone biosynthesis	K01904;K01904;K01904;K01904;K01904	GO:0005575//cellular_component	GO:0003824//catalytic activity	GO:0006950//response to stress;GO:0008152//metabolic process;GO:0009607//response to biotic stimulus;GO:0009628//response to abiotic stimulus;GO:0009987//cellular process;GO:0019748//secondary metabolic process
Procambium	LOC_Os02g13260	At4g22030	0.303	0.084	1.433961109	0.380243995	1.915008528	0	0	At4g22030	PREDICTED: probable F-box protein At4g22030 [Oryza sativa Japonica Group]	-	-	-	-	-	-	-
Procambium	LOC_Os09g37976	LOC_Os09g37976	0.586	0.249	6.80900488	1.843388768	1.885083602	0	0	--	PREDICTED: 13S globulin seed storage protein 2 [Oryza sativa Japonica Group]	-	-	-	-	GO:0005575//cellular_component;GO:0005829//cytosol	GO:0003674//molecular_function;GO:0005488//binding	GO:0008150//biological_process
Procambium	LOC_Os06g13880	LOC_Os06g13880	0.861	0.522	24.56874206	6.875694516	1.837246639	0	0	--	unknown protein [Oryza sativa Japonica Group]	-	-	-	-	-	-	-
Procambium	LOC_Os09g39940	UCC1	0.746	0.339	8.408225307	2.376643924	1.822875558	0	0	UCC1	PREDICTED: basic blue protein [Oryza sativa Japonica Group]	-	-	-	-	GO:0016020//membrane	GO:0003674//molecular_function;GO:0005488//binding	-
Procambium	LOC_Os08g38900	ROMT-15	0.688	0.327	6.264318544	1.871125358	1.743251359	0	0	ROMT-15	PREDICTED: tricin synthase 1 [Oryza sativa Japonica Group]	-	-	-	-	GO:0005829//cytosol;GO:0005829//cytosol	GO:0016740//transferase activity;GO:0016740//transferase activity	GO:0008150//biological_process;GO:0008150//biological_process;GO:0008152//metabolic process;GO:0008152//metabolic process;GO:0009058//biosynthetic process;GO:0009058//biosynthetic process;GO:0009987//cellular process;GO:0009987//cellular process;GO:0019748//secondary metabolic process;GO:0019748//secondary metabolic process
Procambium	LOC_Os07g42960	DAHPS2	0.816	0.452	11.58757049	3.470587057	1.739326492	0	0	DAHPS2	PREDICTED: phospho-2-dehydro-3-deoxyheptonate aldolase 2, chloroplastic [Oryza sativa Japonica Group]	Metabolism;Metabolism;Metabolism;Metabolism	Global and overview maps;Global and overview maps;Global and overview maps;Amino acid metabolism	ko01100//Metabolic pathways;ko01110//Biosynthesis of secondary metabolites;ko01230//Biosynthesis of amino acids;ko00400//Phenylalanine, tyrosine and tryptophan biosynthesis	K01626;K01626;K01626;K01626	GO:0016020//membrane;GO:0016020//membrane	GO:0016740//transferase activity;GO:0016740//transferase activity	GO:0008152//metabolic process;GO:0008152//metabolic process;GO:0009058//biosynthetic process;GO:0009058//biosynthetic process;GO:0009987//cellular process;GO:0009987//cellular process
Procambium	LOC_Os05g04510	SAM1	0.767	0.398	8.073898013	2.41851483	1.739143979	0	0	SAM1	PREDICTED: S-adenosylmethionine synthase 1 [Oryza sativa Japonica Group]	Metabolism;Metabolism;Metabolism;Metabolism	Global and overview maps;Global and overview maps;Global and overview maps;Amino acid metabolism	ko01100//Metabolic pathways;ko01110//Biosynthesis of secondary metabolites;ko01230//Biosynthesis of amino acids;ko00270//Cysteine and methionine metabolism	K00789;K00789;K00789;K00789	GO:0005618//cell wall;GO:0005618//cell wall;GO:0005829//cytosol;GO:0005829//cytosol;GO:0005886//plasma membrane;GO:0005886//plasma membrane;GO:0016020//membrane;GO:0016020//membrane	GO:0016740//transferase activity;GO:0016740//transferase activity	GO:0006139//nucleobase-containing compound metabolic process;GO:0006139//nucleobase-containing compound metabolic process;GO:0006950//response to stress;GO:0006950//response to stress;GO:0008150//biological_process;GO:0008150//biological_process;GO:0008152//metabolic process;GO:0008152//metabolic process;GO:0009058//biosynthetic process;GO:0009058//biosynthetic process;GO:0009628//response to abi…
Procambium	LOC_Os02g04120	Os02g0134000	0.503	0.175	2.176824268	0.665744546	1.709184337	0	0	Os02g0134000	PREDICTED: phosphopantetheine adenylyltransferase 2 [Oryza sativa Japonica Group]	Metabolism;Metabolism	Global and overview maps;Metabolism of cofactors and vitamins	ko01100//Metabolic pathways;ko00770//Pantothenate and CoA biosynthesis	K02201;K02201	GO:0005829//cytosol	GO:0016740//transferase activity	GO:0006139//nucleobase-containing compound metabolic process;GO:0006629//lipid metabolic process;GO:0006950//response to stress;GO:0008150//biological_process;GO:0009058//biosynthetic process;GO:0009628//response to abiotic stimulus;GO:0040007//growth
Procambium	LOC_Os01g22010	SAM2	0.76	0.369	8.291036638	2.547485176	1.702478744	0	0	SAM2	PREDICTED: S-adenosylmethionine synthase 2 [Oryza sativa Japonica Group]	Metabolism;Metabolism;Metabolism;Metabolism	Global and overview maps;Global and overview maps;Global and overview maps;Amino acid metabolism	ko01100//Metabolic pathways;ko01110//Biosynthesis of secondary metabolites;ko01230//Biosynthesis of amino acids;ko00270//Cysteine and methionine metabolism	K00789;K00789;K00789;K00789	GO:0005618//cell wall;GO:0005618//cell wall;GO:0005618//cell wall;GO:0005618//cell wall;GO:0005829//cytosol;GO:0005829//cytosol;GO:0005829//cytosol;GO:0005829//cytosol;GO:0005886//plasma membrane;GO:0005886//plasma membrane;GO:0005886//plasma membrane;GO:0005886//plasma membrane;GO:0016020//membrane;GO:0016020//membrane;GO:0016020//membrane;GO:0016020//membrane	GO:0016740//transferase activity;GO:0016740//transferase activity;GO:0016740//transferase activity;GO:0016740//transferase activity	GO:0006139//nucleobase-containing compound metabolic process;GO:0006139//nucleobase-containing compound metabolic process;GO:0006139//nucleobase-containing compound metabolic process;GO:0006139//nucleobase-containing compound metabolic process;GO:0006950//response to stress;GO:0006950//response to stress;GO:0006950//response to stress;GO:0006950//response to stress;GO:0008150//biological_process;…
Procambium	LOC_Os03g02514	LOC_Os03g02514	0.709	0.304	4.669708866	1.437895469	1.699373808	0	0	--	hydrolase [Saccharum hybrid cultivar R570]	-	-	-	-	GO:0005783//endoplasmic reticulum;GO:0005783//endoplasmic reticulum	GO:0016787//hydrolase activity;GO:0016787//hydrolase activity	GO:0008150//biological_process;GO:0008150//biological_process;GO:0008152//metabolic process;GO:0008152//metabolic process
Procambium	LOC_Os03g55070	UGD3	0.813	0.41	7.492054376	2.310050911	1.697436723	0	0	UGD3	PREDICTED: UDP-glucose 6-dehydrogenase 3 [Oryza sativa Japonica Group]	Metabolism;Metabolism;Metabolism;Metabolism	Global and overview maps;Carbohydrate metabolism;Carbohydrate metabolism;Carbohydrate metabolism	ko01100//Metabolic pathways;ko00520//Amino sugar and nucleotide sugar metabolism;ko00040//Pentose and glucuronate interconversions;ko00053//Ascorbate and aldarate metabolism	K00012;K00012;K00012;K00012	GO:0005618//cell wall;GO:0005618//cell wall;GO:0005634//nucleus;GO:0005634//nucleus;GO:0005829//cytosol;GO:0005829//cytosol	GO:0000166//nucleotide binding;GO:0000166//nucleotide binding;GO:0003824//catalytic activity;GO:0003824//catalytic activity;GO:0005488//binding;GO:0005488//binding	GO:0008152//metabolic process;GO:0008152//metabolic process
Procambium	LOC_Os09g20180	LOC_Os09g20180	0.364	0.111	1.641035583	0.509712471	1.686850965	0	0	--	Os09g0367000 [Oryza sativa Japonica Group]	-	-	-	-	-	-	-
Procambium	LOC_Os12g23700	CDKG-2	0.258	0.071	0.684726185	0.214009829	1.677850126	0	0	CDKG-2	PREDICTED: cyclin-dependent kinase G-2-like [Solanum tuberosum]	-	-	-	-	-	GO:0000166//nucleotide binding;GO:0016301//kinase activity	GO:0006464//cellular protein modification process;GO:0008152//metabolic process;GO:0009987//cellular process
Procambium	LOC_Os02g21300	AOX1C	0.371	0.145	2.537306154	0.797459677	1.66981413	0	0	AOX1C	PREDICTED: ubiquinol oxidase 2, mitochondrial [Oryza sativa Japonica Group]	-	-	-	-	-	-	-
Procambium	LOC_Os01g62060	LOC_Os01g62060	0.448	0.186	3.44091586	1.083241449	1.667437766	0	0	--	GRMZM2G108723 [Zea mays]	-	-	-	-	GO:0005575//cellular_component;GO:0005623//cell;GO:0005623//cell	GO:0003674//molecular_function;GO:0003674//molecular_function;GO:0003674//molecular_function	GO:0008150//biological_process;GO:0008150//biological_process;GO:0008150//biological_process
Procambium	LOC_Os01g59740	RER3	0.273	0.076	0.775547156	0.245266019	1.660867138	0	0	RER3	PREDICTED: protein RETICULATA-RELATED 3, chloroplastic [Oryza sativa Japonica Group]	-	-	-	-	GO:0009536//plastid	GO:0003674//molecular_function	GO:0008150//biological_process
Procambium	LOC_Os01g72009	LOC_Os01g72009	0.964	0.866	87.86727293	28.21589825	1.63881764	0	0	--	PREDICTED: cysteine-rich and transmembrane domain-containing protein A-like [Camelina sativa]	-	-	-	-	-	-	-
Procambium	LOC_Os02g47350	TSC10B	0.305	0.087	1.053907667	0.341500643	1.625788276	0	0	TSC10B	PREDICTED: 3-dehydrosphinganine reductase TSC10A [Oryza sativa Japonica Group]	Metabolism;Metabolism	Global and overview maps;Lipid metabolism	ko01100//Metabolic pathways;ko00600//Sphingolipid metabolism	K04708;K04708	GO:0005623//cell	GO:0003824//catalytic activity;GO:0005488//binding	GO:0008152//metabolic process
Procambium	LOC_Os06g04280	At2g45300	0.541	0.186	2.181684944	0.707021534	1.625616717	0	0	At2g45300	PREDICTED: 3-phosphoshikimate 1-carboxyvinyltransferase 2 [Oryza sativa Japonica Group]	Metabolism;Metabolism;Metabolism;Metabolism	Global and overview maps;Global and overview maps;Global and overview maps;Amino acid metabolism	ko01100//Metabolic pathways;ko01110//Biosynthesis of secondary metabolites;ko01230//Biosynthesis of amino acids;ko00400//Phenylalanine, tyrosine and tryptophan biosynthesis	K00800;K00800;K00800;K00800	GO:0009536//plastid	GO:0016740//transferase activity	GO:0008152//metabolic process;GO:0009058//biosynthetic process;GO:0009987//cellular process
Procambium	LOC_Os01g65090	AAT	0.436	0.139	1.4325886	0.466954583	1.617270225	0	0	AAT	PREDICTED: bifunctional aspartate aminotransferase and glutamate/aspartate-prephenate aminotransferase [Oryza sativa Japonica Group]	Metabolism;Metabolism;Metabolism;Metabolism;Metabolism;Metabolism;Metabolism;Metabolism	Global and overview maps;Global and overview maps;Global and overview maps;Amino acid metabolism;Amino acid metabolism;Amino acid metabolism;Biosynthesis of other secondary metabolites;Biosynthesis of other secondary metabolites	ko01100//Metabolic pathways;ko01110//Biosynthesis of secondary metabolites;ko01230//Biosynthesis of amino acids;ko00360//Phenylalanine metabolism;ko00400//Phenylalanine, tyrosine and tryptophan biosynthesis;ko00350//Tyrosine metabolism;ko00960//Tropane, piperidine and pyridine alkaloid biosynthesis;ko00950//Isoquinoline alkaloid biosynthesis	K15849;K15849;K15849;K15849;K15849;K15849;K15849;K15849	GO:0009536//plastid;GO:0009536//plastid	GO:0016740//transferase activity;GO:0016740//transferase activity	GO:0000003//reproduction;GO:0000003//reproduction;GO:0008152//metabolic process;GO:0008152//metabolic process;GO:0009058//biosynthetic process;GO:0009058//biosynthetic process;GO:0009790//embryo development;GO:0009790//embryo development;GO:0009791//post-embryonic development;GO:0009791//post-embryonic development;GO:0009987//cellular process;GO:0009987//cellular process
Procambium	LOC_Os12g37690	JAMYB	0.365	0.123	1.705372318	0.566752479	1.589296043	0	0	JAMYB	PREDICTED: transcription factor MYB24 [Oryza sativa Japonica Group]	Organismal Systems	Environmental adaptation	ko04626//Plant-pathogen interaction	K09422	-	GO:0003677//DNA binding;GO:0003700//transcription factor activity, sequence-specific DNA binding	GO:0006139//nucleobase-containing compound metabolic process;GO:0006950//response to stress;GO:0009058//biosynthetic process;GO:0009628//response to abiotic stimulus;GO:0009719//response to endogenous stimulus
Procambium	LOC_Os02g48720	Os02g0718900	0.807	0.44	8.032583537	2.688992648	1.578798269	0	0	Os02g0718900	PREDICTED: ADP,ATP carrier protein, mitochondrial [Oryza sativa Japonica Group]	-	-	-	-	GO:0005618//cell wall;GO:0005618//cell wall;GO:0005730//nucleolus;GO:0005730//nucleolus;GO:0005739//mitochondrion;GO:0005739//mitochondrion;GO:0005773//vacuole;GO:0005773//vacuole;GO:0005886//plasma membrane;GO:0005886//plasma membrane;GO:0009536//plastid;GO:0009536//plastid;GO:0016020//membrane;GO:0016020//membrane	GO:0005215//transporter activity;GO:0005215//transporter activity;GO:0005488//binding;GO:0005488//binding	GO:0006810//transport;GO:0006810//transport;GO:0009987//cellular process;GO:0009987//cellular process
Procambium	LOC_Os02g26670	At1g23390	0.304	0.09	0.876901358	0.297451297	1.559761093	0	0	At1g23390	PREDICTED: F-box/kelch-repeat protein At1g23390 [Oryza sativa Japonica Group]	-	-	-	-	GO:0005575//cellular_component	GO:0003674//molecular_function	GO:0008150//biological_process
Procambium	LOC_Os02g56300	Os02g0806900	0.698	0.289	4.768291788	1.63875201	1.540874972	0	0	Os02g0806900	PREDICTED: long chain base biosynthesis protein 1b [Oryza sativa Japonica Group]	Metabolism;Metabolism	Global and overview maps;Lipid metabolism	ko01100//Metabolic pathways;ko00600//Sphingolipid metabolism	K00654;K00654	GO:0005783//endoplasmic reticulum	GO:0005515//protein binding;GO:0016740//transferase activity	GO:0006629//lipid metabolic process;GO:0008152//metabolic process;GO:0009058//biosynthetic process;GO:0009987//cellular process;GO:0016049//cell growth
Procambium	LOC_Os03g55800	CYP74A1	0.591	0.236	3.625539698	1.248312132	1.538217056	0	0	CYP74A1	PREDICTED: allene oxide synthase 1, chloroplastic [Oryza sativa Japonica Group]	Metabolism;Metabolism;Metabolism	Global and overview maps;Global and overview maps;Lipid metabolism	ko01100//Metabolic pathways;ko01110//Biosynthesis of secondary metabolites;ko00592//alpha-Linolenic acid metabolism	K01723;K01723;K01723	GO:0005739//mitochondrion;GO:0009536//plastid;GO:0009579//thylakoid;GO:0016020//membrane	GO:0003824//catalytic activity;GO:0019825//oxygen binding	GO:0006629//lipid metabolic process;GO:0006950//response to stress;GO:0009058//biosynthetic process;GO:0009607//response to biotic stimulus;GO:0009719//response to endogenous stimulus;GO:0009987//cellular process
Procambium	LOC_Os07g02460	LOC_Os07g02460	0.414	0.168	2.56027105	0.882051646	1.537361517	0	0	--	Os07g0115500, partial [Oryza sativa Japonica Group]	-	-	-	-	-	-	-
Procambium	LOC_Os05g37140	FDX6	0.429	0.17	2.56046281	0.884616874	1.533279938	0	0	FDX6	PREDICTED: ferredoxin-6, chloroplastic [Oryza sativa Japonica Group]	Metabolism	Energy metabolism	ko00195//Photosynthesis	K02639	GO:0009536//plastid;GO:0009536//plastid	GO:0003674//molecular_function;GO:0003674//molecular_function;GO:0005488//binding;GO:0005488//binding	GO:0006091//generation of precursor metabolites and energy;GO:0006091//generation of precursor metabolites and energy
Procambium	LOC_Os10g23310	THT1	0.544	0.214	4.440976933	1.544317536	1.523907654	0	0	THT1	PREDICTED: agmatine coumaroyltransferase-1 [Oryza sativa Japonica Group]	-	-	-	-	GO:0005829//cytosol	GO:0016740//transferase activity	GO:0008150//biological_process;GO:0008152//metabolic process;GO:0009058//biosynthetic process;GO:0009987//cellular process;GO:0019748//secondary metabolic process
Procambium	LOC_Os03g17690	APX1	0.773	0.503	11.5026999	4.043539977	1.508281748	0	0	APX1	PREDICTED: L-ascorbate peroxidase 1, cytosolic [Oryza sativa Japonica Group]	Metabolism;Metabolism	Metabolism of other amino acids;Carbohydrate metabolism	ko00480//Glutathione metabolism;ko00053//Ascorbate and aldarate metabolism	K00434;K00434	GO:0005575//cellular_component;GO:0005575//cellular_component;GO:0005618//cell wall;GO:0005618//cell wall;GO:0005829//cytosol;GO:0005829//cytosol;GO:0005886//plasma membrane;GO:0005886//plasma membrane;GO:0009536//plastid;GO:0009536//plastid	GO:0003824//catalytic activity;GO:0003824//catalytic activity;GO:0005515//protein binding;GO:0005515//protein binding	GO:0000003//reproduction;GO:0000003//reproduction;GO:0006950//response to stress;GO:0006950//response to stress;GO:0008150//biological_process;GO:0008150//biological_process;GO:0008152//metabolic process;GO:0008152//metabolic process;GO:0009056//catabolic process;GO:0009056//catabolic process;GO:0009628//response to abiotic stimulus;GO:0009628//response to abiotic stimulus;GO:0009790//embryo deve…
Procambium	LOC_Os09g23620	MYB20	0.272	0.089	1.164432759	0.410007371	1.505905582	0	0	MYB20	PREDICTED: protein ODORANT1 [Oryza sativa Japonica Group]	Organismal Systems	Environmental adaptation	ko04626//Plant-pathogen interaction	K09422	GO:0005634//nucleus	GO:0003677//DNA binding;GO:0003700//transcription factor activity, sequence-specific DNA binding	GO:0006139//nucleobase-containing compound metabolic process;GO:0009058//biosynthetic process;GO:0009719//response to endogenous stimulus;GO:0009987//cellular process
Procambium	LOC_Os06g02144	G6PGH1	0.933	0.673	16.99728982	6.024845983	1.496308463	0	0	G6PGH1	PREDICTED: 6-phosphogluconate dehydrogenase, decarboxylating 1 [Oryza sativa Japonica Group]	Metabolism;Metabolism;Metabolism;Metabolism;Metabolism	Global and overview maps;Global and overview maps;Global and overview maps;Metabolism of other amino acids;Carbohydrate metabolism	ko01100//Metabolic pathways;ko01110//Biosynthesis of secondary metabolites;ko01200//Carbon metabolism;ko00480//Glutathione metabolism;ko00030//Pentose phosphate pathway	K00033;K00033;K00033;K00033;K00033	GO:0005777//peroxisome;GO:0005777//peroxisome;GO:0005829//cytosol;GO:0005829//cytosol	GO:0000166//nucleotide binding;GO:0000166//nucleotide binding;GO:0003824//catalytic activity;GO:0003824//catalytic activity;GO:0005488//binding;GO:0005488//binding	GO:0006950//response to stress;GO:0006950//response to stress;GO:0008152//metabolic process;GO:0008152//metabolic process;GO:0009628//response to abiotic stimulus;GO:0009628//response to abiotic stimulus
Procambium	LOC_Os04g01280	Os04g0103100	0.354	0.105	1.157088568	0.411039196	1.493151419	0	0	Os04g0103100	PREDICTED: probable glucuronosyltransferase Os04g0103100 [Oryza sativa Japonica Group]	-	-	-	-	GO:0005794//Golgi apparatus	GO:0016740//transferase activity	GO:0005975//carbohydrate metabolic process;GO:0006464//cellular protein modification process;GO:0009058//biosynthetic process;GO:0009987//cellular process
Procambium	LOC_Os03g42110	Os03g0617900	0.462	0.184	1.94865715	0.69317046	1.491198203	0	0	Os03g0617900	PREDICTED: probable N-acetyl-gamma-glutamyl-phosphate reductase, chloroplastic [Oryza sativa Japonica Group]	Metabolism;Metabolism;Metabolism;Metabolism;Metabolism	Global and overview maps;Global and overview maps;Global and overview maps;Global and overview maps;Amino acid metabolism	ko01100//Metabolic pathways;ko01110//Biosynthesis of secondary metabolites;ko01230//Biosynthesis of amino acids;ko01210//2-Oxocarboxylic acid metabolism;ko00220//Arginine biosynthesis	K00145;K00145;K00145;K00145;K00145	GO:0005730//nucleolus;GO:0009536//plastid;GO:0016020//membrane	GO:0003824//catalytic activity;GO:0005488//binding;GO:0005515//protein binding	GO:0008150//biological_process;GO:0008152//metabolic process;GO:0009987//cellular process
Procambium	LOC_Os03g43770	LOC_Os03g43770	0.318	0.112	1.351023496	0.486747781	1.472806458	0	0	--	PREDICTED: F-box/LRR-repeat protein At3g48880-like [Setaria italica]	-	-	-	-	-	-	-
Procambium	LOC_Os08g37370	PUMP5	0.673	0.343	6.33217468	2.305446763	1.457654702	0	0	PUMP5	PREDICTED: mitochondrial uncoupling protein 5 [Oryza sativa Japonica Group]	-	-	-	-	GO:0005739//mitochondrion;GO:0005739//mitochondrion;GO:0016020//membrane;GO:0016020//membrane	GO:0005215//transporter activity;GO:0005215//transporter activity;GO:0005488//binding;GO:0005488//binding	GO:0006810//transport;GO:0006810//transport;GO:0009987//cellular process;GO:0009987//cellular process
Procambium	LOC_Os01g62870	AKR4C10	0.352	0.149	1.599935872	0.586223031	1.448492526	0	0	AKR4C10	PREDICTED: aldo-keto reductase family 4 member C10 [Oryza sativa Japonica Group]	Metabolism;Metabolism;Metabolism;Metabolism;Metabolism	Global and overview maps;Global and overview maps;Carbohydrate metabolism;Lipid metabolism;Carbohydrate metabolism	ko01100//Metabolic pathways;ko01110//Biosynthesis of secondary metabolites;ko00010//Glycolysis / Gluconeogenesis;ko00561//Glycerolipid metabolism;ko00040//Pentose and glucuronate interconversions	K00002;K00002;K00002;K00002;K00002	GO:0005634//nucleus;GO:0005634//nucleus;GO:0005829//cytosol;GO:0005829//cytosol	GO:0003824//catalytic activity;GO:0003824//catalytic activity	GO:0008152//metabolic process;GO:0008152//metabolic process
Procambium	LOC_Os06g06980	CCOAOMT1	0.4	0.142	1.409552395	0.519497399	1.440048676	0	0	CCOAOMT1	PREDICTED: caffeoyl-CoA O-methyltransferase 1 [Oryza sativa Japonica Group]	Metabolism;Metabolism;Metabolism;Metabolism;Metabolism;Metabolism	Global and overview maps;Global and overview maps;Biosynthesis of other secondary metabolites;Biosynthesis of other secondary metabolites;Amino acid metabolism;Biosynthesis of other secondary metabolites	ko01100//Metabolic pathways;ko01110//Biosynthesis of secondary metabolites;ko00940//Phenylpropanoid biosynthesis;ko00941//Flavonoid biosynthesis;ko00360//Phenylalanine metabolism;ko00945//Stilbenoid, diarylheptanoid and gingerol biosynthesis	K00588;K00588;K00588;K00588;K00588;K00588	GO:0005829//cytosol	GO:0016740//transferase activity	GO:0008150//biological_process;GO:0008152//metabolic process;GO:0009058//biosynthetic process;GO:0009987//cellular process;GO:0019748//secondary metabolic process
Procambium	LOC_Os03g61270	MAN3	0.389	0.142	1.839833431	0.680058855	1.435843644	0	0	MAN3	PREDICTED: mannan endo-1,4-beta-mannosidase 3 [Oryza sativa Japonica Group]	Metabolism	Carbohydrate metabolism	ko00051//Fructose and mannose metabolism	K19355	GO:0005623//cell	GO:0003824//catalytic activity;GO:0005488//binding;GO:0016787//hydrolase activity	GO:0005975//carbohydrate metabolic process;GO:0008152//metabolic process
Procambium	LOC_Os01g57570	FQR1	0.683	0.392	9.457947728	3.519772636	1.426044929	0	0	FQR1	PREDICTED: NAD(P)H dehydrogenase (quinone) FQR1 [Oryza sativa Japonica Group]	Metabolism;Metabolism	Global and overview maps;Metabolism of cofactors and vitamins	ko01110//Biosynthesis of secondary metabolites;ko00130//Ubiquinone and other terpenoid-quinone biosynthesis	K03809;K03809	GO:0005773//vacuole;GO:0005773//vacuole;GO:0005886//plasma membrane;GO:0005886//plasma membrane;GO:0016020//membrane;GO:0016020//membrane	GO:0000166//nucleotide binding;GO:0000166//nucleotide binding;GO:0003824//catalytic activity;GO:0003824//catalytic activity	GO:0008152//metabolic process;GO:0008152//metabolic process;GO:0009719//response to endogenous stimulus;GO:0009719//response to endogenous stimulus
Procambium	LOC_Os12g36860	LOC_Os12g36860	0.534	0.3	8.377857422	3.130490207	1.420192744	0	0	--	PREDICTED: major pollen allergen Bet v 1-G [Oryza sativa Japonica Group]	-	-	-	-	-	-	-
Procambium	LOC_Os01g46610	CICDH	0.621	0.271	3.128803324	1.174758713	1.413246505	0	0	CICDH	PREDICTED: cytosolic isocitrate dehydrogenase [NADP] [Oryza sativa Japonica Group]	Metabolism;Metabolism;Metabolism;Metabolism;Metabolism;Cellular Processes;Metabolism;Metabolism	Global and overview maps;Global and overview maps;Global and overview maps;Global and overview maps;Metabolism of other amino acids;Transport and catabolism;Global and overview maps;Carbohydrate metabolism	ko01100//Metabolic pathways;ko01110//Biosynthesis of secondary metabolites;ko01200//Carbon metabolism;ko01230//Biosynthesis of amino acids;ko00480//Glutathione metabolism;ko04146//Peroxisome;ko01210//2-Oxocarboxylic acid metabolism;ko00020//Citrate cycle (TCA cycle)	K00031;K00031;K00031;K00031;K00031;K00031;K00031;K00031	GO:0005575//cellular_component;GO:0005576//extracellular region;GO:0005829//cytosol;GO:0005886//plasma membrane	GO:0003824//catalytic activity;GO:0005488//binding;GO:0005515//protein binding	GO:0006139//nucleobase-containing compound metabolic process;GO:0006950//response to stress;GO:0008150//biological_process;GO:0008152//metabolic process;GO:0009607//response to biotic stimulus;GO:0009628//response to abiotic stimulus;GO:0009987//cellular process
Procambium	LOC_Os01g54860	At1g06550	0.273	0.089	0.707914869	0.26673051	1.40819302	0	0	At1g06550	PREDICTED: 3-hydroxyisobutyryl-CoA hydrolase-like protein 5 [Oryza sativa Japonica Group]	Metabolism;Metabolism;Metabolism;Metabolism;Metabolism	Global and overview maps;Global and overview maps;Amino acid metabolism;Metabolism of other amino acids;Carbohydrate metabolism	ko01100//Metabolic pathways;ko01200//Carbon metabolism;ko00280//Valine, leucine and isoleucine degradation;ko00410//beta-Alanine metabolism;ko00640//Propanoate metabolism	K05605;K05605;K05605;K05605;K05605	GO:0005575//cellular_component	GO:0003824//catalytic activity;GO:0016787//hydrolase activity	GO:0006629//lipid metabolic process;GO:0008152//metabolic process;GO:0009056//catabolic process;GO:0009628//response to abiotic stimulus;GO:0009987//cellular process
Procambium	LOC_Os06g14780	At1g66480	0.652	0.293	3.945513248	1.490775911	1.404149571	0	0	At1g66480	Os06g0260000 [Oryza sativa Japonica Group]	-	-	-	-	GO:0005575//cellular_component;GO:0005575//cellular_component	GO:0003674//molecular_function;GO:0003674//molecular_function	GO:0008150//biological_process;GO:0008150//biological_process
Procambium	LOC_Os01g62430	ERG1	0.593	0.261	3.834778244	1.452476859	1.400627974	0	0	ERG1	RPP17-1 [Oryza sativa Japonica Group]	Metabolism;Metabolism;Metabolism;Metabolism;Metabolism;Metabolism;Metabolism;Metabolism	Global and overview maps;Global and overview maps;Global and overview maps;Global and overview maps;Carbohydrate metabolism;Energy metabolism;Carbohydrate metabolism;Carbohydrate metabolism	ko01100//Metabolic pathways;ko01110//Biosynthesis of secondary metabolites;ko01200//Carbon metabolism;ko01230//Biosynthesis of amino acids;ko00010//Glycolysis / Gluconeogenesis;ko00710//Carbon fixation in photosynthetic organisms;ko00051//Fructose and mannose metabolism;ko00562//Inositol phosphate metabolism	K01803;K01803;K01803;K01803;K01803;K01803;K01803;K01803	GO:0005575//cellular_component;GO:0005575//cellular_component;GO:0005575//cellular_component	GO:0003674//molecular_function;GO:0003674//molecular_function;GO:0003674//molecular_function	GO:0008150//biological_process;GO:0008150//biological_process;GO:0008150//biological_process
Procambium	LOC_Os06g33880	LOC_Os06g33880	0.425	0.161	1.864542526	0.70976167	1.393415132	0	0	--	PREDICTED: Alstrom syndrome protein 1 [Oryza sativa Japonica Group]	-	-	-	-	-	-	-
Procambium	LOC_Os04g55670	Os04g0650300	0.426	0.139	1.39933824	0.536063654	1.384268498	0	0	Os04g0650300	PREDICTED: probable glucuronosyltransferase Os04g0650300 [Oryza sativa Japonica Group]	-	-	-	-	GO:0005794//Golgi apparatus	GO:0016740//transferase activity	GO:0000003//reproduction;GO:0005975//carbohydrate metabolic process;GO:0007275//multicellular organism development;GO:0008152//metabolic process;GO:0009058//biosynthetic process;GO:0009987//cellular process
Procambium	LOC_Os01g55870	CM3	0.388	0.132	1.486259638	0.570237956	1.382050191	0	0	CM3	PREDICTED: chorismate mutase 3, chloroplastic [Oryza sativa Japonica Group]	Metabolism;Metabolism;Metabolism;Metabolism	Global and overview maps;Global and overview maps;Global and overview maps;Amino acid metabolism	ko01100//Metabolic pathways;ko01110//Biosynthesis of secondary metabolites;ko01230//Biosynthesis of amino acids;ko00400//Phenylalanine, tyrosine and tryptophan biosynthesis	K01850;K01850;K01850;K01850	GO:0009536//plastid	GO:0003824//catalytic activity	GO:0008152//metabolic process;GO:0009058//biosynthetic process;GO:0009607//response to biotic stimulus;GO:0009987//cellular process
Procambium	LOC_Os05g50100	LOC_Os05g50100	0.834	0.5	15.59732687	5.987012959	1.381390497	0	0	--	PREDICTED: uncharacterized protein LOC4339695 [Oryza sativa Japonica Group]	-	-	-	-	-	-	-
Procambium	LOC_Os02g52380	LOC_Os02g52380	0.359	0.124	1.09588053	0.423837112	1.370508705	0	0	--	PREDICTED: uncharacterized protein LOC9271812 [Oryza sativa Japonica Group]	-	-	-	-	GO:0005886//plasma membrane	GO:0005515//protein binding	GO:0008150//biological_process
Procambium	LOC_Os03g58620	LOC_Os03g58620	0.292	0.095	0.732113426	0.285511047	1.358520616	0	0	--	small multi-drug export protein [Zea mays]	-	-	-	-	GO:0009536//plastid	GO:0003674//molecular_function	GO:0008150//biological_process
Procambium	LOC_Os02g10070	CSY4	0.716	0.369	6.40462456	2.50328009	1.35529428	0	0	CSY4	PREDICTED: citrate synthase 4, mitochondrial [Oryza sativa Japonica Group]	Metabolism;Metabolism;Metabolism;Metabolism;Metabolism;Metabolism;Metabolism	Global and overview maps;Global and overview maps;Global and overview maps;Global and overview maps;Carbohydrate metabolism;Global and overview maps;Carbohydrate metabolism	ko01100//Metabolic pathways;ko01110//Biosynthesis of secondary metabolites;ko01200//Carbon metabolism;ko01230//Biosynthesis of amino acids;ko00630//Glyoxylate and dicarboxylate metabolism;ko01210//2-Oxocarboxylic acid metabolism;ko00020//Citrate cycle (TCA cycle)	K01647;K01647;K01647;K01647;K01647;K01647;K01647	GO:0005618//cell wall;GO:0005618//cell wall;GO:0005739//mitochondrion;GO:0005739//mitochondrion;GO:0009536//plastid;GO:0009536//plastid	GO:0000166//nucleotide binding;GO:0000166//nucleotide binding;GO:0005488//binding;GO:0005488//binding;GO:0016740//transferase activity;GO:0016740//transferase activity	GO:0006091//generation of precursor metabolites and energy;GO:0006091//generation of precursor metabolites and energy;GO:0008150//biological_process;GO:0008150//biological_process;GO:0008152//metabolic process;GO:0008152//metabolic process;GO:0009056//catabolic process;GO:0009056//catabolic process
Procambium	LOC_Os03g14990	CS2	0.331	0.11	0.884254532	0.345809825	1.354482849	0	0	CS2	PREDICTED: chorismate synthase 2, chloroplastic [Oryza sativa Japonica Group]	Metabolism;Metabolism;Metabolism;Metabolism	Global and overview maps;Global and overview maps;Global and overview maps;Amino acid metabolism	ko01100//Metabolic pathways;ko01110//Biosynthesis of secondary metabolites;ko01230//Biosynthesis of amino acids;ko00400//Phenylalanine, tyrosine and tryptophan biosynthesis	K01736;K01736;K01736;K01736	GO:0005730//nucleolus;GO:0009536//plastid	GO:0003824//catalytic activity	GO:0000003//reproduction;GO:0008152//metabolic process;GO:0009058//biosynthetic process;GO:0009790//embryo development;GO:0009791//post-embryonic development;GO:0009987//cellular process
Procambium	LOC_Os01g15970	LOC_Os01g15970	0.56	0.248	3.699291294	1.458113969	1.34314542	0	0	--	PREDICTED: uncharacterized protein LOC4326202 [Oryza sativa Japonica Group]	-	-	-	-	-	-	-
Procambium	LOC_Os07g43170	URA6	0.523	0.224	2.00398939	0.794916383	1.333999854	0	0	URA6	PREDICTED: UMP-CMP kinase 3 isoform X1 [Oryza sativa Japonica Group]	Metabolism;Metabolism	Global and overview maps;Nucleotide metabolism	ko01100//Metabolic pathways;ko00240//Pyrimidine metabolism	K13800;K13800	GO:0005829//cytosol;GO:0005829//cytosol;GO:0005829//cytosol	GO:0016301//kinase activity;GO:0016301//kinase activity;GO:0016301//kinase activity	GO:0006139//nucleobase-containing compound metabolic process;GO:0006139//nucleobase-containing compound metabolic process;GO:0006139//nucleobase-containing compound metabolic process
Procambium	LOC_Os05g50890	GH3.5	0.503	0.205	2.454545567	0.974269727	1.333062806	0	0	GH3.5	PREDICTED: jasmonic acid-amido synthetase JAR1 [Oryza sativa Japonica Group]	Environmental Information Processing	Signal transduction	ko04075//Plant hormone signal transduction	K14506	GO:0005737//cytoplasm;GO:0005737//cytoplasm;GO:0005737//cytoplasm;GO:0005773//vacuole;GO:0005773//vacuole;GO:0005773//vacuole	GO:0000166//nucleotide binding;GO:0000166//nucleotide binding;GO:0000166//nucleotide binding;GO:0003824//catalytic activity;GO:0003824//catalytic activity;GO:0003824//catalytic activity;GO:0005515//protein binding;GO:0005515//protein binding;GO:0005515//protein binding;GO:0016740//transferase activity;GO:0016740//transferase activity;GO:0016740//transferase activity	GO:0006464//cellular protein modification process;GO:0006464//cellular protein modification process;GO:0006464//cellular protein modification process;GO:0006629//lipid metabolic process;GO:0006629//lipid metabolic process;GO:0006629//lipid metabolic process;GO:0006950//response to stress;GO:0006950//response to stress;GO:0006950//response to stress;GO:0007165//signal transduction;GO:0007165//sign…
Procambium	LOC_Os07g08430	TSA1	0.425	0.167	1.587189269	0.632321891	1.327743105	0	0	TSA1	PREDICTED: tryptophan synthase alpha chain [Oryza sativa Japonica Group]	Metabolism;Metabolism;Metabolism;Metabolism;Metabolism	Global and overview maps;Global and overview maps;Global and overview maps;Amino acid metabolism;Amino acid metabolism	ko01100//Metabolic pathways;ko01110//Biosynthesis of secondary metabolites;ko01230//Biosynthesis of amino acids;ko00260//Glycine, serine and threonine metabolism;ko00400//Phenylalanine, tyrosine and tryptophan biosynthesis	K01695;K01695;K01695;K01695;K01695	GO:0009536//plastid	GO:0003824//catalytic activity	GO:0009058//biosynthetic process;GO:0009987//cellular process
Procambium	LOC_Os08g40590	ORP4B	0.407	0.153	1.304728202	0.52065336	1.325354217	0	0	ORP4B	PREDICTED: oxysterol-binding protein-related protein 4B isoform X1 [Oryza sativa Japonica Group]	-	-	-	-	GO:0005575//cellular_component;GO:0005575//cellular_component	GO:0008289//lipid binding;GO:0008289//lipid binding	GO:0006629//lipid metabolic process;GO:0006629//lipid metabolic process
Procambium	LOC_Os09g17152	LOC_Os09g17152	0.467	0.214	2.87739324	1.149661821	1.323552853	0	0	--	Os09g0344400, partial [Oryza sativa Japonica Group]	-	-	-	-	-	-	-
Procambium	LOC_Os01g11650	At5g45910	0.41	0.138	1.471852235	0.598153646	1.299044822	0	0	At5g45910	PREDICTED: GDSL esterase/lipase At5g45910 [Oryza sativa Japonica Group]	Metabolism;Metabolism	Global and overview maps;Biosynthesis of other secondary metabolites	ko01110//Biosynthesis of secondary metabolites;ko00901//Indole alkaloid biosynthesis	K21026;K21026	GO:0005623//cell;GO:0005623//cell	GO:0016787//hydrolase activity;GO:0016787//hydrolase activity	GO:0006629//lipid metabolic process;GO:0006629//lipid metabolic process;GO:0008152//metabolic process;GO:0008152//metabolic process
Procambium	LOC_Os05g29990	UXS2	0.811	0.416	6.15900791	2.509756106	1.295150809	0	0	UXS2	PREDICTED: UDP-glucuronic acid decarboxylase 2 [Oryza sativa Japonica Group]	Metabolism;Metabolism	Global and overview maps;Carbohydrate metabolism	ko01100//Metabolic pathways;ko00520//Amino sugar and nucleotide sugar metabolism	K08678;K08678	GO:0005794//Golgi apparatus;GO:0005886//plasma membrane;GO:0016020//membrane	GO:0003824//catalytic activity	GO:0005975//carbohydrate metabolic process;GO:0006139//nucleobase-containing compound metabolic process;GO:0009058//biosynthetic process;GO:0009987//cellular process
Procambium	LOC_Os02g26810	CYP73A14	0.792	0.48	8.800870644	3.597699925	1.290571392	0	0	CYP73A14	PREDICTED: cytochrome P450 CYP73A100 [Oryza sativa Japonica Group]	Metabolism;Metabolism;Metabolism;Metabolism;Metabolism;Metabolism;Metabolism	Global and overview maps;Global and overview maps;Biosynthesis of other secondary metabolites;Biosynthesis of other secondary metabolites;Amino acid metabolism;Metabolism of cofactors and vitamins;Biosynthesis of other secondary metabolites	ko01100//Metabolic pathways;ko01110//Biosynthesis of secondary metabolites;ko00940//Phenylpropanoid biosynthesis;ko00941//Flavonoid biosynthesis;ko00360//Phenylalanine metabolism;ko00130//Ubiquinone and other terpenoid-quinone biosynthesis;ko00945//Stilbenoid, diarylheptanoid and gingerol biosynthesis	K00487;K00487;K00487;K00487;K00487;K00487;K00487	GO:0005575//cellular_component;GO:0005618//cell wall;GO:0005773//vacuole;GO:0005783//endoplasmic reticulum;GO:0005886//plasma membrane;GO:0016020//membrane	GO:0003824//catalytic activity	GO:0006950//response to stress;GO:0007275//multicellular organism development;GO:0008150//biological_process;GO:0008152//metabolic process;GO:0009058//biosynthetic process;GO:0009628//response to abiotic stimulus;GO:0009987//cellular process;GO:0019748//secondary metabolic process;GO:0040007//growth
Procambium	LOC_Os02g51410	SK1	0.665	0.365	4.806923464	1.965712272	1.290061668	0	0	SK1	PREDICTED: shikimate kinase 1, chloroplastic [Oryza sativa Japonica Group]	Metabolism;Metabolism;Metabolism;Metabolism	Global and overview maps;Global and overview maps;Global and overview maps;Amino acid metabolism	ko01100//Metabolic pathways;ko01110//Biosynthesis of secondary metabolites;ko01230//Biosynthesis of amino acids;ko00400//Phenylalanine, tyrosine and tryptophan biosynthesis	K00891;K00891;K00891;K00891	GO:0009536//plastid;GO:0009536//plastid;GO:0009536//plastid	GO:0016301//kinase activity;GO:0016301//kinase activity;GO:0016301//kinase activity	GO:0008152//metabolic process;GO:0008152//metabolic process;GO:0008152//metabolic process;GO:0009987//cellular process;GO:0009987//cellular process;GO:0009987//cellular process
Procambium	LOC_Os03g62790	PRN2	0.92	0.701	27.77269747	11.41336525	1.282943072	0	0	PRN2	PREDICTED: pirin-like protein isoform X1 [Oryza sativa Japonica Group]	-	-	-	-	GO:0005886//plasma membrane;GO:0005886//plasma membrane	GO:0005515//protein binding;GO:0005515//protein binding	GO:0008150//biological_process;GO:0008150//biological_process
Procambium	LOC_Os07g02850	LOC_Os07g02850	0.379	0.136	2.019077801	0.830976458	1.280816994	0	0	--	PREDICTED: uncharacterized protein LOC4342272 [Oryza sativa Japonica Group]	-	-	-	-	GO:0005576//extracellular region	GO:0005515//protein binding	GO:0008150//biological_process
Procambium	LOC_Os02g50240	GLN1-1	0.938	0.697	20.51234069	8.562273802	1.260426253	0	0	GLN1-1	PREDICTED: glutamine synthetase cytosolic isozyme 1-1 [Oryza sativa Japonica Group]	Metabolism;Metabolism;Metabolism;Metabolism;Metabolism;Metabolism	Global and overview maps;Global and overview maps;Carbohydrate metabolism;Amino acid metabolism;Energy metabolism;Amino acid metabolism	ko01100//Metabolic pathways;ko01230//Biosynthesis of amino acids;ko00630//Glyoxylate and dicarboxylate metabolism;ko00250//Alanine, aspartate and glutamate metabolism;ko00910//Nitrogen metabolism;ko00220//Arginine biosynthesis	K01915;K01915;K01915;K01915;K01915;K01915	GO:0005575//cellular_component;GO:0005575//cellular_component;GO:0005618//cell wall;GO:0005618//cell wall;GO:0005829//cytosol;GO:0005829//cytosol;GO:0005840//ribosome;GO:0005840//ribosome;GO:0005886//plasma membrane;GO:0005886//plasma membrane	GO:0003824//catalytic activity;GO:0003824//catalytic activity;GO:0005488//binding;GO:0005488//binding;GO:0005515//protein binding;GO:0005515//protein binding	GO:0008152//metabolic process;GO:0008152//metabolic process
Procambium	LOC_Os01g60640	wrky1	0.365	0.145	1.557296139	0.653410949	1.252980782	0	0	wrky1	PREDICTED: probable WRKY transcription factor 30 [Oryza sativa Japonica Group]	-	-	-	-	GO:0005730//nucleolus	GO:0003700//transcription factor activity, sequence-specific DNA binding	GO:0006139//nucleobase-containing compound metabolic process;GO:0008150//biological_process;GO:0009058//biosynthetic process
Procambium	LOC_Os06g47860	LOC_Os06g47860	0.484	0.205	1.584977177	0.665311333	1.252360552	0	0	--	PREDICTED: uncharacterized protein LOC4341921 isoform X1 [Oryza sativa Japonica Group]	-	-	-	-	GO:0005575//cellular_component;GO:0005575//cellular_component	GO:0003674//molecular_function;GO:0003674//molecular_function	GO:0008150//biological_process;GO:0008150//biological_process
Procambium	LOC_Os02g38840	G6PDH	0.563	0.215	2.802825353	1.17683651	1.251967941	0	0	G6PDH	PREDICTED: glucose-6-phosphate 1-dehydrogenase, cytoplasmic isoform [Oryza sativa Japonica Group]	Metabolism;Metabolism;Metabolism;Metabolism;Metabolism	Global and overview maps;Global and overview maps;Global and overview maps;Metabolism of other amino acids;Carbohydrate metabolism	ko01100//Metabolic pathways;ko01110//Biosynthesis of secondary metabolites;ko01200//Carbon metabolism;ko00480//Glutathione metabolism;ko00030//Pentose phosphate pathway	K00036;K00036;K00036;K00036;K00036	GO:0005829//cytosol;GO:0005829//cytosol	GO:0003824//catalytic activity;GO:0003824//catalytic activity	GO:0005975//carbohydrate metabolic process;GO:0005975//carbohydrate metabolic process;GO:0006139//nucleobase-containing compound metabolic process;GO:0006139//nucleobase-containing compound metabolic process;GO:0008152//metabolic process;GO:0008152//metabolic process;GO:0009056//catabolic process;GO:0009056//catabolic process;GO:0009987//cellular process;GO:0009987//cellular process
Procambium	LOC_Os05g41440	CYP98A1	0.292	0.098	0.908791011	0.382601795	1.248104921	0	0	CYP98A1	PREDICTED: cytochrome P450 98A1 [Oryza sativa Japonica Group]	Metabolism;Metabolism;Metabolism;Metabolism;Metabolism	Global and overview maps;Global and overview maps;Biosynthesis of other secondary metabolites;Biosynthesis of other secondary metabolites;Biosynthesis of other secondary metabolites	ko01100//Metabolic pathways;ko01110//Biosynthesis of secondary metabolites;ko00940//Phenylpropanoid biosynthesis;ko00941//Flavonoid biosynthesis;ko00945//Stilbenoid, diarylheptanoid and gingerol biosynthesis	K09754;K09754;K09754;K09754;K09754	GO:0005623//cell;GO:0005623//cell;GO:0005739//mitochondrion;GO:0005739//mitochondrion;GO:0005783//endoplasmic reticulum;GO:0005783//endoplasmic reticulum;GO:0005886//plasma membrane;GO:0005886//plasma membrane	GO:0003824//catalytic activity;GO:0003824//catalytic activity	GO:0008152//metabolic process;GO:0008152//metabolic process;GO:0009058//biosynthetic process;GO:0009058//biosynthetic process;GO:0009987//cellular process;GO:0009987//cellular process;GO:0019748//secondary metabolic process;GO:0019748//secondary metabolic process
Procambium	LOC_Os01g60600	WRKY54	0.722	0.43	7.190040209	3.036618224	1.2435343	0	0	WRKY54	WRKY transcription factor 64-like protein [Oryza sativa Japonica Group]	-	-	-	-	-	GO:0003700//transcription factor activity, sequence-specific DNA binding	GO:0006139//nucleobase-containing compound metabolic process;GO:0009058//biosynthetic process
Procambium	LOC_Os11g09350	LOC_Os11g09350	0.474	0.191	2.282163618	0.964146156	1.24307846	0	0	--	PREDICTED: ena/VASP-like protein [Oryza sativa Japonica Group]	-	-	-	-	GO:0005575//cellular_component	GO:0003674//molecular_function	GO:0008150//biological_process
Procambium	LOC_Os08g44370	URH1	0.351	0.14	1.259742096	0.532680502	1.241786025	0	0	URH1	PREDICTED: probable uridine nucleosidase 1 isoform X1 [Oryza sativa Japonica Group]	Metabolism;Metabolism	Nucleotide metabolism;Metabolism of cofactors and vitamins	ko00240//Pyrimidine metabolism;ko00760//Nicotinate and nicotinamide metabolism	K01240;K01240	GO:0005829//cytosol	GO:0016787//hydrolase activity	GO:0006139//nucleobase-containing compound metabolic process;GO:0008152//metabolic process;GO:0009056//catabolic process
Procambium	LOC_Os12g43880	LOC_Os12g43880	0.397	0.139	1.314209358	0.556581706	1.239529724	0	0	--	Core-2/I-branching beta-16-N-acetylglucosaminyltransferase family protein [Zea mays]	-	-	-	-	GO:0005575//cellular_component	GO:0003674//molecular_function	GO:0008150//biological_process
Procambium	LOC_Os02g50340	At1g14780	0.356	0.139	1.097323931	0.465386667	1.23748769	0	0	At1g14780	PREDICTED: MACPF domain-containing protein At1g14780 [Oryza sativa Japonica Group]	-	-	-	-	GO:0005575//cellular_component	GO:0003674//molecular_function	GO:0008150//biological_process
Procambium	LOC_Os08g35305	LOC_Os08g35305	0.429	0.175	1.428746053	0.608958839	1.230332892	0	0	--	Os08g0454400 [Oryza sativa Japonica Group]	-	-	-	-	-	-	-
Procambium	LOC_Os06g11135	TCEA2	0.492	0.197	1.673954102	0.713658744	1.229953693	0	0	TCEA2	PREDICTED: tuliposide A-converting enzyme 2, chloroplastic isoform X3 [Oryza sativa Japonica Group]	-	-	-	-	GO:0005737//cytoplasm;GO:0005829//cytosol	GO:0016787//hydrolase activity	GO:0008152//metabolic process
Procambium	LOC_Os03g60090	Os03g0815200	0.263	0.093	0.774583273	0.330243886	1.229888494	0	0	Os03g0815200	PREDICTED: probable methylenetetrahydrofolate reductase [Oryza sativa Japonica Group]	Metabolism;Metabolism;Metabolism	Global and overview maps;Global and overview maps;Metabolism of cofactors and vitamins	ko01100//Metabolic pathways;ko01200//Carbon metabolism;ko00670//One carbon pool by folate	K00297;K00297;K00297	GO:0005829//cytosol;GO:0005829//cytosol	GO:0003824//catalytic activity;GO:0003824//catalytic activity	GO:0008152//metabolic process;GO:0008152//metabolic process;GO:0009987//cellular process;GO:0009987//cellular process
Procambium	LOC_Os04g52270	COPE1	0.338	0.121	0.886835786	0.37812478	1.229804591	0	0	COPE1	PREDICTED: coatomer subunit epsilon-1 [Oryza sativa Japonica Group]	-	-	-	-	GO:0005773//vacuole;GO:0005773//vacuole;GO:0016020//membrane;GO:0016020//membrane	GO:0005198//structural molecule activity;GO:0005198//structural molecule activity;GO:0005215//transporter activity;GO:0005215//transporter activity;GO:0005488//binding;GO:0005488//binding	GO:0006810//transport;GO:0006810//transport;GO:0009987//cellular process;GO:0009987//cellular process
Procambium	LOC_Os08g02700	FBA1	0.764	0.481	12.25979081	5.237486836	1.226987744	0	0	FBA1	PREDICTED: fructose-bisphosphate aldolase cytoplasmic isozyme-like [Oryza sativa Japonica Group]	Metabolism;Metabolism;Metabolism;Metabolism;Metabolism;Metabolism;Metabolism;Metabolism	Global and overview maps;Global and overview maps;Global and overview maps;Global and overview maps;Carbohydrate metabolism;Energy metabolism;Carbohydrate metabolism;Carbohydrate metabolism	ko01100//Metabolic pathways;ko01110//Biosynthesis of secondary metabolites;ko01200//Carbon metabolism;ko01230//Biosynthesis of amino acids;ko00010//Glycolysis / Gluconeogenesis;ko00710//Carbon fixation in photosynthetic organisms;ko00051//Fructose and mannose metabolism;ko00030//Pentose phosphate pathway	K01623;K01623;K01623;K01623;K01623;K01623;K01623;K01623	GO:0005575//cellular_component;GO:0005739//mitochondrion;GO:0005829//cytosol;GO:0005886//plasma membrane;GO:0016020//membrane	GO:0005488//binding	GO:0005975//carbohydrate metabolic process;GO:0006139//nucleobase-containing compound metabolic process;GO:0006950//response to stress;GO:0008150//biological_process;GO:0009056//catabolic process;GO:0009628//response to abiotic stimulus
Procambium	LOC_Os06g13940	LOC_Os06g13940	0.778	0.459	11.49525049	4.916505142	1.225332847	0	0	--	Os06g0250100 [Oryza sativa Japonica Group]	-	-	-	-	-	-	-
Procambium	LOC_Os08g04110	At3g14410	0.378	0.136	1.130487265	0.483817004	1.224411361	0	0	At3g14410	PREDICTED: probable sugar phosphate/phosphate translocator At3g14410 [Oryza sativa Japonica Group]	-	-	-	-	GO:0005829//cytosol;GO:0005829//cytosol;GO:0005840//ribosome;GO:0005840//ribosome	GO:0005215//transporter activity;GO:0005215//transporter activity	GO:0006810//transport;GO:0006810//transport;GO:0009987//cellular process;GO:0009987//cellular process
Procambium	LOC_Os09g29660	ABCG11	0.396	0.16	1.883548251	0.80890749	1.219406366	0	0	ABCG11	PREDICTED: ABC transporter G family member 11 [Oryza sativa Japonica Group]	-	-	-	-	GO:0005886//plasma membrane	GO:0005215//transporter activity;GO:0016787//hydrolase activity	GO:0006139//nucleobase-containing compound metabolic process;GO:0006810//transport;GO:0006950//response to stress;GO:0009056//catabolic process;GO:0009628//response to abiotic stimulus;GO:0009719//response to endogenous stimulus;GO:0009987//cellular process
Procambium	LOC_Os02g38440	KCR1	0.377	0.14	1.130818341	0.48678108	1.216022187	0	0	KCR1	PREDICTED: very-long-chain 3-oxoacyl-CoA reductase 1 [Oryza sativa Japonica Group]	Metabolism;Metabolism;Metabolism;Metabolism;Metabolism	Global and overview maps;Global and overview maps;Lipid metabolism;Global and overview maps;Lipid metabolism	ko01100//Metabolic pathways;ko01110//Biosynthesis of secondary metabolites;ko00062//Fatty acid elongation;ko01212//Fatty acid metabolism;ko01040//Biosynthesis of unsaturated fatty acids	K10251;K10251;K10251;K10251;K10251	GO:0005783//endoplasmic reticulum;GO:0016020//membrane	GO:0003824//catalytic activity	GO:0006629//lipid metabolic process;GO:0007275//multicellular organism development;GO:0008152//metabolic process;GO:0009058//biosynthetic process;GO:0009790//embryo development;GO:0009987//cellular process
Procambium	LOC_Os01g48390	MDIS2	0.296	0.1	0.851542144	0.367228033	1.21340174	0	0	MDIS2	PREDICTED: probable LRR receptor-like serine/threonine-protein kinase MRH1 [Oryza sativa Japonica Group]	-	-	-	-	-	GO:0000166//nucleotide binding;GO:0000166//nucleotide binding;GO:0016301//kinase activity;GO:0016301//kinase activity	GO:0006464//cellular protein modification process;GO:0006464//cellular protein modification process;GO:0007165//signal transduction;GO:0007165//signal transduction;GO:0007275//multicellular organism development;GO:0007275//multicellular organism development;GO:0009653//anatomical structure morphogenesis;GO:0009653//anatomical structure morphogenesis;GO:0030154//cell differentiation;GO:0030154//ce…
Procambium	LOC_Os07g02590	RGA2	0.35	0.137	0.992618705	0.432247524	1.199381942	0	0	RGA2	NBS-LRR protein, partial [Oryza sativa Indica Group]	-	-	-	-	-	-	-
Procambium	LOC_Os03g13380	TMN3	0.282	0.098	0.793902789	0.345810065	1.198982507	0	0	TMN3	PREDICTED: transmembrane 9 superfamily member 3 [Oryza sativa Japonica Group]	-	-	-	-	GO:0005794//Golgi apparatus;GO:0016020//membrane	-	GO:0006810//transport
Procambium	LOC_Os03g63710	AGD9	0.604	0.278	2.362178332	1.030777257	1.196385274	0	0	AGD9	PREDICTED: probable ADP-ribosylation factor GTPase-activating protein AGD9 [Oryza sativa Japonica Group]	Cellular Processes	Transport and catabolism	ko04144//Endocytosis	K12493	GO:0005634//nucleus;GO:0005634//nucleus	GO:0003677//DNA binding;GO:0003677//DNA binding;GO:0005488//binding;GO:0005488//binding;GO:0030234//enzyme regulator activity;GO:0030234//enzyme regulator activity	GO:0006139//nucleobase-containing compound metabolic process;GO:0006139//nucleobase-containing compound metabolic process;GO:0009056//catabolic process;GO:0009056//catabolic process;GO:0009719//response to endogenous stimulus;GO:0009719//response to endogenous stimulus
Procambium	LOC_Os01g61510	AMT2-3	0.305	0.12	0.974773831	0.42614281	1.19373053	0	0	AMT2-3	PREDICTED: ammonium transporter 2 member 3 [Oryza sativa Japonica Group]	-	-	-	-	GO:0005575//cellular_component;GO:0005886//plasma membrane	GO:0005215//transporter activity	GO:0006810//transport;GO:0009607//response to biotic stimulus;GO:0009987//cellular process
Procambium	LOC_Os03g63860	OEP24	0.275	0.098	0.67087942	0.294946394	1.185600717	0	0	OEP24	PREDICTED: outer envelope pore protein 24, chloroplastic [Oryza sativa Japonica Group]	-	-	-	-	GO:0005739//mitochondrion;GO:0009536//plastid	GO:0003674//molecular_function	GO:0008150//biological_process
Procambium	LOC_Os12g06410	PUB24	0.399	0.154	1.293354101	0.569627523	1.183026557	0	0	PUB24	PREDICTED: E3 ubiquitin-protein ligase PUB23 [Oryza sativa Japonica Group]	-	-	-	-	GO:0005829//cytosol	GO:0003824//catalytic activity	GO:0006464//cellular protein modification process;GO:0006950//response to stress;GO:0008150//biological_process;GO:0008152//metabolic process;GO:0009628//response to abiotic stimulus
Procambium	LOC_Os12g36830	LOC_Os12g36830	0.973	0.902	80.16541521	35.35613783	1.181019278	0	0	--	PREDICTED: major allergen Dau c 1 [Oryza sativa Japonica Group]	-	-	-	-	-	-	-
Procambium	LOC_Os02g41510	MYB30	0.652	0.34	4.67175125	2.061755501	1.180090202	0	0	MYB30	PREDICTED: myb-related protein Myb4-like [Oryza sativa Japonica Group]	Organismal Systems	Environmental adaptation	ko04626//Plant-pathogen interaction	K09422	-	GO:0003677//DNA binding;GO:0003700//transcription factor activity, sequence-specific DNA binding	GO:0006139//nucleobase-containing compound metabolic process;GO:0006950//response to stress;GO:0008150//biological_process;GO:0009058//biosynthetic process;GO:0009628//response to abiotic stimulus;GO:0009719//response to endogenous stimulus
Procambium	LOC_Os03g09140	RABH1E	0.562	0.246	2.227512674	0.985147029	1.177022678	0	0	RABH1E	PREDICTED: ras-related protein RABH1e [Oryza sativa Japonica Group]	-	-	-	-	GO:0005575//cellular_component;GO:0005623//cell;GO:0005773//vacuole;GO:0005794//Golgi apparatus;GO:0005829//cytosol;GO:0005886//plasma membrane;GO:0016020//membrane	GO:0000166//nucleotide binding;GO:0000166//nucleotide binding;GO:0005515//protein binding	GO:0006810//transport;GO:0006810//transport;GO:0007165//signal transduction;GO:0009987//cellular process
Procambium	LOC_Os05g25640	CYP73A2	0.309	0.115	1.153728338	0.510552141	1.176173349	0	0	CYP73A2	PREDICTED: trans-cinnamate 4-monooxygenase [Oryza sativa Japonica Group]	Metabolism;Metabolism;Metabolism;Metabolism;Metabolism;Metabolism;Metabolism	Global and overview maps;Global and overview maps;Biosynthesis of other secondary metabolites;Biosynthesis of other secondary metabolites;Amino acid metabolism;Metabolism of cofactors and vitamins;Biosynthesis of other secondary metabolites	ko01100//Metabolic pathways;ko01110//Biosynthesis of secondary metabolites;ko00940//Phenylpropanoid biosynthesis;ko00941//Flavonoid biosynthesis;ko00360//Phenylalanine metabolism;ko00130//Ubiquinone and other terpenoid-quinone biosynthesis;ko00945//Stilbenoid, diarylheptanoid and gingerol biosynthesis	K00487;K00487;K00487;K00487;K00487;K00487;K00487	GO:0005575//cellular_component;GO:0005618//cell wall;GO:0005773//vacuole;GO:0005783//endoplasmic reticulum;GO:0005886//plasma membrane;GO:0016020//membrane	GO:0003824//catalytic activity	GO:0006950//response to stress;GO:0007275//multicellular organism development;GO:0008150//biological_process;GO:0008152//metabolic process;GO:0009058//biosynthetic process;GO:0009628//response to abiotic stimulus;GO:0009987//cellular process;GO:0019748//secondary metabolic process;GO:0040007//growth
Procambium	LOC_Os03g52910	LOC_Os03g52910	0.427	0.191	2.117283292	0.937902379	1.174704641	0	0	--	PREDICTED: uncharacterized protein LOC4334054 [Oryza sativa Japonica Group]	-	-	-	-	GO:0009536//plastid	GO:0003674//molecular_function	GO:0008150//biological_process
Procambium	LOC_Os01g15029	LOC_Os01g15029	0.59	0.285	2.374001642	1.053037413	1.172764238	0	0	--	uncharacterized LOC100381381 [Zea mays]	-	-	-	-	-	GO:0003824//catalytic activity	GO:0006464//cellular protein modification process;GO:0009987//cellular process;GO:0019538//protein metabolic process
Procambium	LOC_Os03g17740	At3g11320	0.572	0.246	2.224343225	0.988923899	1.169448009	0	0	At3g11320	PREDICTED: probable sugar phosphate/phosphate translocator At3g11320 [Oryza sativa Japonica Group]	-	-	-	-	-	GO:0005215//transporter activity	GO:0006810//transport;GO:0009987//cellular process
Procambium	LOC_Os03g45960	Zlp	0.254	0.093	1.1800709	0.525053888	1.168336136	0	0	Zlp	Os03g0661600, partial [Oryza sativa Japonica Group]	-	-	-	-	GO:0005623//cell	-	GO:0006950//response to stress;GO:0009607//response to biotic stimulus;GO:0009628//response to abiotic stimulus
Procambium	LOC_Os02g41650	ZB8	0.952	0.773	20.27503598	9.043632603	1.164730186	0	0	ZB8	PREDICTED: phenylalanine ammonia-lyase [Oryza sativa Japonica Group]	Metabolism;Metabolism;Metabolism;Metabolism	Global and overview maps;Global and overview maps;Biosynthesis of other secondary metabolites;Amino acid metabolism	ko01100//Metabolic pathways;ko01110//Biosynthesis of secondary metabolites;ko00940//Phenylpropanoid biosynthesis;ko00360//Phenylalanine metabolism	K10775;K10775;K10775;K10775	GO:0005737//cytoplasm;GO:0005737//cytoplasm;GO:0005737//cytoplasm	GO:0003824//catalytic activity;GO:0003824//catalytic activity;GO:0003824//catalytic activity	GO:0006950//response to stress;GO:0006950//response to stress;GO:0006950//response to stress;GO:0007275//multicellular organism development;GO:0007275//multicellular organism development;GO:0007275//multicellular organism development;GO:0008152//metabolic process;GO:0008152//metabolic process;GO:0008152//metabolic process;GO:0009056//catabolic process;GO:0009056//catabolic process;GO:0009056//cat…
Procambium	LOC_Os03g32314	AOC	0.655	0.359	4.952841334	2.21334521	1.162027922	0	0	AOC	PREDICTED: allene oxide cyclase 3, chloroplastic [Oryza sativa Japonica Group]	Metabolism;Metabolism;Metabolism	Global and overview maps;Global and overview maps;Lipid metabolism	ko01100//Metabolic pathways;ko01110//Biosynthesis of secondary metabolites;ko00592//alpha-Linolenic acid metabolism	K10525;K10525;K10525	GO:0005773//vacuole;GO:0005886//plasma membrane;GO:0016020//membrane	GO:0003824//catalytic activity	GO:0006629//lipid metabolic process;GO:0006950//response to stress;GO:0008152//metabolic process;GO:0009058//biosynthetic process;GO:0009607//response to biotic stimulus;GO:0009628//response to abiotic stimulus;GO:0009987//cellular process
Procambium	LOC_Os01g43844	CYP72A11	0.761	0.437	9.233032873	4.131423193	1.160165776	0	0	CYP72A11	PREDICTED: cytochrome P450 72A11 [Oryza sativa Japonica Group]	-	-	-	-	GO:0005623//cell	GO:0003674//molecular_function;GO:0003824//catalytic activity;GO:0005488//binding;GO:0019825//oxygen binding	GO:0008152//metabolic process
Procambium	LOC_Os04g25060	CRK25	0.476	0.258	4.395686455	1.971458107	1.156825428	0	0	CRK25	OSJNBa0004L19.19 [Oryza sativa Japonica Group]	-	-	-	-	GO:0005576//extracellular region	GO:0016787//hydrolase activity	GO:0008150//biological_process;GO:0008152//metabolic process
Procambium	LOC_Os01g54870	RPL18A	0.292	0.111	0.837211279	0.376633341	1.152431029	0	0	RPL18A	PREDICTED: 60S ribosomal protein L18a [Oryza brachyantha]	Genetic Information Processing	Translation	ko03010//Ribosome	K02882	GO:0005773//vacuole;GO:0005829//cytosol;GO:0005840//ribosome;GO:0005886//plasma membrane;GO:0016020//membrane	GO:0005198//structural molecule activity;GO:0005515//protein binding	GO:0006412//translation;GO:0009987//cellular process
Procambium	LOC_Os08g44340	MDAR4	0.985	0.905	52.01145668	23.4041717	1.152063736	0	0	MDAR4	PREDICTED: monodehydroascorbate reductase [Oryza sativa Japonica Group]	Metabolism;Metabolism	Global and overview maps;Carbohydrate metabolism	ko01100//Metabolic pathways;ko00053//Ascorbate and aldarate metabolism	K08232;K08232	GO:0005829//cytosol	GO:0003824//catalytic activity	GO:0006950//response to stress;GO:0008150//biological_process;GO:0008152//metabolic process;GO:0009628//response to abiotic stimulus
Procambium	LOC_Os04g44320	YSL12	0.933	0.603	13.91756899	6.273919856	1.14946823	0	0	YSL12	PREDICTED: probable metal-nicotianamine transporter YSL12 [Oryza sativa Japonica Group]	-	-	-	-	-	-	-
Procambium	LOC_Os09g39770	LOC_Os09g39770	0.785	0.463	6.415459847	2.894289688	1.148343351	0	0	--	PREDICTED: protein SRC2 [Oryza sativa Japonica Group]	-	-	-	-	GO:0005575//cellular_component	GO:0003674//molecular_function	GO:0008150//biological_process
Procambium	LOC_Os04g52900	ABCC2	0.45	0.193	1.959944088	0.884601407	1.147713057	0	0	ABCC2	PREDICTED: ABC transporter C family member 2 [Oryza sativa Japonica Group]	-	-	-	-	GO:0005773//vacuole;GO:0005773//vacuole;GO:0016020//membrane;GO:0016020//membrane	GO:0005215//transporter activity;GO:0005215//transporter activity;GO:0016787//hydrolase activity;GO:0016787//hydrolase activity	GO:0006139//nucleobase-containing compound metabolic process;GO:0006139//nucleobase-containing compound metabolic process;GO:0006810//transport;GO:0006810//transport;GO:0009056//catabolic process;GO:0009056//catabolic process;GO:0009987//cellular process;GO:0009987//cellular process
Procambium	LOC_Os02g33110	CIN1	0.79	0.413	5.599024169	2.532715522	1.144490367	0	0	CIN1	PREDICTED: beta-fructofuranosidase, insoluble isoenzyme 1 [Oryza sativa Japonica Group]	Metabolism;Metabolism;Metabolism	Global and overview maps;Carbohydrate metabolism;Carbohydrate metabolism	ko01100//Metabolic pathways;ko00500//Starch and sucrose metabolism;ko00052//Galactose metabolism	K01193;K01193;K01193	GO:0005618//cell wall;GO:0005618//cell wall	GO:0016787//hydrolase activity;GO:0016787//hydrolase activity;GO:0016787//hydrolase activity	GO:0005975//carbohydrate metabolic process;GO:0005975//carbohydrate metabolic process;GO:0005975//carbohydrate metabolic process;GO:0006810//transport;GO:0006810//transport;GO:0008152//metabolic process;GO:0008152//metabolic process;GO:0008152//metabolic process;GO:0009987//cellular process;GO:0009987//cellular process
Procambium	LOC_Os07g39520	WNK5	0.921	0.671	16.2427819	7.35194296	1.143601266	0	0	WNK5	PREDICTED: probable serine/threonine-protein kinase WNK5 [Oryza sativa Japonica Group]	-	-	-	-	GO:0005575//cellular_component	GO:0000166//nucleotide binding;GO:0016301//kinase activity	GO:0006464//cellular protein modification process;GO:0008152//metabolic process;GO:0009987//cellular process
Procambium	LOC_Os02g14130	GSK4	0.63	0.315	2.576770402	1.167076294	1.142665119	0	0	GSK4	PREDICTED: shaggy-related protein kinase eta [Oryza sativa Japonica Group]	Environmental Information Processing	Signal transduction	ko04075//Plant hormone signal transduction	K14502	GO:0005575//cellular_component	GO:0000166//nucleotide binding;GO:0005515//protein binding;GO:0016301//kinase activity	GO:0006464//cellular protein modification process;GO:0007165//signal transduction;GO:0008150//biological_process;GO:0008152//metabolic process;GO:0009719//response to endogenous stimulus;GO:0009987//cellular process
Procambium	LOC_Os02g52860	MPT3	0.598	0.294	2.425860675	1.099866433	1.141168359	0	0	MPT3	PREDICTED: mitochondrial phosphate carrier protein 3, mitochondrial [Oryza sativa Japonica Group]	-	-	-	-	GO:0005618//cell wall;GO:0005739//mitochondrion;GO:0005773//vacuole;GO:0009536//plastid;GO:0016020//membrane	GO:0005488//binding	GO:0006810//transport;GO:0009987//cellular process
Procambium	LOC_Os05g41480	At4g32390	0.582	0.254	2.251219723	1.024861855	1.135277416	0	0	At4g32390	PREDICTED: probable sugar phosphate/phosphate translocator At4g32390 [Oryza sativa Japonica Group]	-	-	-	-	GO:0005623//cell;GO:0005623//cell;GO:0016020//membrane;GO:0016020//membrane	GO:0005215//transporter activity;GO:0005215//transporter activity	GO:0006810//transport;GO:0006810//transport;GO:0009987//cellular process;GO:0009987//cellular process
Procambium	LOC_Os05g34500	LOC_Os05g34500	0.47	0.207	1.5151903	0.693405059	1.127728732	0	0	--	PREDICTED: uncharacterized protein LOC9268643 [Oryza sativa Japonica Group]	-	-	-	-	-	-	-
Procambium	LOC_Os01g09080	WRKY72	0.489	0.229	2.431912103	1.11687271	1.122626315	0	0	WRKY72	PREDICTED: probable WRKY transcription factor 72 [Oryza sativa Japonica Group]	-	-	-	-	-	GO:0003700//transcription factor activity, sequence-specific DNA binding	GO:0006139//nucleobase-containing compound metabolic process;GO:0006950//response to stress;GO:0009058//biosynthetic process
Procambium	LOC_Os12g02080	GSVIVT00023967001	0.756	0.454	12.47645524	5.74063734	1.119925277	0	0	GSVIVT00023967001	PREDICTED: peroxidase 4 [Oryza sativa Japonica Group]	Metabolism;Metabolism;Metabolism	Global and overview maps;Global and overview maps;Biosynthesis of other secondary metabolites	ko01100//Metabolic pathways;ko01110//Biosynthesis of secondary metabolites;ko00940//Phenylpropanoid biosynthesis	K00430;K00430;K00430	GO:0005576//extracellular region;GO:0005576//extracellular region;GO:0005618//cell wall;GO:0005618//cell wall;GO:0005829//cytosol;GO:0005829//cytosol	GO:0003824//catalytic activity;GO:0003824//catalytic activity;GO:0005515//protein binding;GO:0005515//protein binding	GO:0006950//response to stress;GO:0006950//response to stress;GO:0008152//metabolic process;GO:0008152//metabolic process
Procambium	LOC_Os09g06230	STK16	0.28	0.11	0.706454094	0.327786489	1.107839428	0	0	STK16	PREDICTED: serine/threonine-protein kinase 16 [Oryza sativa Japonica Group]	-	-	-	-	GO:0005829//cytosol	GO:0000166//nucleotide binding;GO:0016301//kinase activity	GO:0006464//cellular protein modification process;GO:0008152//metabolic process;GO:0009058//biosynthetic process;GO:0009987//cellular process
Procambium	LOC_Os01g70170	tal	0.83	0.535	6.787861886	3.152968372	1.106246512	0	0	tal	PREDICTED: transaldolase [Oryza sativa Japonica Group]	Metabolism;Metabolism;Metabolism;Metabolism;Metabolism	Global and overview maps;Global and overview maps;Global and overview maps;Global and overview maps;Carbohydrate metabolism	ko01100//Metabolic pathways;ko01110//Biosynthesis of secondary metabolites;ko01200//Carbon metabolism;ko01230//Biosynthesis of amino acids;ko00030//Pentose phosphate pathway	K00616;K00616;K00616;K00616;K00616	GO:0005739//mitochondrion;GO:0009536//plastid	GO:0003824//catalytic activity;GO:0016740//transferase activity	GO:0008150//biological_process;GO:0008152//metabolic process
Procambium	LOC_Os08g35600	RIPK	0.573	0.304	3.492490774	1.628321073	1.100871106	0	0	RIPK	PREDICTED: serine/threonine-protein kinase At5g01020 [Oryza sativa Japonica Group]	-	-	-	-	GO:0005575//cellular_component	GO:0016301//kinase activity	GO:0006950//response to stress;GO:0008152//metabolic process;GO:0009607//response to biotic stimulus;GO:0009987//cellular process
Procambium	LOC_Os08g03350	LHT1	0.993	0.883	62.96320488	29.39997835	1.098693884	0	0	LHT1	PREDICTED: lysine histidine transporter 1 [Oryza sativa Japonica Group]	-	-	-	-	GO:0005886//plasma membrane;GO:0016020//membrane	GO:0005215//transporter activity	GO:0006810//transport;GO:0009628//response to abiotic stimulus;GO:0009987//cellular process
Procambium	LOC_Os01g45910	AATP1	0.584	0.275	2.436907662	1.137962847	1.09859813	0	0	AATP1	PREDICTED: ADP,ATP carrier protein 2, chloroplastic [Oryza sativa Japonica Group]	-	-	-	-	GO:0005737//cytoplasm;GO:0009536//plastid	GO:0005215//transporter activity	GO:0006810//transport;GO:0009987//cellular process
Procambium	LOC_Os08g04230	CRRSP55	0.373	0.166	2.028027816	0.948500201	1.096357456	0	0	CRRSP55	PREDICTED: cysteine-rich repeat secretory protein 55 [Oryza sativa Japonica Group]	-	-	-	-	GO:0005623//cell	GO:0003674//molecular_function	GO:0009628//response to abiotic stimulus
Procambium	LOC_Os01g45274	BCA2	0.795	0.468	9.218936031	4.318021085	1.094229969	0	0	BCA2	Os01g0639900, partial [Oryza sativa Japonica Group]	Metabolism	Energy metabolism	ko00910//Nitrogen metabolism	K01673	GO:0005576//extracellular region;GO:0005576//extracellular region;GO:0005576//extracellular region;GO:0005576//extracellular region;GO:0005737//cytoplasm;GO:0005737//cytoplasm;GO:0005737//cytoplasm;GO:0005829//cytosol;GO:0005829//cytosol;GO:0005829//cytosol;GO:0009536//plastid;GO:0009536//plastid;GO:0009536//plastid;GO:0009536//plastid;GO:0009579//thylakoid;GO:0009579//thylakoid;GO:0009579//thyla…	GO:0003824//catalytic activity;GO:0003824//catalytic activity;GO:0003824//catalytic activity;GO:0003824//catalytic activity;GO:0005488//binding;GO:0005488//binding;GO:0005488//binding;GO:0005488//binding;GO:0005515//protein binding;GO:0005515//protein binding;GO:0005515//protein binding;GO:0005515//protein binding	GO:0006950//response to stress;GO:0006950//response to stress;GO:0006950//response to stress;GO:0006950//response to stress;GO:0008150//biological_process;GO:0008150//biological_process;GO:0008150//biological_process;GO:0008150//biological_process;GO:0008152//metabolic process;GO:0008152//metabolic process;GO:0008152//metabolic process;GO:0008152//metabolic process;GO:0009607//response to biotic …
Procambium	LOC_Os02g55440	TMN11	0.29	0.104	0.79801259	0.374238552	1.092453321	0	0	TMN11	PREDICTED: transmembrane 9 superfamily member 11 [Oryza sativa Japonica Group]	-	-	-	-	GO:0005794//Golgi apparatus;GO:0005794//Golgi apparatus;GO:0016020//membrane;GO:0016020//membrane	-	-
Procambium	LOC_Os10g35850	MSBP2	0.587	0.285	2.214019773	1.039073133	1.091370908	0	0	MSBP2	PREDICTED: membrane steroid-binding protein 1 [Oryza sativa Japonica Group]	-	-	-	-	GO:0005634//nucleus;GO:0009536//plastid;GO:0009579//thylakoid;GO:0016020//membrane	GO:0005488//binding	-
Procambium	LOC_Os03g48180	NPF2.11	0.262	0.09	0.816539282	0.383708395	1.089511963	0	0	NPF2.11	PREDICTED: protein NRT1/ PTR FAMILY 2.11 [Oryza sativa Japonica Group]	-	-	-	-	GO:0005575//cellular_component;GO:0005886//plasma membrane;GO:0016020//membrane	GO:0005215//transporter activity	GO:0006810//transport;GO:0009628//response to abiotic stimulus
Procambium	LOC_Os05g11900	LOC_Os05g11900	0.706	0.392	3.876694392	1.82402779	1.087699299	0	0	--	PREDICTED: uncharacterized protein LOC4338091 [Oryza sativa Japonica Group]	-	-	-	-	-	GO:0003674//molecular_function	GO:0008150//biological_process
Procambium	LOC_Os03g52390	LOC_Os03g52390	0.445	0.205	3.866042882	1.819647867	1.087198348	0	0	--	PREDICTED: proteinase inhibitor PSI-1.2 [Oryza sativa Japonica Group]	-	-	-	-	GO:0005623//cell	GO:0030234//enzyme regulator activity	GO:0006950//response to stress;GO:0008152//metabolic process
Procambium	LOC_Os12g32190	LOC_Os12g32190	0.486	0.234	1.977114257	0.936504268	1.078038772	0	0	--	PREDICTED: serine/arginine repetitive matrix protein 1 [Oryza sativa Japonica Group]	-	-	-	-	GO:0005575//cellular_component;GO:0005575//cellular_component	GO:0003674//molecular_function;GO:0003674//molecular_function	GO:0008150//biological_process;GO:0008150//biological_process
Procambium	LOC_Os03g63270	At4g15970	0.712	0.355	4.277404281	2.0266767	1.077619605	0	0	At4g15970	Os03g0849800, partial [Oryza sativa Japonica Group]	-	-	-	-	GO:0005575//cellular_component	GO:0003674//molecular_function	GO:0008150//biological_process
Procambium	LOC_Os07g31370	RABH1B	0.514	0.237	1.688015169	0.803893135	1.070252232	0	0	RABH1B	PREDICTED: ras-related protein RABH1b [Oryza sativa Japonica Group]	-	-	-	-	GO:0005575//cellular_component;GO:0005623//cell;GO:0005773//vacuole;GO:0005794//Golgi apparatus;GO:0005829//cytosol;GO:0005886//plasma membrane;GO:0016020//membrane	GO:0000166//nucleotide binding;GO:0005515//protein binding	GO:0006810//transport;GO:0009987//cellular process
Procambium	LOC_Os01g01080	SPL	0.64	0.333	3.848685858	1.833727625	1.069586556	0	0	SPL	PREDICTED: sphingosine-1-phosphate lyase [Oryza sativa Japonica Group]	Metabolism;Metabolism	Global and overview maps;Lipid metabolism	ko01100//Metabolic pathways;ko00600//Sphingolipid metabolism	K01634;K01634	GO:0005783//endoplasmic reticulum;GO:0005783//endoplasmic reticulum;GO:0005783//endoplasmic reticulum;GO:0016020//membrane;GO:0016020//membrane;GO:0016020//membrane	GO:0003824//catalytic activity;GO:0003824//catalytic activity;GO:0003824//catalytic activity;GO:0005488//binding;GO:0005488//binding;GO:0005488//binding	GO:0006629//lipid metabolic process;GO:0006629//lipid metabolic process;GO:0006629//lipid metabolic process;GO:0008152//metabolic process;GO:0008152//metabolic process;GO:0008152//metabolic process;GO:0009056//catabolic process;GO:0009056//catabolic process;GO:0009056//catabolic process;GO:0009987//cellular process;GO:0009987//cellular process;GO:0009987//cellular process
Procambium	LOC_Os02g43700	At4g16820	0.468	0.21	2.221860655	1.065020225	1.060887513	0	0	At4g16820	PREDICTED: phospholipase A1-Ibeta2, chloroplastic [Oryza sativa Japonica Group]	-	-	-	-	GO:0009536//plastid	GO:0016787//hydrolase activity	GO:0006629//lipid metabolic process;GO:0008152//metabolic process
Procambium	LOC_Os04g52504	LOC_Os04g52504	0.982	0.937	94.85786486	45.53484546	1.058796408	0	0	--	Os04g0615200, partial [Oryza sativa Japonica Group]	-	-	-	-	-	-	-
Procambium	LOC_Os02g39400	NIC1	0.948	0.729	17.88297039	8.613232612	1.053959692	0	0	NIC1	PREDICTED: nicotinamidase 1 [Oryza sativa Japonica Group]	-	-	-	-	GO:0005575//cellular_component	GO:0003824//catalytic activity;GO:0016787//hydrolase activity	GO:0006139//nucleobase-containing compound metabolic process;GO:0008152//metabolic process;GO:0009058//biosynthetic process;GO:0009719//response to endogenous stimulus
Procambium	LOC_Os10g43060	LOC_Os10g43060	0.906	0.674	11.07542568	5.337939097	1.053007399	0	0	--	PREDICTED: uncharacterized protein LOC4349524 [Oryza sativa Japonica Group]	-	-	-	-	GO:0005575//cellular_component	GO:0003674//molecular_function	GO:0008150//biological_process
Procambium	LOC_Os05g08830	LOC_Os05g08830	0.858	0.633	17.4196979	8.403680995	1.051626301	0	0	--	hypothetical protein OsJ_17346 [Oryza sativa Japonica Group]	-	-	-	-	-	-	-
Procambium	LOC_Os07g39210	LOC_Os07g39210	0.465	0.217	1.905345137	0.919770035	1.05070725	0	0	--	PREDICTED: uncharacterized protein LOC107276325 [Oryza sativa Japonica Group]	-	-	-	-	-	-	-
Procambium	LOC_Os05g37190	WIP4	0.526	0.252	3.248833484	1.574604604	1.0449322	0	0	WIP4	PREDICTED: protein TRANSPARENT TESTA 1 isoform X1 [Oryza sativa Japonica Group]	-	-	-	-	GO:0005634//nucleus	GO:0003676//nucleic acid binding;GO:0003700//transcription factor activity, sequence-specific DNA binding;GO:0005488//binding	GO:0006139//nucleobase-containing compound metabolic process;GO:0009058//biosynthetic process
Procambium	LOC_Os04g38950	ASB1	0.362	0.144	1.374386968	0.669112812	1.038466889	0	0	ASB1	PREDICTED: anthranilate synthase beta subunit 1, chloroplastic [Oryza sativa Japonica Group]	Metabolism;Metabolism;Metabolism;Metabolism	Global and overview maps;Global and overview maps;Global and overview maps;Amino acid metabolism	ko01100//Metabolic pathways;ko01110//Biosynthesis of secondary metabolites;ko01230//Biosynthesis of amino acids;ko00400//Phenylalanine, tyrosine and tryptophan biosynthesis	K01658;K01658;K01658;K01658	GO:0009536//plastid;GO:0009536//plastid;GO:0009536//plastid	GO:0003824//catalytic activity;GO:0003824//catalytic activity;GO:0003824//catalytic activity	GO:0006950//response to stress;GO:0006950//response to stress;GO:0006950//response to stress;GO:0009058//biosynthetic process;GO:0009058//biosynthetic process;GO:0009058//biosynthetic process;GO:0009607//response to biotic stimulus;GO:0009607//response to biotic stimulus;GO:0009607//response to biotic stimulus;GO:0009628//response to abiotic stimulus;GO:0009628//response to abiotic stimulus;GO:00…
Procambium	LOC_Os08g33370	GF14C	0.631	0.332	3.084481154	1.504261223	1.035972711	0	0	GF14C	PREDICTED: 14-3-3-like protein GF14-C [Oryza sativa Japonica Group]	-	-	-	-	GO:0005575//cellular_component;GO:0005575//cellular_component;GO:0005635//nuclear envelope;GO:0005635//nuclear envelope;GO:0005737//cytoplasm;GO:0005737//cytoplasm;GO:0005886//plasma membrane;GO:0005886//plasma membrane;GO:0009536//plastid;GO:0009536//plastid	GO:0005515//protein binding;GO:0005515//protein binding	-
Procambium	LOC_Os11g40570	LOC_Os11g40570	0.426	0.188	1.297156131	0.63480624	1.030963924	0	0	--	PREDICTED: transmembrane protein 45A isoform X1 [Oryza sativa Japonica Group]	-	-	-	-	GO:0016020//membrane;GO:0016020//membrane;GO:0016020//membrane	GO:0003674//molecular_function;GO:0003674//molecular_function;GO:0003674//molecular_function	GO:0008150//biological_process;GO:0008150//biological_process;GO:0008150//biological_process
Procambium	LOC_Os01g72460	Os01g0954000	0.297	0.119	1.196746208	0.586090717	1.029921342	0	0	Os01g0954000	PREDICTED: probable NADPH:quinone oxidoreductase 2 [Oryza sativa Japonica Group]	-	-	-	-	GO:0005829//cytosol;GO:0005886//plasma membrane;GO:0009536//plastid	GO:0003824//catalytic activity	GO:0006950//response to stress;GO:0008152//metabolic process;GO:0009607//response to biotic stimulus;GO:0009628//response to abiotic stimulus
Procambium	LOC_Os05g49100	WRKY71	0.589	0.279	2.386706417	1.172049992	1.025987008	0	0	WRKY71	PREDICTED: probable WRKY transcription factor 23 [Oryza sativa Japonica Group]	-	-	-	-	-	GO:0003700//transcription factor activity, sequence-specific DNA binding	GO:0006139//nucleobase-containing compound metabolic process;GO:0009058//biosynthetic process;GO:0009607//response to biotic stimulus;GO:0009719//response to endogenous stimulus
Procambium	LOC_Os02g48640	LOC_Os02g48640	0.319	0.126	0.892071031	0.438784911	1.023644673	0	0	--	PREDICTED: uncharacterized protein LOC4330531 [Oryza sativa Japonica Group]	-	-	-	-	GO:0005886//plasma membrane	-	GO:0008150//biological_process
Procambium	LOC_Os05g01820	Os05g0108800	0.732	0.496	6.839424606	3.366205907	1.02275153	0	0	Os05g0108800	PREDICTED: cytochrome b5 [Oryza sativa Japonica Group]	-	-	-	-	GO:0005575//cellular_component	GO:0005488//binding;GO:0005515//protein binding	-
Procambium	LOC_Os06g39750	KCS11	0.424	0.18	1.557780005	0.767011856	1.022170723	0	0	KCS11	PREDICTED: 3-ketoacyl-CoA synthase 11 [Oryza sativa Japonica Group]	Metabolism;Metabolism;Organismal Systems;Metabolism	Global and overview maps;Global and overview maps;Environmental adaptation;Lipid metabolism	ko01100//Metabolic pathways;ko01110//Biosynthesis of secondary metabolites;ko04626//Plant-pathogen interaction;ko00062//Fatty acid elongation	K15397;K15397;K15397;K15397	GO:0016020//membrane;GO:0016020//membrane;GO:0016020//membrane	GO:0003824//catalytic activity;GO:0003824//catalytic activity;GO:0003824//catalytic activity;GO:0016740//transferase activity;GO:0016740//transferase activity;GO:0016740//transferase activity	GO:0006950//response to stress;GO:0006950//response to stress;GO:0006950//response to stress;GO:0008152//metabolic process;GO:0008152//metabolic process;GO:0008152//metabolic process;GO:0009628//response to abiotic stimulus;GO:0009628//response to abiotic stimulus;GO:0009628//response to abiotic stimulus
Procambium	LOC_Os06g11290	OPR1	0.987	0.92	66.01054429	32.52725543	1.021047398	0	0	OPR1	PREDICTED: 12-oxophytodienoate reductase 1 isoform X2 [Oryza sativa Japonica Group]	Metabolism;Metabolism;Metabolism	Global and overview maps;Global and overview maps;Lipid metabolism	ko01100//Metabolic pathways;ko01110//Biosynthesis of secondary metabolites;ko00592//alpha-Linolenic acid metabolism	K05894;K05894;K05894	GO:0005829//cytosol	GO:0003824//catalytic activity	GO:0006629//lipid metabolic process;GO:0006950//response to stress;GO:0007275//multicellular organism development;GO:0008150//biological_process;GO:0008152//metabolic process;GO:0009987//cellular process
Procambium	LOC_Os10g35840	Os10g0502400	0.692	0.372	3.135506381	1.54554486	1.020582926	0	0	Os10g0502400	PREDICTED: glutamyl-tRNA reductase, chloroplastic [Oryza sativa Japonica Group]	Metabolism;Metabolism;Metabolism	Global and overview maps;Global and overview maps;Metabolism of cofactors and vitamins	ko01100//Metabolic pathways;ko01110//Biosynthesis of secondary metabolites;ko00860//Porphyrin and chlorophyll metabolism	K02492;K02492;K02492	GO:0009536//plastid	GO:0003824//catalytic activity;GO:0005515//protein binding	GO:0008152//metabolic process;GO:0009058//biosynthetic process;GO:0009628//response to abiotic stimulus;GO:0009987//cellular process
Procambium	LOC_Os10g23820	THT2	0.575	0.284	3.8192287	1.8872973	1.016959608	0	0	THT2	PREDICTED: agmatine coumaroyltransferase-1 [Oryza sativa Japonica Group]	-	-	-	-	GO:0005829//cytosol;GO:0005829//cytosol	GO:0016740//transferase activity;GO:0016740//transferase activity	GO:0008150//biological_process;GO:0008150//biological_process;GO:0008152//metabolic process;GO:0008152//metabolic process;GO:0009058//biosynthetic process;GO:0009058//biosynthetic process;GO:0009987//cellular process;GO:0009987//cellular process;GO:0019748//secondary metabolic process;GO:0019748//secondary metabolic process
Procambium	LOC_Os02g45660	ISPF	0.664	0.357	3.300263221	1.631380964	1.016487372	0	0	ISPF	PREDICTED: 2-C-methyl-D-erythritol 2,4-cyclodiphosphate synthase, chloroplastic [Oryza sativa Japonica Group]	Metabolism;Metabolism;Metabolism	Global and overview maps;Global and overview maps;Metabolism of terpenoids and polyketides	ko01100//Metabolic pathways;ko01110//Biosynthesis of secondary metabolites;ko00900//Terpenoid backbone biosynthesis	K01770;K01770;K01770	GO:0009536//plastid	GO:0003824//catalytic activity	GO:0005975//carbohydrate metabolic process;GO:0006629//lipid metabolic process;GO:0008152//metabolic process;GO:0009058//biosynthetic process;GO:0009987//cellular process
Procambium	LOC_Os01g03760	LOC_Os01g03760	0.489	0.234	1.70168872	0.842340005	1.014492568	0	0	--	PREDICTED: transmembrane protein 214-B [Oryza sativa Japonica Group]	-	-	-	-	GO:0005575//cellular_component;GO:0005634//nucleus;GO:0005773//vacuole;GO:0005783//endoplasmic reticulum;GO:0005886//plasma membrane;GO:0016020//membrane;GO:0016020//membrane	GO:0003674//molecular_function;GO:0003674//molecular_function	GO:0008150//biological_process
Procambium	LOC_Os03g51600	TUBA2	0.429	0.198	1.549299837	0.767713924	1.012975657	0	0	TUBA2	PREDICTED: tubulin alpha-1 chain [Oryza sativa Japonica Group]	Cellular Processes	Transport and catabolism	ko04145//Phagosome	K07374	GO:0005618//cell wall;GO:0005618//cell wall;GO:0005773//vacuole;GO:0005773//vacuole;GO:0005829//cytosol;GO:0005829//cytosol;GO:0005856//cytoskeleton;GO:0005856//cytoskeleton;GO:0005886//plasma membrane;GO:0005886//plasma membrane;GO:0009536//plastid;GO:0009536//plastid;GO:0016020//membrane;GO:0016020//membrane	GO:0005198//structural molecule activity;GO:0005198//structural molecule activity	GO:0008150//biological_process;GO:0008150//biological_process;GO:0009628//response to abiotic stimulus;GO:0009628//response to abiotic stimulus;GO:0009987//cellular process;GO:0009987//cellular process
Procambium	LOC_Os03g13740	PUB21	0.488	0.23	3.120995682	1.54757714	1.011995037	0	0	PUB21	PREDICTED: U-box domain-containing protein 21 [Oryza sativa Japonica Group]	-	-	-	-	GO:0005622//intracellular	GO:0003824//catalytic activity;GO:0005488//binding	GO:0006464//cellular protein modification process;GO:0008150//biological_process
Procambium	LOC_Os01g61460	ESK1	0.527	0.234	1.94423235	0.96624021	1.008746845	0	0	ESK1	PREDICTED: protein trichome birefringence-like 28 isoform X1 [Oryza sativa Japonica Group]	-	-	-	-	GO:0005575//cellular_component	GO:0003674//molecular_function	GO:0006139//nucleobase-containing compound metabolic process;GO:0006950//response to stress;GO:0009058//biosynthetic process;GO:0009628//response to abiotic stimulus
Procambium	LOC_Os03g61360	ephA	0.911	0.684	16.31656959	8.112069028	1.008195942	0	0	ephA	PREDICTED: bifunctional epoxide hydrolase 2 [Oryza sativa Japonica Group]	-	-	-	-	GO:0005777//peroxisome	GO:0003824//catalytic activity;GO:0016787//hydrolase activity	GO:0008152//metabolic process
Procambium	LOC_Os01g08380	AT7	0.338	0.147	1.955532501	0.973744167	1.005946828	0	0	AT7	PREDICTED: 3'-N-debenzoyl-2'-deoxytaxol N-benzoyltransferase [Oryza sativa Japonica Group]	-	-	-	-	GO:0005575//cellular_component	GO:0016740//transferase activity	GO:0008150//biological_process;GO:0008152//metabolic process
Procambium	LOC_Os10g38340	GSTU6	0.615	0.345	7.964775135	3.973486484	1.003228195	0	0	GSTU6	PREDICTED: probable glutathione S-transferase GSTU6 [Oryza sativa Japonica Group]	Metabolism	Metabolism of other amino acids	ko00480//Glutathione metabolism	K00799	GO:0005737//cytoplasm;GO:0009536//plastid	GO:0016740//transferase activity	GO:0008152//metabolic process;GO:0009056//catabolic process;GO:0009628//response to abiotic stimulus;GO:0009719//response to endogenous stimulus;GO:0009791//post-embryonic development;GO:0009987//cellular process;GO:0019748//secondary metabolic process
Procambium	LOC_Os01g27210	GST4	0.936	0.775	24.13128314	12.04684026	1.002249836	0	0	GST4	PREDICTED: glutathione S-transferase 4 [Oryza sativa Japonica Group]	Metabolism	Metabolism of other amino acids	ko00480//Glutathione metabolism	K00799	GO:0005737//cytoplasm	GO:0016740//transferase activity	GO:0008152//metabolic process;GO:0009056//catabolic process;GO:0009987//cellular process;GO:0019748//secondary metabolic process
Procambium	LOC_Os03g09900	At3g25290	0.984	0.864	34.01790729	17.14525166	0.988485312	0	0	At3g25290	PREDICTED: cytochrome b561 and DOMON domain-containing protein At3g25290 [Oryza sativa Japonica Group]	-	-	-	-	GO:0016020//membrane	-	GO:0007275//multicellular organism development
Procambium	LOC_Os03g16980	UXS3	0.399	0.167	1.316526567	0.663748416	0.988028216	0	0	UXS3	PREDICTED: UDP-glucuronic acid decarboxylase 6 [Oryza sativa Japonica Group]	Metabolism;Metabolism	Global and overview maps;Carbohydrate metabolism	ko01100//Metabolic pathways;ko00520//Amino sugar and nucleotide sugar metabolism	K08678;K08678	GO:0005886//plasma membrane;GO:0005886//plasma membrane;GO:0005886//plasma membrane;GO:0005886//plasma membrane;GO:0005886//plasma membrane	GO:0003824//catalytic activity;GO:0003824//catalytic activity;GO:0003824//catalytic activity;GO:0003824//catalytic activity;GO:0003824//catalytic activity;GO:0005488//binding;GO:0005488//binding;GO:0005488//binding;GO:0005488//binding;GO:0005488//binding	GO:0006139//nucleobase-containing compound metabolic process;GO:0006139//nucleobase-containing compound metabolic process;GO:0006139//nucleobase-containing compound metabolic process;GO:0006139//nucleobase-containing compound metabolic process;GO:0006139//nucleobase-containing compound metabolic process;GO:0008152//metabolic process;GO:0008152//metabolic process;GO:0008152//metabolic process;GO:0…
Procambium	LOC_Os08g43360	MEG5	0.541	0.271	1.825537807	0.923677743	0.982860038	0	0	MEG5	PREDICTED: RNA-binding protein 1 isoform X1 [Oryza sativa Japonica Group]	-	-	-	-	GO:0005575//cellular_component;GO:0005575//cellular_component;GO:0005575//cellular_component	GO:0000166//nucleotide binding;GO:0000166//nucleotide binding;GO:0000166//nucleotide binding;GO:0003676//nucleic acid binding;GO:0003676//nucleic acid binding;GO:0003676//nucleic acid binding	GO:0008150//biological_process;GO:0008150//biological_process;GO:0008150//biological_process
Procambium	LOC_Os06g44374	Os02g0178400	0.742	0.45	4.345500595	2.198747104	0.982840705	0	0	Os02g0178400	PREDICTED: protein transport protein Sec61 subunit gamma-like [Oryza sativa Japonica Group]	Genetic Information Processing;Cellular Processes;Genetic Information Processing	Folding, sorting and degradation;Transport and catabolism;Folding, sorting and degradation	ko04141//Protein processing in endoplasmic reticulum;ko04145//Phagosome;ko03060//Protein export	K07342;K07342;K07342	-	GO:0005215//transporter activity	GO:0006810//transport;GO:0009987//cellular process
Procambium	LOC_Os02g10520	AIR3	0.388	0.166	2.560237639	1.296446937	0.981714568	0	0	AIR3	PREDICTED: subtilisin-like protease SBT5.3 [Oryza sativa Japonica Group]	-	-	-	-	GO:0005618//cell wall;GO:0005623//cell	GO:0016787//hydrolase activity	GO:0008152//metabolic process;GO:0009653//anatomical structure morphogenesis;GO:0009719//response to endogenous stimulus;GO:0009791//post-embryonic development;GO:0019538//protein metabolic process
Procambium	LOC_Os01g54350	HT1	0.37	0.165	1.131054987	0.572891361	0.981335582	0	0	HT1	PREDICTED: serine/threonine-protein kinase HT1 [Oryza sativa Japonica Group]	-	-	-	-	GO:0005829//cytosol;GO:0005886//plasma membrane	GO:0016301//kinase activity	GO:0006464//cellular protein modification process;GO:0008152//metabolic process;GO:0009987//cellular process
Procambium	LOC_Os02g35490	MLO1	0.441	0.177	2.011565154	1.019274683	0.980775573	0	0	MLO1	PREDICTED: MLO-like protein 1 [Oryza sativa Japonica Group]	-	-	-	-	GO:0005886//plasma membrane	GO:0005515//protein binding	GO:0006950//response to stress;GO:0008219//cell death
Procambium	LOC_Os01g01640	RER1A	0.323	0.138	0.836102084	0.424577885	0.977649871	0	0	RER1A	PREDICTED: protein RER1A [Oryza sativa Japonica Group]	-	-	-	-	GO:0005794//Golgi apparatus	GO:0003674//molecular_function	GO:0006810//transport;GO:0009987//cellular process
Procambium	LOC_Os04g44550	MIA40	0.579	0.302	2.129614988	1.084989791	0.972911162	0	0	MIA40	PREDICTED: mitochondrial intermembrane space import and assembly protein 40 [Oryza sativa Japonica Group]	-	-	-	-	GO:0005739//mitochondrion;GO:0005739//mitochondrion;GO:0005777//peroxisome;GO:0005777//peroxisome	GO:0003674//molecular_function;GO:0003674//molecular_function	GO:0006810//transport;GO:0006810//transport;GO:0009987//cellular process;GO:0009987//cellular process;GO:0016043//cellular component organization;GO:0016043//cellular component organization
Procambium	LOC_Os05g46840	LOC_Os05g46840	0.739	0.402	4.90165559	2.512230635	0.964300202	0	0	--	PREDICTED: wiskott-Aldrich syndrome protein homolog [Oryza sativa Japonica Group]	-	-	-	-	-	-	-
Procambium	LOC_Os08g04340	UCC1	0.84	0.657	26.6651196	13.69969688	0.960809827	0	0	UCC1	PREDICTED: mavicyanin [Oryza sativa Japonica Group]	-	-	-	-	GO:0016020//membrane	GO:0003674//molecular_function;GO:0005488//binding	-
Procambium	LOC_Os02g56530	ankrd13c	0.318	0.135	0.824779862	0.424166971	0.959376824	0	0	ankrd13c	PREDICTED: ankyrin repeat domain-containing protein 13C-B-like [Oryza sativa Japonica Group]	-	-	-	-	GO:0005886//plasma membrane	GO:0003674//molecular_function	GO:0008150//biological_process
Procambium	LOC_Os10g39100	LOC_Os10g39100	0.973	0.826	31.94453068	16.43769068	0.958561314	0	0	--	PREDICTED: uncharacterized protein LOC4349235 [Oryza sativa Japonica Group]	-	-	-	-	GO:0005886//plasma membrane;GO:0016020//membrane	-	-
Procambium	LOC_Os02g42290	CLPP2	0.638	0.364	3.324048319	1.711027826	0.958078131	0	0	CLPP2	PREDICTED: ATP-dependent Clp protease proteolytic subunit [Oryza sativa Japonica Group]	-	-	-	-	GO:0005739//mitochondrion;GO:0005739//mitochondrion;GO:0005739//mitochondrion;GO:0009536//plastid;GO:0009536//plastid;GO:0009536//plastid;GO:0009579//thylakoid;GO:0009579//thylakoid;GO:0009579//thylakoid;GO:0016020//membrane;GO:0016020//membrane;GO:0016020//membrane	GO:0005488//binding;GO:0005488//binding;GO:0005488//binding	GO:0019538//protein metabolic process;GO:0019538//protein metabolic process;GO:0019538//protein metabolic process
Procambium	LOC_Os02g48710	LOC_Os02g48710	0.679	0.431	8.160019689	4.200892964	0.957876606	0	0	--	Os02g0718600, partial [Oryza sativa Japonica Group]	-	-	-	-	-	-	-
Procambium	LOC_Os04g43680	MYB4	0.857	0.567	10.04572545	5.173358007	0.957408814	0	0	MYB4	PREDICTED: myb-related protein Myb4 [Oryza sativa Japonica Group]	Organismal Systems	Environmental adaptation	ko04626//Plant-pathogen interaction	K09422	-	GO:0003677//DNA binding;GO:0003700//transcription factor activity, sequence-specific DNA binding	GO:0006139//nucleobase-containing compound metabolic process;GO:0006950//response to stress;GO:0008150//biological_process;GO:0009058//biosynthetic process;GO:0009628//response to abiotic stimulus;GO:0009719//response to endogenous stimulus
Procambium	LOC_Os02g45810	TTG1	0.412	0.186	1.248771942	0.644383234	0.954519164	0	0	TTG1	PREDICTED: protein TRANSPARENT TESTA GLABRA 1 [Oryza sativa Japonica Group]	-	-	-	-	GO:0005634//nucleus;GO:0005634//nucleus;GO:0005737//cytoplasm;GO:0005737//cytoplasm	GO:0000166//nucleotide binding;GO:0000166//nucleotide binding;GO:0003677//DNA binding;GO:0003677//DNA binding;GO:0005515//protein binding;GO:0005515//protein binding	GO:0007275//multicellular organism development;GO:0007275//multicellular organism development;GO:0008150//biological_process;GO:0008150//biological_process;GO:0009719//response to endogenous stimulus;GO:0009719//response to endogenous stimulus;GO:0030154//cell differentiation;GO:0030154//cell differentiation
Procambium	LOC_Os03g50885	ACT1	0.399	0.185	1.237793119	0.638726933	0.954499018	0	0	ACT1	PREDICTED: actin-1 [Oryza sativa Japonica Group]	-	-	-	-	GO:0005575//cellular_component;GO:0005739//mitochondrion;GO:0005856//cytoskeleton;GO:0005886//plasma membrane	GO:0005198//structural molecule activity	GO:0008150//biological_process;GO:0009987//cellular process;GO:0016043//cellular component organization
Procambium	LOC_Os12g01260	At2g45070	0.551	0.272	1.906817377	0.985627693	0.952051981	0	0	At2g45070	PREDICTED: protein transport protein Sec61 subunit beta [Oryza sativa Japonica Group]	Genetic Information Processing;Cellular Processes;Genetic Information Processing	Folding, sorting and degradation;Transport and catabolism;Folding, sorting and degradation	ko04141//Protein processing in endoplasmic reticulum;ko04145//Phagosome;ko03060//Protein export	K09481;K09481;K09481	GO:0005886//plasma membrane	GO:0005215//transporter activity	GO:0006810//transport
Procambium	LOC_Os10g31950	PED1	0.597	0.366	3.207360522	1.660259227	0.949978012	0	0	PED1	PREDICTED: 3-ketoacyl-CoA thiolase 2, peroxisomal [Oryza sativa Japonica Group]	Metabolism;Metabolism;Cellular Processes;Metabolism;Metabolism;Metabolism;Metabolism;Metabolism	Global and overview maps;Global and overview maps;Transport and catabolism;Global and overview maps;Lipid metabolism;Lipid metabolism;Lipid metabolism;Amino acid metabolism	ko01100//Metabolic pathways;ko01110//Biosynthesis of secondary metabolites;ko04146//Peroxisome;ko01212//Fatty acid metabolism;ko00592//alpha-Linolenic acid metabolism;ko00071//Fatty acid degradation;ko01040//Biosynthesis of unsaturated fatty acids;ko00280//Valine, leucine and isoleucine degradation	K07513;K07513;K07513;K07513;K07513;K07513;K07513;K07513	GO:0005730//nucleolus;GO:0005739//mitochondrion;GO:0005773//vacuole;GO:0005777//peroxisome;GO:0009536//plastid;GO:0016020//membrane	GO:0016740//transferase activity	GO:0006629//lipid metabolic process;GO:0006950//response to stress;GO:0007165//signal transduction;GO:0008152//metabolic process;GO:0009056//catabolic process;GO:0009058//biosynthetic process;GO:0009719//response to endogenous stimulus;GO:0009987//cellular process;GO:0016043//cellular component organization
Procambium	LOC_Os01g62020	UXS1	0.561	0.276	2.002219814	1.038602883	0.946956234	0	0	UXS1	PREDICTED: UDP-glucuronic acid decarboxylase 1 [Oryza sativa Japonica Group]	Metabolism;Metabolism	Global and overview maps;Carbohydrate metabolism	ko01100//Metabolic pathways;ko00520//Amino sugar and nucleotide sugar metabolism	K08678;K08678	GO:0005794//Golgi apparatus;GO:0005794//Golgi apparatus;GO:0016020//membrane;GO:0016020//membrane	GO:0003824//catalytic activity;GO:0003824//catalytic activity	GO:0005975//carbohydrate metabolic process;GO:0005975//carbohydrate metabolic process;GO:0006139//nucleobase-containing compound metabolic process;GO:0006139//nucleobase-containing compound metabolic process;GO:0009987//cellular process;GO:0009987//cellular process
Procambium	LOC_Os04g56160	Os04g0656100	0.751	0.402	6.03160423	3.129873615	0.946437366	0	0	Os04g0656100	PREDICTED: plasma membrane ATPase [Oryza sativa Japonica Group]	Metabolism	Energy metabolism	ko00190//Oxidative phosphorylation	K01535	GO:0005575//cellular_component;GO:0005575//cellular_component;GO:0005575//cellular_component;GO:0005773//vacuole;GO:0005773//vacuole;GO:0005773//vacuole;GO:0005886//plasma membrane;GO:0005886//plasma membrane;GO:0005886//plasma membrane;GO:0016020//membrane;GO:0016020//membrane;GO:0016020//membrane	GO:0005215//transporter activity;GO:0005215//transporter activity;GO:0005215//transporter activity;GO:0005488//binding;GO:0005488//binding;GO:0005488//binding;GO:0005515//protein binding;GO:0005515//protein binding;GO:0005515//protein binding;GO:0016787//hydrolase activity;GO:0016787//hydrolase activity;GO:0016787//hydrolase activity	GO:0006139//nucleobase-containing compound metabolic process;GO:0006139//nucleobase-containing compound metabolic process;GO:0006139//nucleobase-containing compound metabolic process;GO:0006810//transport;GO:0006810//transport;GO:0006810//transport;GO:0008152//metabolic process;GO:0008152//metabolic process;GO:0008152//metabolic process;GO:0009056//catabolic process;GO:0009056//catabolic process;…
Procambium	LOC_Os06g10160	RIPK	0.489	0.226	1.72871298	0.8973307	0.945986682	0	0	RIPK	PREDICTED: serine/threonine-protein kinase At5g01020 [Oryza sativa Japonica Group]	-	-	-	-	GO:0005575//cellular_component	GO:0016301//kinase activity	GO:0006950//response to stress;GO:0008152//metabolic process;GO:0009607//response to biotic stimulus;GO:0009987//cellular process
Procambium	LOC_Os01g23620	SAR1A	0.477	0.236	1.532740743	0.795896295	0.945461326	0	0	SAR1A	PREDICTED: GTP-binding protein SAR1A [Oryza sativa Japonica Group]	Genetic Information Processing	Folding, sorting and degradation	ko04141//Protein processing in endoplasmic reticulum	K07953	GO:0005886//plasma membrane	GO:0000166//nucleotide binding	GO:0006810//transport;GO:0009987//cellular process
Procambium	LOC_Os04g52730	UEL-2	0.689	0.352	3.27577364	1.703584355	0.943262282	0	0	UEL-2	PREDICTED: probable UDP-arabinose 4-epimerase 2 [Oryza sativa Japonica Group]	Metabolism;Metabolism	Global and overview maps;Carbohydrate metabolism	ko01100//Metabolic pathways;ko00520//Amino sugar and nucleotide sugar metabolism	K12448;K12448	GO:0005794//Golgi apparatus	GO:0003824//catalytic activity	GO:0005975//carbohydrate metabolic process;GO:0006139//nucleobase-containing compound metabolic process;GO:0008152//metabolic process;GO:0009058//biosynthetic process;GO:0009987//cellular process
Procambium	LOC_Os01g42650	COX5B-1	0.598	0.316	2.219309472	1.15453795	0.942795263	0	0	COX5B-1	PREDICTED: cytochrome c oxidase subunit 5b-1, mitochondrial-like, partial [Oryza brachyantha]	Metabolism;Metabolism	Global and overview maps;Energy metabolism	ko01100//Metabolic pathways;ko00190//Oxidative phosphorylation	K02265;K02265	GO:0005739//mitochondrion;GO:0009536//plastid;GO:0009579//thylakoid;GO:0016020//membrane	GO:0003824//catalytic activity;GO:0005215//transporter activity;GO:0005488//binding	GO:0006810//transport;GO:0008152//metabolic process;GO:0009987//cellular process
Procambium	LOC_Os12g41110	CML5	0.624	0.357	7.261584174	3.784369525	0.940231351	0	0	CML5	PREDICTED: calmodulin-like protein 5 [Oryza sativa Japonica Group]	Organismal Systems	Environmental adaptation	ko04626//Plant-pathogen interaction	K13448	-	GO:0005488//binding	GO:0008150//biological_process
Procambium	LOC_Os01g20980	PME41	0.419	0.201	2.739533965	1.428888223	0.939037426	0	0	PME41	PREDICTED: probable pectinesterase/pectinesterase inhibitor 41 [Oryza sativa Japonica Group]	Metabolism;Metabolism	Global and overview maps;Carbohydrate metabolism	ko01100//Metabolic pathways;ko00040//Pentose and glucuronate interconversions	K01051;K01051	GO:0005618//cell wall;GO:0005623//cell	GO:0016787//hydrolase activity	GO:0008152//metabolic process
Procambium	LOC_Os01g07300	LOC_Os01g07300	0.474	0.254	2.972337409	1.550791026	0.938593603	0	0	--	-	-	-	-	-	-	-	-
Procambium	LOC_Os11g29870	WRKY75	0.435	0.221	1.581880657	0.827425515	0.934939411	0	0	WRKY75	PREDICTED: probable WRKY transcription factor 56 [Oryza sativa Japonica Group]	-	-	-	-	GO:0005634//nucleus	GO:0003700//transcription factor activity, sequence-specific DNA binding	GO:0006139//nucleobase-containing compound metabolic process;GO:0006950//response to stress;GO:0009058//biosynthetic process;GO:0009791//post-embryonic development;GO:0009991//response to extracellular stimulus
Procambium	LOC_Os10g11200	Os10g0189600	0.613	0.325	2.994456913	1.567089936	0.934206394	0	0	Os10g0189600	PREDICTED: long chain base biosynthesis protein 1c [Oryza sativa Japonica Group]	Metabolism;Metabolism	Global and overview maps;Lipid metabolism	ko01100//Metabolic pathways;ko00600//Sphingolipid metabolism	K00654;K00654	GO:0005783//endoplasmic reticulum	GO:0005515//protein binding;GO:0016740//transferase activity	GO:0006629//lipid metabolic process;GO:0008152//metabolic process;GO:0009058//biosynthetic process;GO:0009987//cellular process;GO:0016049//cell growth
Procambium	LOC_Os06g45430	ALIS3	0.558	0.285	2.206163044	1.156203856	0.932143626	0	0	ALIS3	PREDICTED: ALA-interacting subunit 3 [Oryza sativa Japonica Group]	-	-	-	-	GO:0016020//membrane	-	GO:0008150//biological_process
Procambium	LOC_Os01g59930	CBR1	0.765	0.483	5.200366319	2.733515487	0.927855703	0	0	CBR1	PREDICTED: NADH--cytochrome b5 reductase 1 [Oryza sativa Japonica Group]	Metabolism	Carbohydrate metabolism	ko00520//Amino sugar and nucleotide sugar metabolism	K00326	GO:0005618//cell wall;GO:0005618//cell wall;GO:0005783//endoplasmic reticulum;GO:0005783//endoplasmic reticulum;GO:0005886//plasma membrane;GO:0005886//plasma membrane	GO:0003824//catalytic activity;GO:0003824//catalytic activity	GO:0006091//generation of precursor metabolites and energy;GO:0006091//generation of precursor metabolites and energy
Procambium	LOC_Os07g29640	LOC_Os07g29640	0.659	0.363	2.678137993	1.411354025	0.924150378	0	0	--	PREDICTED: uncharacterized protein LOC4343229 isoform X2 [Oryza sativa Japonica Group]	-	-	-	-	GO:0005575//cellular_component;GO:0005575//cellular_component;GO:0005575//cellular_component	GO:0003674//molecular_function;GO:0003674//molecular_function;GO:0003674//molecular_function	GO:0008150//biological_process;GO:0008150//biological_process;GO:0008150//biological_process
Procambium	LOC_Os06g45890	PHL11	0.378	0.162	1.663509484	0.876922508	0.923708826	0	0	PHL11	PREDICTED: probable transcription factor KAN3 [Oryza sativa Japonica Group]	-	-	-	-	-	GO:0003677//DNA binding;GO:0003700//transcription factor activity, sequence-specific DNA binding	GO:0006139//nucleobase-containing compound metabolic process;GO:0009058//biosynthetic process
Procambium	LOC_Os07g49400	APX2	0.546	0.306	3.092330991	1.630800829	0.923114153	0	0	APX2	PREDICTED: L-ascorbate peroxidase 2, cytosolic [Oryza sativa Japonica Group]	Metabolism;Metabolism	Metabolism of other amino acids;Carbohydrate metabolism	ko00480//Glutathione metabolism;ko00053//Ascorbate and aldarate metabolism	K00434;K00434	GO:0005575//cellular_component;GO:0005575//cellular_component;GO:0005575//cellular_component;GO:0005575//cellular_component;GO:0005618//cell wall;GO:0005618//cell wall;GO:0005618//cell wall;GO:0005618//cell wall;GO:0005829//cytosol;GO:0005829//cytosol;GO:0005829//cytosol;GO:0005829//cytosol;GO:0005886//plasma membrane;GO:0005886//plasma membrane;GO:0005886//plasma membrane;GO:0005886//plasma memb…	GO:0003824//catalytic activity;GO:0003824//catalytic activity;GO:0003824//catalytic activity;GO:0003824//catalytic activity;GO:0005515//protein binding;GO:0005515//protein binding;GO:0005515//protein binding;GO:0005515//protein binding	GO:0000003//reproduction;GO:0000003//reproduction;GO:0000003//reproduction;GO:0000003//reproduction;GO:0006950//response to stress;GO:0006950//response to stress;GO:0006950//response to stress;GO:0006950//response to stress;GO:0008150//biological_process;GO:0008150//biological_process;GO:0008150//biological_process;GO:0008150//biological_process;GO:0008152//metabolic process;GO:0008152//metabolic…
Procambium	LOC_Os02g17534	FT1	0.682	0.371	3.4095786	1.801459147	0.920427508	0	0	FT1	PREDICTED: galactoside 2-alpha-L-fucosyltransferase isoform X1 [Oryza sativa Japonica Group]	-	-	-	-	GO:0005623//cell;GO:0016020//membrane	GO:0016740//transferase activity	GO:0008152//metabolic process;GO:0009987//cellular process
Procambium	LOC_Os01g38980	IQM1	0.706	0.448	4.698230394	2.484578184	0.919116522	0	0	IQM1	PREDICTED: IQ domain-containing protein IQM1 isoform X1 [Oryza sativa Japonica Group]	-	-	-	-	-	GO:0005515//protein binding;GO:0005515//protein binding	GO:0006464//cellular protein modification process;GO:0006464//cellular protein modification process;GO:0009058//biosynthetic process;GO:0009058//biosynthetic process
Procambium	LOC_Os02g52290	FKBP12	0.347	0.156	0.970397279	0.518906361	0.903101283	0	0	FKBP12	PREDICTED: peptidyl-prolyl cis-trans isomerase FKBP12 [Oryza sativa Japonica Group]	-	-	-	-	GO:0005829//cytosol;GO:0009536//plastid;GO:0009579//thylakoid;GO:0016020//membrane	GO:0003824//catalytic activity;GO:0005488//binding;GO:0005515//protein binding	GO:0006464//cellular protein modification process
Procambium	LOC_Os07g38970	Os07g0577700	0.529	0.269	1.735314377	0.930700508	0.898808151	0	0	Os07g0577700	PREDICTED: probable succinyl-CoA ligase [ADP-forming] subunit alpha, mitochondrial [Oryza sativa Japonica Group]	Metabolism;Metabolism;Metabolism;Metabolism;Metabolism	Global and overview maps;Global and overview maps;Global and overview maps;Carbohydrate metabolism;Carbohydrate metabolism	ko01100//Metabolic pathways;ko01110//Biosynthesis of secondary metabolites;ko01200//Carbon metabolism;ko00020//Citrate cycle (TCA cycle);ko00640//Propanoate metabolism	K01899;K01899;K01899;K01899;K01899	GO:0005739//mitochondrion	GO:0003824//catalytic activity;GO:0005488//binding	GO:0008152//metabolic process
Procambium	LOC_Os06g19690	FAX1	0.623	0.344	2.438674179	1.315040453	0.890989839	0	0	FAX1	PREDICTED: protein FATTY ACID EXPORT 1, chloroplastic isoform X2 [Oryza sativa Japonica Group]	-	-	-	-	GO:0009536//plastid;GO:0016020//membrane	-	GO:0008150//biological_process
Procambium	LOC_Os04g57850	AAE5	0.467	0.219	1.619538566	0.876300915	0.886084553	0	0	AAE5	PREDICTED: probable acyl-activating enzyme 6 [Oryza sativa Japonica Group]	-	-	-	-	GO:0005777//peroxisome	GO:0003824//catalytic activity	GO:0008152//metabolic process
Procambium	LOC_Os08g04370	LOC_Os08g04370	0.726	0.467	11.77678327	6.376621621	0.885081352	0	0	--	PREDICTED: mavicyanin [Oryza sativa Japonica Group]	-	-	-	-	GO:0016020//membrane	GO:0003674//molecular_function;GO:0005488//binding	-
Procambium	LOC_Os01g70110	NAC083	0.855	0.597	10.33447036	5.596811947	0.884787274	0	0	NAC083	PREDICTED: NAC domain-containing protein 83 [Oryza sativa Japonica Group]	-	-	-	-	GO:0005575//cellular_component	GO:0003700//transcription factor activity, sequence-specific DNA binding;GO:0005515//protein binding	GO:0006139//nucleobase-containing compound metabolic process;GO:0007275//multicellular organism development;GO:0008150//biological_process;GO:0009058//biosynthetic process
Procambium	LOC_Os01g64450	LOC_Os01g64450	0.479	0.231	2.135554201	1.156722491	0.884567726	0	0	--	PREDICTED: protein YLS9 [Oryza sativa Japonica Group]	-	-	-	-	GO:0005575//cellular_component	-	-
Procambium	LOC_Os09g07800	CAR11	0.519	0.28	2.226509646	1.20790271	0.882279604	0	0	CAR11	PREDICTED: protein C2-DOMAIN ABA-RELATED 11 [Oryza sativa Japonica Group]	-	-	-	-	GO:0005773//vacuole;GO:0005886//plasma membrane	GO:0003674//molecular_function	GO:0008150//biological_process
Procambium	LOC_Os03g32270	D14L	0.636	0.349	2.712643416	1.474097141	0.879867815	0	0	D14L	PREDICTED: probable esterase D14L [Oryza sativa Japonica Group]	-	-	-	-	GO:0005575//cellular_component	GO:0016787//hydrolase activity	GO:0008152//metabolic process;GO:0009628//response to abiotic stimulus;GO:0009791//post-embryonic development
Procambium	LOC_Os02g39850	HCT2	0.88	0.629	9.132724117	4.968610075	0.878202926	0	0	HCT2	PREDICTED: shikimate O-hydroxycinnamoyltransferase [Oryza sativa Japonica Group]	Metabolism;Metabolism;Metabolism;Metabolism;Metabolism	Global and overview maps;Global and overview maps;Biosynthesis of other secondary metabolites;Biosynthesis of other secondary metabolites;Biosynthesis of other secondary metabolites	ko01100//Metabolic pathways;ko01110//Biosynthesis of secondary metabolites;ko00940//Phenylpropanoid biosynthesis;ko00941//Flavonoid biosynthesis;ko00945//Stilbenoid, diarylheptanoid and gingerol biosynthesis	K13065;K13065;K13065;K13065;K13065	GO:0005829//cytosol	GO:0016740//transferase activity	GO:0008150//biological_process;GO:0008152//metabolic process;GO:0009058//biosynthetic process;GO:0009987//cellular process;GO:0019748//secondary metabolic process
Procambium	LOC_Os02g10920	LOC_Os02g10920	0.452	0.217	1.46499771	0.797066884	0.878125715	0	0	--	PREDICTED: transcription initiation factor TFIID subunit 15b isoform X1 [Oryza sativa Japonica Group]	-	-	-	-	-	GO:0005488//binding;GO:0005488//binding;GO:0005488//binding;GO:0005488//binding;GO:0005488//binding;GO:0005488//binding	GO:0008150//biological_process;GO:0008150//biological_process;GO:0008150//biological_process;GO:0008150//biological_process;GO:0008150//biological_process;GO:0008150//biological_process
Procambium	LOC_Os09g20090	AAO	0.435	0.203	2.595945022	1.412593776	0.877913184	0	0	AAO	PREDICTED: L-ascorbate oxidase [Oryza sativa Japonica Group]	-	-	-	-	-	GO:0003824//catalytic activity;GO:0005488//binding	GO:0008152//metabolic process
Procambium	LOC_Os04g58710	AAE3	0.96	0.827	26.003166	14.16003314	0.876862647	0	0	AAE3	PREDICTED: oxalate--CoA ligase [Oryza sativa Japonica Group]	Metabolism;Metabolism	Global and overview maps;Carbohydrate metabolism	ko01100//Metabolic pathways;ko00630//Glyoxylate and dicarboxylate metabolism	K22133;K22133	GO:0005575//cellular_component;GO:0005576//extracellular region;GO:0009536//plastid	GO:0000166//nucleotide binding;GO:0003824//catalytic activity	GO:0008150//biological_process;GO:0008152//metabolic process
Procambium	LOC_Os02g48210	LECRKS5	0.576	0.282	2.521632833	1.373269797	0.876743135	0	0	LECRKS5	PREDICTED: probable L-type lectin-domain containing receptor kinase S.5 [Oryza sativa Japonica Group]	-	-	-	-	GO:0005623//cell	GO:0016301//kinase activity	GO:0006464//cellular protein modification process;GO:0008152//metabolic process;GO:0009987//cellular process
Procambium	LOC_Os01g08660	SIP1-1	0.517	0.275	1.777974581	0.972247015	0.870839894	0	0	SIP1-1	PREDICTED: aquaporin SIP1-1 [Oryza sativa Japonica Group]	-	-	-	-	GO:0005783//endoplasmic reticulum;GO:0016020//membrane	GO:0005215//transporter activity	GO:0006810//transport;GO:0009987//cellular process
Procambium	LOC_Os04g45900	YSL16	0.379	0.173	1.228221164	0.672479827	0.869007472	0	0	YSL16	PREDICTED: probable metal-nicotianamine transporter YSL16 [Oryza sativa Japonica Group]	-	-	-	-	-	-	-
Procambium	LOC_Os06g46950	KRP1	0.761	0.538	13.454344	7.381550941	0.866076172	0	0	KRP1	PREDICTED: calcium-binding protein PBP1 [Oryza sativa Japonica Group]	-	-	-	-	-	GO:0005488//binding;GO:0005515//protein binding	GO:0007275//multicellular organism development;GO:0009653//anatomical structure morphogenesis;GO:0016043//cellular component organization;GO:0030154//cell differentiation
Procambium	LOC_Os03g11590	GONST3	0.813	0.5	6.244709607	3.427643772	0.865417304	0	0	GONST3	PREDICTED: GDP-mannose transporter GONST3 isoform X1 [Oryza sativa Japonica Group]	-	-	-	-	GO:0016020//membrane;GO:0016020//membrane;GO:0016020//membrane;GO:0016020//membrane;GO:0016020//membrane	-	GO:0006810//transport;GO:0006810//transport;GO:0006810//transport;GO:0006810//transport;GO:0006810//transport
Procambium	LOC_Os06g15760	APCB1	0.496	0.223	2.057563571	1.13161542	0.862553264	0	0	APCB1	PREDICTED: aspartic proteinase Asp1-like [Oryza sativa Japonica Group]	-	-	-	-	-	GO:0016787//hydrolase activity	GO:0019538//protein metabolic process
Procambium	LOC_Os02g50460	PUB21	0.365	0.165	1.171807969	0.645132401	0.861068985	0	0	PUB21	PREDICTED: U-box domain-containing protein 21 [Oryza sativa Japonica Group]	-	-	-	-	GO:0005622//intracellular	GO:0003824//catalytic activity;GO:0005488//binding	GO:0006464//cellular protein modification process;GO:0008150//biological_process
Procambium	LOC_Os07g43010	DTM1	0.547	0.286	2.164628995	1.19500163	0.857107191	0	0	DTM1	signal peptidase complex-like protein DTM1 [Aegilops tauschii subsp. tauschii] [Aegilops tauschii]	-	-	-	-	GO:0005623//cell;GO:0005783//endoplasmic reticulum;GO:0016020//membrane	GO:0016787//hydrolase activity	GO:0006464//cellular protein modification process;GO:0009058//biosynthetic process;GO:0009987//cellular process;GO:0019538//protein metabolic process
Procambium	LOC_Os06g51510	Os06g0731800	0.62	0.346	2.442151883	1.353390288	0.851574987	0	0	Os06g0731800	PREDICTED: clathrin light chain 2 [Oryza sativa Japonica Group]	-	-	-	-	GO:0005829//cytosol;GO:0005829//cytosol;GO:0005886//plasma membrane;GO:0005886//plasma membrane	GO:0005198//structural molecule activity;GO:0005198//structural molecule activity	GO:0006810//transport;GO:0006810//transport;GO:0009987//cellular process;GO:0009987//cellular process
Procambium	LOC_Os07g17330	LOC_Os07g17330	0.854	0.603	11.2266375	6.222085303	0.851455811	0	0	--	Os07g0274700, partial [Oryza sativa Japonica Group]	-	-	-	-	GO:0005777//peroxisome	GO:0003674//molecular_function	GO:0007275//multicellular organism development
Procambium	LOC_Os03g46060	TLP1	0.437	0.224	2.618111676	1.451393833	0.851087592	0	0	TLP1	PREDICTED: protein P21 [Oryza sativa Japonica Group]	-	-	-	-	GO:0005623//cell	-	GO:0006950//response to stress;GO:0009607//response to biotic stimulus;GO:0009628//response to abiotic stimulus
[truncated: 3,005 more rows]
