# Supplementary material for: Single-Cell RNA sequencing of leaf sheath cells reveals the mechanism of rice resistance to brown planthopper (Nilaparvata lugens)
Source: Front Plant Sci. 2023 Jun 19;14:1200014. doi: 10.3389/fpls.2023.1200014 (PMC10316026; doi:10.3389/fpls.2023.1200014)
Supplement: Supplementary file 9 [file Table_9.xls]

Supplementary Table 9. The gene expression heatmap of different states DEGs
GeneID	Gene_cluster	P_value	FDR	Symbol	Description	KEGG_A_class	KEGG_B_class	Pathway	K_ID	GO Component	GO Function	GO Process
LOC_Os01g01080	1	0	0	SPL	PREDICTED: sphingosine-1-phosphate lyase [Oryza sativa Japonica Group]	Metabolism;Metabolism	Global and overview maps;Lipid metabolism	ko01100//Metabolic pathways;ko00600//Sphingolipid metabolism	K01634;K01634	GO:0005783//endoplasmic reticulum;GO:0005783//endoplasmic reticulum;GO:0005783//endoplasmic reticulum;GO:0016020//membrane;GO:0016020//membrane;GO:0016020//membrane	GO:0003824//catalytic activity;GO:0003824//catalytic activity;GO:0003824//catalytic activity;GO:0005488//binding;GO:0005488//binding;GO:0005488//binding	GO:0006629//lipid metabolic process;GO:0006629//lipid metabolic process;GO:0006629//lipid metabolic process;GO:0008152//metabolic process;GO:0008152//metabolic process;GO:0008152//metabolic process;GO:0009056//catabolic process;GO:0009056//catabolic process;GO:0009056//catabolic process;GO:0009987//cellular process;GO:0009987//cellular process;GO:0009987//cellular process
LOC_Os01g04050	2	0	0	WIP1	PREDICTED: Bowman-Birk type wound-induced proteinase inhibitor WIP1 [Oryza sativa Japonica Group]	-	-	-	-	-	-	-
LOC_Os01g04370	3	0	0	HSP16.9A	PREDICTED: 16.9 kDa class I heat shock protein 1 [Oryza sativa Japonica Group]	Genetic Information Processing	Folding, sorting and degradation	ko04141//Protein processing in endoplasmic reticulum	K13993	-	-	GO:0006950//response to stress;GO:0009628//response to abiotic stimulus
LOC_Os01g04380	3	0	0	HSP16.9B	PREDICTED: 16.9 kDa class I heat shock protein 2 [Phoenix dactylifera]	Genetic Information Processing	Folding, sorting and degradation	ko04141//Protein processing in endoplasmic reticulum	K13993	-	-	GO:0006950//response to stress;GO:0009628//response to abiotic stimulus
LOC_Os01g04580	1	0	0	LRK10L-2.7	PREDICTED: probable receptor-like protein kinase At1g67000 [Oryza sativa Japonica Group]	-	-	-	-	GO:0005623//cell	GO:0000166//nucleotide binding;GO:0016301//kinase activity	GO:0006464//cellular protein modification process;GO:0008152//metabolic process;GO:0009987//cellular process
LOC_Os01g05490	4	0	0	TPI	PREDICTED: triosephosphate isomerase, cytosolic [Oryza sativa Japonica Group]	Metabolism;Metabolism;Metabolism;Metabolism;Metabolism;Metabolism;Metabolism;Metabolism	Global and overview maps;Global and overview maps;Global and overview maps;Global and overview maps;Carbohydrate metabolism;Energy metabolism;Carbohydrate metabolism;Carbohydrate metabolism	ko01100//Metabolic pathways;ko01110//Biosynthesis of secondary metabolites;ko01200//Carbon metabolism;ko01230//Biosynthesis of amino acids;ko00010//Glycolysis / Gluconeogenesis;ko00710//Carbon fixation in photosynthetic organisms;ko00051//Fructose and mannose metabolism;ko00562//Inositol phosphate metabolism	K01803;K01803;K01803;K01803;K01803;K01803;K01803;K01803	GO:0005575//cellular_component;GO:0005575//cellular_component;GO:0005576//extracellular region;GO:0005576//extracellular region;GO:0005618//cell wall;GO:0005618//cell wall;GO:0005739//mitochondrion;GO:0005739//mitochondrion;GO:0005773//vacuole;GO:0005773//vacuole;GO:0005829//cytosol;GO:0005829//cytosol;GO:0005886//plasma membrane;GO:0005886//plasma membrane;GO:0009536//plastid;GO:0009536//plastid…	GO:0003824//catalytic activity;GO:0003824//catalytic activity;GO:0005488//binding;GO:0005488//binding	GO:0005975//carbohydrate metabolic process;GO:0005975//carbohydrate metabolic process;GO:0006091//generation of precursor metabolites and energy;GO:0006091//generation of precursor metabolites and energy;GO:0006464//cellular protein modification process;GO:0006464//cellular protein modification process;GO:0006950//response to stress;GO:0006950//response to stress;GO:0008150//biological_process;GO…
LOC_Os01g06560	4	0	0	DOGL2	PREDICTED: transcription factor TGA6 [Oryza sativa Japonica Group]	-	-	-	-	GO:0005575//cellular_component	GO:0003674//molecular_function;GO:0003674//molecular_function	GO:0008150//biological_process;GO:0009628//response to abiotic stimulus
LOC_Os01g07970	3	0	0	--	PREDICTED: homeobox even-skipped homolog protein 2 [Oryza sativa Japonica Group]	-	-	-	-	-	GO:0003674//molecular_function	GO:0008150//biological_process
LOC_Os01g08350	5	0	0	ATPA	AtpA, partial (mitochondrion) [Secale strictum subsp. africanum] [Secale strictum]	Metabolism;Metabolism	Global and overview maps;Energy metabolism	ko01100//Metabolic pathways;ko00190//Oxidative phosphorylation	K02132;K02132	GO:0005618//cell wall;GO:0005739//mitochondrion;GO:0016020//membrane	GO:0005488//binding	GO:0006950//response to stress
LOC_Os01g08380	1	0	0	AT7	PREDICTED: 3'-N-debenzoyl-2'-deoxytaxol N-benzoyltransferase [Oryza sativa Japonica Group]	-	-	-	-	GO:0005575//cellular_component	GO:0016740//transferase activity	GO:0008150//biological_process;GO:0008152//metabolic process
LOC_Os01g09080	1	0	0	WRKY72	PREDICTED: probable WRKY transcription factor 72 [Oryza sativa Japonica Group]	-	-	-	-	-	GO:0003700//transcription factor activity, sequence-specific DNA binding	GO:0006139//nucleobase-containing compound metabolic process;GO:0006950//response to stress;GO:0009058//biosynthetic process
LOC_Os01g09120	3	0	0	TLP1	PREDICTED: protein TWIN LOV 1 [Oryza sativa Japonica Group]	-	-	-	-	GO:0005575//cellular_component;GO:0005575//cellular_component	GO:0004871//signal transducer activity;GO:0004871//signal transducer activity;GO:0005515//protein binding;GO:0005515//protein binding;GO:0016301//kinase activity;GO:0016301//kinase activity	GO:0006139//nucleobase-containing compound metabolic process;GO:0006139//nucleobase-containing compound metabolic process;GO:0006464//cellular protein modification process;GO:0006464//cellular protein modification process;GO:0007165//signal transduction;GO:0007165//signal transduction;GO:0009058//biosynthetic process;GO:0009058//biosynthetic process
LOC_Os01g12464	3	0	0	--	CHCH domain containing protein [Zea mays]	-	-	-	-	-	-	-
LOC_Os01g15270	4	0	0	--	Zn-induced protein [Oryza sativa]	-	-	-	-	-	-	-
LOC_Os01g16140	3	0	0	--	PREDICTED: uncharacterized protein LOC4324374 [Oryza sativa Japonica Group]	-	-	-	-	-	-	-
LOC_Os01g17050	6	0	0	--	Os01g0278000 [Oryza sativa Japonica Group]	-	-	-	-	GO:0005634//nucleus	GO:0005515//protein binding	GO:0006950//response to stress;GO:0008152//metabolic process;GO:0009628//response to abiotic stimulus;GO:0009987//cellular process
LOC_Os01g19820	3	0	0	--	PREDICTED: universal stress protein A-like protein [Oryza sativa Japonica Group]	-	-	-	-	GO:0005773//vacuole;GO:0005773//vacuole;GO:0005773//vacuole;GO:0005773//vacuole	GO:0003674//molecular_function;GO:0003674//molecular_function;GO:0003674//molecular_function;GO:0003674//molecular_function	GO:0006950//response to stress;GO:0006950//response to stress;GO:0006950//response to stress;GO:0006950//response to stress
LOC_Os01g20980	1	0	0	PME41	PREDICTED: probable pectinesterase/pectinesterase inhibitor 41 [Oryza sativa Japonica Group]	Metabolism;Metabolism	Global and overview maps;Carbohydrate metabolism	ko01100//Metabolic pathways;ko00040//Pentose and glucuronate interconversions	K01051;K01051	GO:0005618//cell wall;GO:0005623//cell	GO:0016787//hydrolase activity	GO:0008152//metabolic process
LOC_Os01g21120	4	0	0	ERF071	PREDICTED: ethylene-responsive transcription factor ERF071 [Oryza sativa Japonica Group]	-	-	-	-	GO:0005634//nucleus	GO:0003677//DNA binding;GO:0003700//transcription factor activity, sequence-specific DNA binding	GO:0006139//nucleobase-containing compound metabolic process;GO:0006950//response to stress;GO:0009058//biosynthetic process
LOC_Os01g21160	3	0	0	BCE2	PREDICTED: lipoamide acyltransferase component of branched-chain alpha-keto acid dehydrogenase complex, mitochondrial [Oryza sativa Japonica Group]	Metabolism;Metabolism;Metabolism;Metabolism	Global and overview maps;Global and overview maps;Amino acid metabolism;Carbohydrate metabolism	ko01100//Metabolic pathways;ko01110//Biosynthesis of secondary metabolites;ko00280//Valine, leucine and isoleucine degradation;ko00640//Propanoate metabolism	K09699;K09699;K09699;K09699	GO:0005739//mitochondrion;GO:0005739//mitochondrion;GO:0005739//mitochondrion;GO:0005739//mitochondrion	GO:0003824//catalytic activity;GO:0003824//catalytic activity;GO:0003824//catalytic activity;GO:0003824//catalytic activity;GO:0005488//binding;GO:0005488//binding;GO:0005488//binding;GO:0005488//binding;GO:0016740//transferase activity;GO:0016740//transferase activity;GO:0016740//transferase activity;GO:0016740//transferase activity	GO:0008150//biological_process;GO:0008150//biological_process;GO:0008150//biological_process;GO:0008150//biological_process;GO:0008152//metabolic process;GO:0008152//metabolic process;GO:0008152//metabolic process;GO:0008152//metabolic process;GO:0009628//response to abiotic stimulus;GO:0009628//response to abiotic stimulus;GO:0009628//response to abiotic stimulus;GO:0009628//response to abiotic …
LOC_Os01g22010	1	0	0	SAM2	PREDICTED: S-adenosylmethionine synthase 2 [Oryza sativa Japonica Group]	Metabolism;Metabolism;Metabolism;Metabolism	Global and overview maps;Global and overview maps;Global and overview maps;Amino acid metabolism	ko01100//Metabolic pathways;ko01110//Biosynthesis of secondary metabolites;ko01230//Biosynthesis of amino acids;ko00270//Cysteine and methionine metabolism	K00789;K00789;K00789;K00789	GO:0005618//cell wall;GO:0005618//cell wall;GO:0005618//cell wall;GO:0005618//cell wall;GO:0005829//cytosol;GO:0005829//cytosol;GO:0005829//cytosol;GO:0005829//cytosol;GO:0005886//plasma membrane;GO:0005886//plasma membrane;GO:0005886//plasma membrane;GO:0005886//plasma membrane;GO:0016020//membrane;GO:0016020//membrane;GO:0016020//membrane;GO:0016020//membrane	GO:0016740//transferase activity;GO:0016740//transferase activity;GO:0016740//transferase activity;GO:0016740//transferase activity	GO:0006139//nucleobase-containing compound metabolic process;GO:0006139//nucleobase-containing compound metabolic process;GO:0006139//nucleobase-containing compound metabolic process;GO:0006139//nucleobase-containing compound metabolic process;GO:0006950//response to stress;GO:0006950//response to stress;GO:0006950//response to stress;GO:0006950//response to stress;GO:0008150//biological_process;…
LOC_Os01g24710	6	0	0	SALT	PREDICTED: salt stress-induced protein [Oryza sativa Japonica Group]	-	-	-	-	GO:0005575//cellular_component;GO:0005575//cellular_component;GO:0005575//cellular_component;GO:0005575//cellular_component	GO:0003674//molecular_function;GO:0003674//molecular_function;GO:0003674//molecular_function;GO:0003674//molecular_function	GO:0008150//biological_process;GO:0008150//biological_process;GO:0008150//biological_process;GO:0008150//biological_process
LOC_Os01g25065	5	0	0	atpB	ATP synthase CF1 beta subunit (chloroplast) [Oryza nivara]	Metabolism;Metabolism;Metabolism	Global and overview maps;Energy metabolism;Energy metabolism	ko01100//Metabolic pathways;ko00190//Oxidative phosphorylation;ko00195//Photosynthesis	K02112;K02112;K02112	GO:0005618//cell wall;GO:0005739//mitochondrion;GO:0009536//plastid;GO:0009579//thylakoid;GO:0016020//membrane	GO:0005215//transporter activity;GO:0005488//binding	GO:0006139//nucleobase-containing compound metabolic process;GO:0006810//transport;GO:0006950//response to stress;GO:0009058//biosynthetic process;GO:0009607//response to biotic stimulus;GO:0009628//response to abiotic stimulus
LOC_Os01g31690	3	0	0	PSBO	PREDICTED: oxygen-evolving enhancer protein 1, chloroplastic [Oryza sativa Japonica Group]	Metabolism;Metabolism	Global and overview maps;Energy metabolism	ko01100//Metabolic pathways;ko00195//Photosynthesis	K02716;K02716	GO:0009536//plastid;GO:0009536//plastid;GO:0009579//thylakoid;GO:0009579//thylakoid;GO:0016020//membrane;GO:0016020//membrane	GO:0003723//RNA binding;GO:0003723//RNA binding;GO:0003824//catalytic activity;GO:0003824//catalytic activity;GO:0005515//protein binding;GO:0005515//protein binding	GO:0006091//generation of precursor metabolites and energy;GO:0006091//generation of precursor metabolites and energy;GO:0006464//cellular protein modification process;GO:0006464//cellular protein modification process;GO:0008152//metabolic process;GO:0008152//metabolic process;GO:0009628//response to abiotic stimulus;GO:0009628//response to abiotic stimulus;GO:0015979//photosynthesis;GO:0015979//…
LOC_Os01g32770	3	0	0	LBD41	PREDICTED: LOB domain-containing protein 40 [Oryza sativa Japonica Group]	-	-	-	-	GO:0005575//cellular_component	-	GO:0006139//nucleobase-containing compound metabolic process;GO:0009058//biosynthetic process
LOC_Os01g32780	6	0	0	At3g01520	PREDICTED: universal stress protein A-like protein [Oryza sativa Japonica Group]	-	-	-	-	GO:0005575//cellular_component	GO:0003674//molecular_function	GO:0006950//response to stress
LOC_Os01g42190	3	0	0	dnajb6-a	PREDICTED: dnaJ homolog subfamily B member 7 [Oryza sativa Japonica Group]	-	-	-	-	GO:0005634//nucleus;GO:0005737//cytoplasm	GO:0005515//protein binding	GO:0009987//cellular process;GO:0019538//protein metabolic process
LOC_Os01g42380	1	0	0	ABCG36	PREDICTED: ABC transporter G family member 36 [Oryza sativa Japonica Group]	-	-	-	-	GO:0005739//mitochondrion;GO:0005773//vacuole;GO:0005886//plasma membrane;GO:0009536//plastid;GO:0016020//membrane	GO:0005215//transporter activity;GO:0016787//hydrolase activity	GO:0005975//carbohydrate metabolic process;GO:0006139//nucleobase-containing compound metabolic process;GO:0006810//transport;GO:0006950//response to stress;GO:0009056//catabolic process;GO:0009607//response to biotic stimulus;GO:0009719//response to endogenous stimulus;GO:0009987//cellular process;GO:0019748//secondary metabolic process
LOC_Os01g42410	7	0	0	ABCG37	PREDICTED: ABC transporter G family member 37 isoform X1 [Oryza sativa Japonica Group]	-	-	-	-	GO:0005886//plasma membrane	GO:0005215//transporter activity;GO:0016787//hydrolase activity	GO:0006139//nucleobase-containing compound metabolic process;GO:0006810//transport;GO:0009056//catabolic process;GO:0009987//cellular process
LOC_Os01g42860	2	0	0	--	protease inhibitor-like [Oryza sativa Japonica Group]	-	-	-	-	GO:0005575//cellular_component	GO:0030234//enzyme regulator activity	GO:0006950//response to stress;GO:0008152//metabolic process
LOC_Os01g43844	1	0	0	CYP72A11	PREDICTED: cytochrome P450 72A11 [Oryza sativa Japonica Group]	-	-	-	-	GO:0005623//cell	GO:0003674//molecular_function;GO:0003824//catalytic activity;GO:0005488//binding;GO:0019825//oxygen binding	GO:0008152//metabolic process
LOC_Os01g45274	2	0	0	BCA2	Os01g0639900, partial [Oryza sativa Japonica Group]	Metabolism	Energy metabolism	ko00910//Nitrogen metabolism	K01673	GO:0005576//extracellular region;GO:0005576//extracellular region;GO:0005576//extracellular region;GO:0005576//extracellular region;GO:0005737//cytoplasm;GO:0005737//cytoplasm;GO:0005737//cytoplasm;GO:0005829//cytosol;GO:0005829//cytosol;GO:0005829//cytosol;GO:0009536//plastid;GO:0009536//plastid;GO:0009536//plastid;GO:0009536//plastid;GO:0009579//thylakoid;GO:0009579//thylakoid;GO:0009579//thyla…	GO:0003824//catalytic activity;GO:0003824//catalytic activity;GO:0003824//catalytic activity;GO:0003824//catalytic activity;GO:0005488//binding;GO:0005488//binding;GO:0005488//binding;GO:0005488//binding;GO:0005515//protein binding;GO:0005515//protein binding;GO:0005515//protein binding;GO:0005515//protein binding	GO:0006950//response to stress;GO:0006950//response to stress;GO:0006950//response to stress;GO:0006950//response to stress;GO:0008150//biological_process;GO:0008150//biological_process;GO:0008150//biological_process;GO:0008150//biological_process;GO:0008152//metabolic process;GO:0008152//metabolic process;GO:0008152//metabolic process;GO:0008152//metabolic process;GO:0009607//response to biotic …
LOC_Os01g50400	4	0	0	MAPKKK17	PREDICTED: mitogen-activated protein kinase kinase kinase NPK1 [Oryza sativa Japonica Group]	-	-	-	-	GO:0005575//cellular_component	GO:0000166//nucleotide binding;GO:0005515//protein binding;GO:0016301//kinase activity	GO:0006464//cellular protein modification process;GO:0008152//metabolic process;GO:0009987//cellular process
LOC_Os01g50420	6	0	0	MAPKKK17	PREDICTED: mitogen-activated protein kinase kinase kinase 3 [Oryza sativa Japonica Group]	-	-	-	-	-	GO:0000166//nucleotide binding;GO:0016301//kinase activity	GO:0006464//cellular protein modification process;GO:0008152//metabolic process;GO:0009987//cellular process
LOC_Os01g51030	3	0	0	--	Os05g0542001 [Oryza sativa Japonica Group]	-	-	-	-	-	-	-
LOC_Os01g53520	1	0	0	RTNLB1	PREDICTED: reticulon-like protein B1 [Oryza sativa Japonica Group]	-	-	-	-	GO:0005575//cellular_component;GO:0005773//vacuole;GO:0005783//endoplasmic reticulum;GO:0005783//endoplasmic reticulum;GO:0005886//plasma membrane;GO:0016020//membrane;GO:0016020//membrane	-	GO:0008150//biological_process;GO:0008150//biological_process
LOC_Os01g53730	6	0	0	--	PREDICTED: uncharacterized protein LOC4327202 [Oryza sativa Japonica Group]	-	-	-	-	GO:0005654//nucleoplasm	GO:0003674//molecular_function	GO:0006950//response to stress;GO:0008150//biological_process
LOC_Os01g55510	4	0	0	--	PREDICTED: dynein light chain LC6, flagellar outer arm [Oryza sativa Japonica Group]	-	-	-	-	GO:0005634//nucleus;GO:0005737//cytoplasm	GO:0030234//enzyme regulator activity	GO:0007275//multicellular organism development;GO:0008152//metabolic process;GO:0009653//anatomical structure morphogenesis;GO:0030154//cell differentiation
LOC_Os01g55540	4	0	0	Os01g0760600	PREDICTED: aspartate aminotransferase, cytoplasmic [Oryza sativa Japonica Group]	Metabolism;Metabolism;Metabolism;Metabolism;Metabolism;Metabolism;Metabolism;Metabolism;Metabolism;Metabolism;Metabolism;Metabolism;Metabolism;Metabolism;Metabolism	Global and overview maps;Global and overview maps;Global and overview maps;Global and overview maps;Amino acid metabolism;Energy metabolism;Amino acid metabolism;Amino acid metabolism;Global and overview maps;Amino acid metabolism;Amino acid metabolism;Amino acid metabolism;Biosynthesis of other secondary metabolites;Amino acid metabolism;Biosynthesis of other secondary metabolites	ko01100//Metabolic pathways;ko01110//Biosynthesis of secondary metabolites;ko01200//Carbon metabolism;ko01230//Biosynthesis of amino acids;ko00270//Cysteine and methionine metabolism;ko00710//Carbon fixation in photosynthetic organisms;ko00330//Arginine and proline metabolism;ko00360//Phenylalanine metabolism;ko01210//2-Oxocarboxylic acid metabolism;ko00400//Phenylalanine, tyrosine and tryptophan…	K14454;K14454;K14454;K14454;K14454;K14454;K14454;K14454;K14454;K14454;K14454;K14454;K14454;K14454;K14454	GO:0005777//peroxisome;GO:0005777//peroxisome;GO:0009536//plastid;GO:0009536//plastid;GO:0016020//membrane;GO:0016020//membrane	GO:0016740//transferase activity;GO:0016740//transferase activity	GO:0007275//multicellular organism development;GO:0007275//multicellular organism development;GO:0008152//metabolic process;GO:0008152//metabolic process
LOC_Os01g55870	1	0	0	CM3	PREDICTED: chorismate mutase 3, chloroplastic [Oryza sativa Japonica Group]	Metabolism;Metabolism;Metabolism;Metabolism	Global and overview maps;Global and overview maps;Global and overview maps;Amino acid metabolism	ko01100//Metabolic pathways;ko01110//Biosynthesis of secondary metabolites;ko01230//Biosynthesis of amino acids;ko00400//Phenylalanine, tyrosine and tryptophan biosynthesis	K01850;K01850;K01850;K01850	GO:0009536//plastid	GO:0003824//catalytic activity	GO:0008152//metabolic process;GO:0009058//biosynthetic process;GO:0009607//response to biotic stimulus;GO:0009987//cellular process
LOC_Os01g57570	1	0	0	FQR1	PREDICTED: NAD(P)H dehydrogenase (quinone) FQR1 [Oryza sativa Japonica Group]	Metabolism;Metabolism	Global and overview maps;Metabolism of cofactors and vitamins	ko01110//Biosynthesis of secondary metabolites;ko00130//Ubiquinone and other terpenoid-quinone biosynthesis	K03809;K03809	GO:0005773//vacuole;GO:0005773//vacuole;GO:0005886//plasma membrane;GO:0005886//plasma membrane;GO:0016020//membrane;GO:0016020//membrane	GO:0000166//nucleotide binding;GO:0000166//nucleotide binding;GO:0003824//catalytic activity;GO:0003824//catalytic activity	GO:0008152//metabolic process;GO:0008152//metabolic process;GO:0009719//response to endogenous stimulus;GO:0009719//response to endogenous stimulus
LOC_Os01g57958	5	0	0	rpl16	ribosomal protein L16 (chloroplast) [Oryza sativa Indica Group]	Genetic Information Processing	Translation	ko03010//Ribosome	K02878	GO:0005840//ribosome;GO:0009536//plastid	GO:0005198//structural molecule activity	GO:0006412//translation
LOC_Os01g57960	5	0	0	--	H0321H01.8 [Oryza sativa Indica Group]	-	-	-	-	-	-	-
LOC_Os01g57968	5	0	0	--	BnaUnng00840D [Brassica napus]	-	-	-	-	-	-	-
LOC_Os01g58000	5	0	0	atpE	ATP synthase CF1 epsilon subunit [Oryza sativa Japonica Group]	Metabolism;Metabolism;Metabolism	Global and overview maps;Energy metabolism;Energy metabolism	ko01100//Metabolic pathways;ko00190//Oxidative phosphorylation;ko00195//Photosynthesis	K02114;K02114;K02114	GO:0005622//intracellular;GO:0009536//plastid;GO:0009579//thylakoid;GO:0016020//membrane	GO:0005215//transporter activity	GO:0006091//generation of precursor metabolites and energy;GO:0006139//nucleobase-containing compound metabolic process;GO:0006810//transport;GO:0009058//biosynthetic process
LOC_Os01g58010	5	0	0	ATP6	ATP synthase F0 subunit 6 (mitochondrion) [Oryza sativa Indica Group]	Metabolism;Metabolism	Global and overview maps;Energy metabolism	ko01100//Metabolic pathways;ko00190//Oxidative phosphorylation	K02126;K02126	GO:0005622//intracellular;GO:0016020//membrane	GO:0005215//transporter activity	GO:0006139//nucleobase-containing compound metabolic process;GO:0006810//transport;GO:0009058//biosynthetic process;GO:0009987//cellular process
LOC_Os01g58020	5	0	0	rbcL	ribulose-1,5-bisphosphate carboxylase/oxygenase large subunit, partial (chloroplast) [Oryza sativa]	Metabolism;Metabolism;Metabolism;Metabolism	Global and overview maps;Global and overview maps;Carbohydrate metabolism;Energy metabolism	ko01100//Metabolic pathways;ko01200//Carbon metabolism;ko00630//Glyoxylate and dicarboxylate metabolism;ko00710//Carbon fixation in photosynthetic organisms	K01601;K01601;K01601;K01601	GO:0005576//extracellular region;GO:0005618//cell wall;GO:0005829//cytosol;GO:0005840//ribosome;GO:0009536//plastid;GO:0009579//thylakoid;GO:0016020//membrane	GO:0003824//catalytic activity	GO:0006464//cellular protein modification process;GO:0008150//biological_process;GO:0008152//metabolic process;GO:0009719//response to endogenous stimulus
LOC_Os01g58022	5	0	0	ndhK	ndhK gene product (chloroplast) [Oryza meridionalis]	Metabolism;Metabolism	Global and overview maps;Energy metabolism	ko01100//Metabolic pathways;ko00190//Oxidative phosphorylation	K05582;K05582	GO:0009536//plastid;GO:0016020//membrane	GO:0003824//catalytic activity;GO:0005488//binding	GO:0008152//metabolic process
LOC_Os01g58024	5	0	0	ndhJ	NADH dehydrogenase subunit J (chloroplast) [Oryza sativa Indica Group]	Metabolism;Metabolism	Global and overview maps;Energy metabolism	ko01100//Metabolic pathways;ko00190//Oxidative phosphorylation	K05581;K05581	GO:0009536//plastid	GO:0003824//catalytic activity	GO:0006950//response to stress;GO:0007154//cell communication;GO:0008152//metabolic process;GO:0009991//response to extracellular stimulus
LOC_Os01g58039	5	0	0	ycf70	unnamed protein product (chloroplast) [Oryza nivara]	-	-	-	-	-	-	-
LOC_Os01g58049	8	0	0	ycf4	photosystem I assembly protein ycf4 (chloroplast) [Oryza australiensis]	-	-	-	-	GO:0009536//plastid	GO:0005515//protein binding	GO:0006091//generation of precursor metabolites and energy;GO:0015979//photosynthesis;GO:0016043//cellular component organization
LOC_Os01g60020	6	0	0	NAC068	PREDICTED: NAC domain-containing protein 68 [Oryza sativa Japonica Group]	-	-	-	-	GO:0005634//nucleus	GO:0003700//transcription factor activity, sequence-specific DNA binding	GO:0006139//nucleobase-containing compound metabolic process;GO:0007275//multicellular organism development;GO:0009058//biosynthetic process
LOC_Os01g62130	2	0	0	ZAT5	PREDICTED: zinc finger protein ZAT12 [Oryza sativa Japonica Group]	-	-	-	-	GO:0005622//intracellular	GO:0003676//nucleic acid binding;GO:0003700//transcription factor activity, sequence-specific DNA binding;GO:0005488//binding	GO:0006139//nucleobase-containing compound metabolic process;GO:0009058//biosynthetic process
LOC_Os01g62244	6	0	0	UBC7	PREDICTED: ubiquitin-conjugating enzyme E2 7 [Oryza sativa Japonica Group]	Genetic Information Processing;Genetic Information Processing	Folding, sorting and degradation;Folding, sorting and degradation	ko04141//Protein processing in endoplasmic reticulum;ko04120//Ubiquitin mediated proteolysis	K10575;K10575	GO:0005575//cellular_component;GO:0005575//cellular_component;GO:0005622//intracellular	GO:0003824//catalytic activity;GO:0003824//catalytic activity;GO:0003824//catalytic activity	GO:0006464//cellular protein modification process;GO:0006464//cellular protein modification process;GO:0006464//cellular protein modification process;GO:0009056//catabolic process;GO:0009056//catabolic process;GO:0009056//catabolic process;GO:0009987//cellular process;GO:0009987//cellular process;GO:0009987//cellular process;GO:0019538//protein metabolic process;GO:0019538//protein metabolic proc…
LOC_Os01g62420	4	0	0	TPIP1	PREDICTED: triosephosphate isomerase, cytosolic-like [Oryza sativa Japonica Group]	Metabolism;Metabolism;Metabolism;Metabolism;Metabolism;Metabolism;Metabolism;Metabolism	Global and overview maps;Global and overview maps;Global and overview maps;Global and overview maps;Carbohydrate metabolism;Energy metabolism;Carbohydrate metabolism;Carbohydrate metabolism	ko01100//Metabolic pathways;ko01110//Biosynthesis of secondary metabolites;ko01200//Carbon metabolism;ko01230//Biosynthesis of amino acids;ko00010//Glycolysis / Gluconeogenesis;ko00710//Carbon fixation in photosynthetic organisms;ko00051//Fructose and mannose metabolism;ko00562//Inositol phosphate metabolism	K01803;K01803;K01803;K01803;K01803;K01803;K01803;K01803	GO:0005575//cellular_component;GO:0005575//cellular_component;GO:0005575//cellular_component;GO:0005575//cellular_component;GO:0005576//extracellular region;GO:0005576//extracellular region;GO:0005576//extracellular region;GO:0005576//extracellular region;GO:0005618//cell wall;GO:0005618//cell wall;GO:0005618//cell wall;GO:0005618//cell wall;GO:0005739//mitochondrion;GO:0005739//mitochondrion;GO:…	GO:0003824//catalytic activity;GO:0003824//catalytic activity;GO:0003824//catalytic activity;GO:0003824//catalytic activity;GO:0005488//binding;GO:0005488//binding;GO:0005488//binding;GO:0005488//binding	GO:0005975//carbohydrate metabolic process;GO:0005975//carbohydrate metabolic process;GO:0005975//carbohydrate metabolic process;GO:0005975//carbohydrate metabolic process;GO:0006091//generation of precursor metabolites and energy;GO:0006091//generation of precursor metabolites and energy;GO:0006091//generation of precursor metabolites and energy;GO:0006091//generation of precursor metabolites an…
LOC_Os01g64360	3	0	0	DIVARICATA	PREDICTED: transcription factor DIVARICATA [Oryza sativa Japonica Group]	-	-	-	-	-	GO:0003677//DNA binding;GO:0003700//transcription factor activity, sequence-specific DNA binding	GO:0006139//nucleobase-containing compound metabolic process;GO:0009058//biosynthetic process
LOC_Os01g64470	1	0	0	--	PREDICTED: protein YLS9 [Oryza sativa Japonica Group]	-	-	-	-	GO:0009536//plastid	GO:0003674//molecular_function	GO:0006950//response to stress;GO:0007275//multicellular organism development;GO:0009607//response to biotic stimulus
LOC_Os01g65830	3	0	0	OsI_04666	PREDICTED: stearoyl-[acyl-carrier-protein] 9-desaturase 1, chloroplastic [Oryza sativa Japonica Group]	Metabolism;Metabolism;Metabolism	Global and overview maps;Lipid metabolism;Lipid metabolism	ko01212//Fatty acid metabolism;ko01040//Biosynthesis of unsaturated fatty acids;ko00061//Fatty acid biosynthesis	K03921;K03921;K03921	GO:0016020//membrane	GO:0003824//catalytic activity;GO:0005488//binding	GO:0006629//lipid metabolic process;GO:0008152//metabolic process;GO:0009058//biosynthetic process;GO:0009987//cellular process
LOC_Os01g67860	4	0	0	FBA3	PREDICTED: fructose-bisphosphate aldolase cytoplasmic isozyme-like [Oryza sativa Japonica Group]	Metabolism;Metabolism;Metabolism;Metabolism;Metabolism;Metabolism;Metabolism;Metabolism	Global and overview maps;Global and overview maps;Global and overview maps;Global and overview maps;Carbohydrate metabolism;Energy metabolism;Carbohydrate metabolism;Carbohydrate metabolism	ko01100//Metabolic pathways;ko01110//Biosynthesis of secondary metabolites;ko01200//Carbon metabolism;ko01230//Biosynthesis of amino acids;ko00010//Glycolysis / Gluconeogenesis;ko00710//Carbon fixation in photosynthetic organisms;ko00051//Fructose and mannose metabolism;ko00030//Pentose phosphate pathway	K01623;K01623;K01623;K01623;K01623;K01623;K01623;K01623	GO:0005575//cellular_component;GO:0005739//mitochondrion;GO:0005829//cytosol;GO:0005886//plasma membrane;GO:0016020//membrane	GO:0005488//binding	GO:0005975//carbohydrate metabolic process;GO:0006139//nucleobase-containing compound metabolic process;GO:0006950//response to stress;GO:0008150//biological_process;GO:0009056//catabolic process;GO:0009628//response to abiotic stimulus
LOC_Os01g68650	3	0	0	--	PREDICTED: glycine, alanine and asparagine-rich protein-like [Zea mays]	-	-	-	-	GO:0005575//cellular_component	GO:0003674//molecular_function	GO:0008150//biological_process
LOC_Os01g71090	1	0	0	--	PREDICTED: basic 7S globulin [Oryza sativa Japonica Group]	-	-	-	-	GO:0005618//cell wall	GO:0016787//hydrolase activity	GO:0006950//response to stress;GO:0008152//metabolic process;GO:0009628//response to abiotic stimulus
LOC_Os01g72009	2	0	0	--	PREDICTED: cysteine-rich and transmembrane domain-containing protein A-like [Camelina sativa]	-	-	-	-	-	-	-
LOC_Os01g72530	6	0	0	CML31	Os01g0955100, partial [Oryza sativa Japonica Group]	Organismal Systems	Environmental adaptation	ko04626//Plant-pathogen interaction	K13448	GO:0005737//cytoplasm	GO:0005488//binding	GO:0008150//biological_process
LOC_Os01g73200	7	0	0	Sb03g046810	PREDICTED: cationic peroxidase SPC4 [Oryza sativa Japonica Group]	Metabolism;Metabolism;Metabolism	Global and overview maps;Global and overview maps;Biosynthesis of other secondary metabolites	ko01100//Metabolic pathways;ko01110//Biosynthesis of secondary metabolites;ko00940//Phenylpropanoid biosynthesis	K00430;K00430;K00430	GO:0005575//cellular_component;GO:0005618//cell wall;GO:0005773//vacuole;GO:0016020//membrane	GO:0003824//catalytic activity;GO:0005488//binding	GO:0006950//response to stress;GO:0008152//metabolic process
LOC_Os10g21230	8	0	0	atpH	ATP synthase subunit c, chloroplastic [Ananas comosus]	Metabolism;Metabolism;Metabolism	Global and overview maps;Energy metabolism;Energy metabolism	ko01100//Metabolic pathways;ko00190//Oxidative phosphorylation;ko00195//Photosynthesis	K02110;K02110;K02110	GO:0009536//plastid;GO:0009536//plastid;GO:0009579//thylakoid;GO:0009579//thylakoid;GO:0016020//membrane;GO:0016020//membrane	GO:0005215//transporter activity;GO:0005215//transporter activity	GO:0006139//nucleobase-containing compound metabolic process;GO:0006139//nucleobase-containing compound metabolic process;GO:0006810//transport;GO:0006810//transport;GO:0009058//biosynthetic process;GO:0009058//biosynthetic process
LOC_Os10g21266	8	0	0	atpB	ATP synthase CF1 beta subunit (chloroplast) [Oryza nivara]	Metabolism;Metabolism;Metabolism	Global and overview maps;Energy metabolism;Energy metabolism	ko01100//Metabolic pathways;ko00190//Oxidative phosphorylation;ko00195//Photosynthesis	K02112;K02112;K02112	GO:0005618//cell wall;GO:0005739//mitochondrion;GO:0009536//plastid;GO:0009579//thylakoid;GO:0016020//membrane	GO:0005215//transporter activity;GO:0005488//binding	GO:0006139//nucleobase-containing compound metabolic process;GO:0006810//transport;GO:0006950//response to stress;GO:0009058//biosynthetic process;GO:0009607//response to biotic stimulus;GO:0009628//response to abiotic stimulus
LOC_Os10g21268	8	0	0	rbcL	ribulose-1,5-bisphosphate carboxylase/oxygenase large subunit (chloroplast) [Oryza sativa Indica Group]	Metabolism;Metabolism;Metabolism;Metabolism	Global and overview maps;Global and overview maps;Carbohydrate metabolism;Energy metabolism	ko01100//Metabolic pathways;ko01200//Carbon metabolism;ko00630//Glyoxylate and dicarboxylate metabolism;ko00710//Carbon fixation in photosynthetic organisms	K01601;K01601;K01601;K01601	GO:0005576//extracellular region;GO:0005618//cell wall;GO:0005829//cytosol;GO:0005840//ribosome;GO:0009536//plastid;GO:0009579//thylakoid;GO:0016020//membrane	GO:0003824//catalytic activity	GO:0006464//cellular protein modification process;GO:0008150//biological_process;GO:0008152//metabolic process;GO:0009719//response to endogenous stimulus
LOC_Os10g21310	5	0	0	psbB	photosystem II 47 kDa protein (chloroplast) [Oryza nivara]	Metabolism;Metabolism	Global and overview maps;Energy metabolism	ko01100//Metabolic pathways;ko00195//Photosynthesis	K02704;K02704	GO:0009536//plastid;GO:0009579//thylakoid;GO:0016020//membrane	GO:0005488//binding	GO:0006091//generation of precursor metabolites and energy;GO:0015979//photosynthesis;GO:0016043//cellular component organization
LOC_Os10g21352	5	0	0	rps19-A	ribosomal protein S19 (plastid) [Monachather paradoxus]	Genetic Information Processing	Translation	ko03010//Ribosome	K02965	GO:0005840//ribosome;GO:0009536//plastid	GO:0005198//structural molecule activity	GO:0006412//translation
LOC_Os10g21396	5	0	0	ndhA	PREDICTED: NAD(P)H-quinone oxidoreductase subunit 1, chloroplastic-like isoform X1 [Oryza sativa Japonica Group]	Metabolism;Metabolism	Global and overview maps;Energy metabolism	ko01100//Metabolic pathways;ko00190//Oxidative phosphorylation	K05572;K05572	GO:0009536//plastid;GO:0016020//membrane	GO:0003824//catalytic activity	GO:0008152//metabolic process;GO:0015979//photosynthesis
LOC_Os10g21398	5	0	0	ndhI	NADH dehydrogenase subunit I (chloroplast) [Oryza nivara]	Metabolism;Metabolism	Global and overview maps;Energy metabolism	ko01100//Metabolic pathways;ko00190//Oxidative phosphorylation	K05580;K05580	GO:0009536//plastid;GO:0009579//thylakoid;GO:0016020//membrane	GO:0003824//catalytic activity	GO:0008152//metabolic process;GO:0015979//photosynthesis
LOC_Os10g21418	5	0	0	ndhF	NADH dehydrogenase subunit 5 (chloroplast) [Oryza nivara]	Metabolism;Metabolism	Global and overview maps;Energy metabolism	ko01100//Metabolic pathways;ko00190//Oxidative phosphorylation	K05577;K05577	GO:0009536//plastid	GO:0003824//catalytic activity	GO:0008152//metabolic process;GO:0015979//photosynthesis
LOC_Os10g23310	1	0	0	THT1	PREDICTED: agmatine coumaroyltransferase-1 [Oryza sativa Japonica Group]	-	-	-	-	GO:0005829//cytosol	GO:0016740//transferase activity	GO:0008150//biological_process;GO:0008152//metabolic process;GO:0009058//biosynthetic process;GO:0009987//cellular process;GO:0019748//secondary metabolic process
LOC_Os10g25130	4	0	0	ALAAT2	PREDICTED: alanine aminotransferase 2 [Oryza sativa Japonica Group]	Metabolism;Metabolism;Metabolism;Metabolism;Metabolism;Metabolism;Metabolism	Global and overview maps;Global and overview maps;Global and overview maps;Energy metabolism;Global and overview maps;Amino acid metabolism;Amino acid metabolism	ko01100//Metabolic pathways;ko01200//Carbon metabolism;ko01230//Biosynthesis of amino acids;ko00710//Carbon fixation in photosynthetic organisms;ko01210//2-Oxocarboxylic acid metabolism;ko00250//Alanine, aspartate and glutamate metabolism;ko00220//Arginine biosynthesis	K00814;K00814;K00814;K00814;K00814;K00814;K00814	GO:0005739//mitochondrion;GO:0009536//plastid	GO:0000166//nucleotide binding;GO:0005515//protein binding;GO:0016740//transferase activity	GO:0006950//response to stress;GO:0008150//biological_process;GO:0008152//metabolic process;GO:0009056//catabolic process;GO:0009987//cellular process
LOC_Os10g25230	6	0	0	TIFY11E	PREDICTED: protein TIFY 11e [Oryza sativa Japonica Group]	Environmental Information Processing	Signal transduction	ko04075//Plant hormone signal transduction	K13464	-	GO:0005515//protein binding	GO:0006950//response to stress;GO:0009719//response to endogenous stimulus
LOC_Os10g25290	6	0	0	TIFY11D	PREDICTED: protein TIFY 11d [Oryza sativa Japonica Group]	Environmental Information Processing	Signal transduction	ko04075//Plant hormone signal transduction	K13464	-	GO:0005515//protein binding	GO:0006950//response to stress;GO:0009719//response to endogenous stimulus
LOC_Os10g26150	3	0	0	--	PREDICTED: uncharacterized protein LOC4348568 [Oryza sativa Japonica Group]	-	-	-	-	-	-	-
LOC_Os10g26700	3	0	0	--	PREDICTED: uncharacterized endoplasmic reticulum membrane protein C16E8.02 [Oryza sativa Japonica Group]	-	-	-	-	-	GO:0003674//molecular_function;GO:0003674//molecular_function	GO:0008150//biological_process;GO:0008150//biological_process
LOC_Os10g28050	1	0	0	--	PREDICTED: chitinase 2 [Oryza sativa Japonica Group]	-	-	-	-	-	-	-
LOC_Os10g30790	2	0	0	PHT1-8	PREDICTED: probable inorganic phosphate transporter 1-8 [Oryza sativa Japonica Group]	-	-	-	-	GO:0005575//cellular_component;GO:0005575//cellular_component;GO:0005634//nucleus;GO:0005634//nucleus;GO:0005773//vacuole;GO:0005773//vacuole;GO:0005886//plasma membrane;GO:0005886//plasma membrane;GO:0016020//membrane;GO:0016020//membrane	GO:0005215//transporter activity;GO:0005215//transporter activity	GO:0006810//transport;GO:0006810//transport;GO:0009719//response to endogenous stimulus;GO:0009719//response to endogenous stimulus;GO:0009987//cellular process;GO:0009987//cellular process
LOC_Os10g32400	3	0	0	PPL1	PREDICTED: psbP-like protein 1, chloroplastic [Oryza sativa Japonica Group]	Metabolism;Metabolism	Global and overview maps;Energy metabolism	ko01100//Metabolic pathways;ko00195//Photosynthesis	K02717;K02717	GO:0009536//plastid;GO:0009536//plastid;GO:0009579//thylakoid;GO:0009579//thylakoid;GO:0016020//membrane;GO:0016020//membrane	GO:0005488//binding;GO:0005488//binding	GO:0015979//photosynthesis;GO:0015979//photosynthesis
LOC_Os10g32680	4	0	0	--	PREDICTED: uncharacterized protein LOC4348829 [Oryza sativa Japonica Group]	-	-	-	-	-	-	GO:0008150//biological_process;GO:0008150//biological_process;GO:0008150//biological_process
LOC_Os10g37710	7	0	0	--	alpha/beta-Hydrolases superfamily protein [Zea mays]	-	-	-	-	GO:0005783//endoplasmic reticulum;GO:0005783//endoplasmic reticulum	GO:0016787//hydrolase activity;GO:0016787//hydrolase activity	GO:0008150//biological_process;GO:0008150//biological_process;GO:0008152//metabolic process;GO:0008152//metabolic process
LOC_Os10g38206	8	0	0	ndhC	NADH dehydrogenase subunit 3 [Oryza sativa Japonica Group]	Metabolism;Metabolism	Global and overview maps;Energy metabolism	ko01100//Metabolic pathways;ko00190//Oxidative phosphorylation	K05574;K05574	GO:0009536//plastid	GO:0003824//catalytic activity	GO:0008152//metabolic process;GO:0015979//photosynthesis
LOC_Os10g38276	5	0	0	atpI	ATP synthase CF0 A subunit [Oryza sativa Japonica Group]	Metabolism;Metabolism;Metabolism	Global and overview maps;Energy metabolism;Energy metabolism	ko01100//Metabolic pathways;ko00190//Oxidative phosphorylation;ko00195//Photosynthesis	K02108;K02108;K02108	GO:0009536//plastid;GO:0009579//thylakoid;GO:0016020//membrane	GO:0005215//transporter activity	GO:0006139//nucleobase-containing compound metabolic process;GO:0006810//transport;GO:0009058//biosynthetic process;GO:0009987//cellular process
LOC_Os10g39100	2	0	0	--	PREDICTED: uncharacterized protein LOC4349235 [Oryza sativa Japonica Group]	-	-	-	-	GO:0005886//plasma membrane;GO:0016020//membrane	-	-
LOC_Os10g39770	4	0	0	NIP1	PREDICTED: NEP1-interacting protein 1 [Oryza sativa Japonica Group]	-	-	-	-	-	GO:0005488//binding	-
LOC_Os10g40480	2	0	0	At4g12490	PREDICTED: cortical cell-delineating protein [Oryza sativa Japonica Group]	-	-	-	-	-	GO:0008289//lipid binding	GO:0006810//transport;GO:0006950//response to stress;GO:0009607//response to biotic stimulus
LOC_Os11g02080	3	0	0	--	hypoxia-induced gene domain 5 [Oryza sativa Indica Group]	-	-	-	-	-	GO:0003674//molecular_function	GO:0006950//response to stress
LOC_Os11g02240	3	0	0	CIPK15	PREDICTED: CBL-interacting protein kinase 15 [Oryza sativa Japonica Group]	-	-	-	-	GO:0005575//cellular_component	GO:0000166//nucleotide binding;GO:0005515//protein binding;GO:0016301//kinase activity	GO:0006464//cellular protein modification process;GO:0007165//signal transduction;GO:0008152//metabolic process;GO:0009987//cellular process
LOC_Os11g04409	3	0	0	--	-	-	-	-	-	-	-	-
LOC_Os11g07020	3	0	0	ALDP	PREDICTED: fructose-bisphosphate aldolase, chloroplastic [Oryza sativa Japonica Group]	Metabolism;Metabolism;Metabolism;Metabolism;Metabolism;Metabolism;Metabolism;Metabolism	Global and overview maps;Global and overview maps;Global and overview maps;Global and overview maps;Carbohydrate metabolism;Energy metabolism;Carbohydrate metabolism;Carbohydrate metabolism	ko01100//Metabolic pathways;ko01110//Biosynthesis of secondary metabolites;ko01200//Carbon metabolism;ko01230//Biosynthesis of amino acids;ko00010//Glycolysis / Gluconeogenesis;ko00710//Carbon fixation in photosynthetic organisms;ko00051//Fructose and mannose metabolism;ko00030//Pentose phosphate pathway	K01623;K01623;K01623;K01623;K01623;K01623;K01623;K01623	GO:0005576//extracellular region;GO:0005576//extracellular region;GO:0005576//extracellular region;GO:0005576//extracellular region;GO:0005576//extracellular region;GO:0005829//cytosol;GO:0005840//ribosome;GO:0009536//plastid;GO:0009536//plastid;GO:0009536//plastid;GO:0009536//plastid;GO:0009536//plastid;GO:0009579//thylakoid;GO:0009579//thylakoid;GO:0009579//thylakoid;GO:0009579//thylakoid;GO:00…	GO:0003824//catalytic activity;GO:0003824//catalytic activity;GO:0003824//catalytic activity;GO:0003824//catalytic activity;GO:0003824//catalytic activity	GO:0005975//carbohydrate metabolic process;GO:0005975//carbohydrate metabolic process;GO:0005975//carbohydrate metabolic process;GO:0005975//carbohydrate metabolic process;GO:0005975//carbohydrate metabolic process;GO:0006139//nucleobase-containing compound metabolic process;GO:0006139//nucleobase-containing compound metabolic process;GO:0006139//nucleobase-containing compound metabolic process;G…
LOC_Os11g07960	6	0	0	HCT4	PREDICTED: shikimate O-hydroxycinnamoyltransferase [Oryza sativa Japonica Group]	Metabolism;Metabolism;Metabolism;Metabolism;Metabolism	Global and overview maps;Global and overview maps;Biosynthesis of other secondary metabolites;Biosynthesis of other secondary metabolites;Biosynthesis of other secondary metabolites	ko01100//Metabolic pathways;ko01110//Biosynthesis of secondary metabolites;ko00940//Phenylpropanoid biosynthesis;ko00941//Flavonoid biosynthesis;ko00945//Stilbenoid, diarylheptanoid and gingerol biosynthesis	K13065;K13065;K13065;K13065;K13065	GO:0005829//cytosol	GO:0016740//transferase activity	GO:0008150//biological_process;GO:0008152//metabolic process;GO:0009058//biosynthetic process;GO:0009987//cellular process;GO:0019748//secondary metabolic process
LOC_Os11g09350	1	0	0	--	PREDICTED: ena/VASP-like protein [Oryza sativa Japonica Group]	-	-	-	-	GO:0005575//cellular_component	GO:0003674//molecular_function	GO:0008150//biological_process
LOC_Os11g10480	6	0	0	ADH1	alcohol dehydrogenase I [Oryza rufipogon]	Metabolism;Metabolism;Metabolism;Metabolism;Metabolism;Metabolism	Global and overview maps;Global and overview maps;Carbohydrate metabolism;Lipid metabolism;Lipid metabolism;Amino acid metabolism	ko01100//Metabolic pathways;ko01110//Biosynthesis of secondary metabolites;ko00010//Glycolysis / Gluconeogenesis;ko00592//alpha-Linolenic acid metabolism;ko00071//Fatty acid degradation;ko00350//Tyrosine metabolism	K18857;K18857;K18857;K18857;K18857;K18857	GO:0005829//cytosol;GO:0005829//cytosol;GO:0005829//cytosol;GO:0005886//plasma membrane;GO:0005886//plasma membrane;GO:0005886//plasma membrane	GO:0003824//catalytic activity;GO:0003824//catalytic activity;GO:0003824//catalytic activity	GO:0006091//generation of precursor metabolites and energy;GO:0006091//generation of precursor metabolites and energy;GO:0006091//generation of precursor metabolites and energy;GO:0006950//response to stress;GO:0006950//response to stress;GO:0006950//response to stress;GO:0008150//biological_process;GO:0008150//biological_process;GO:0008150//biological_process;GO:0008152//metabolic process;GO:000…
LOC_Os11g10510	4	0	0	ADH2	PREDICTED: alcohol dehydrogenase 2 [Oryza sativa Japonica Group]	Metabolism;Metabolism;Metabolism;Metabolism;Metabolism;Metabolism	Global and overview maps;Global and overview maps;Carbohydrate metabolism;Lipid metabolism;Lipid metabolism;Amino acid metabolism	ko01100//Metabolic pathways;ko01110//Biosynthesis of secondary metabolites;ko00010//Glycolysis / Gluconeogenesis;ko00592//alpha-Linolenic acid metabolism;ko00071//Fatty acid degradation;ko00350//Tyrosine metabolism	K18857;K18857;K18857;K18857;K18857;K18857	GO:0005829//cytosol;GO:0005829//cytosol;GO:0005886//plasma membrane;GO:0005886//plasma membrane	GO:0003824//catalytic activity;GO:0003824//catalytic activity	GO:0006091//generation of precursor metabolites and energy;GO:0006091//generation of precursor metabolites and energy;GO:0006950//response to stress;GO:0006950//response to stress;GO:0008150//biological_process;GO:0008150//biological_process;GO:0008152//metabolic process;GO:0008152//metabolic process;GO:0009628//response to abiotic stimulus;GO:0009628//response to abiotic stimulus
LOC_Os11g26850	7	0	0	SAHH	wheat adenosylhomocysteinase-like protein [Oryza sativa Japonica Group]	Metabolism;Metabolism	Global and overview maps;Amino acid metabolism	ko01100//Metabolic pathways;ko00270//Cysteine and methionine metabolism	K01251;K01251	GO:0005575//cellular_component;GO:0005575//cellular_component;GO:0005773//vacuole;GO:0005773//vacuole;GO:0005829//cytosol;GO:0005829//cytosol;GO:0005886//plasma membrane;GO:0005886//plasma membrane;GO:0016020//membrane;GO:0016020//membrane	GO:0005488//binding;GO:0005488//binding;GO:0016787//hydrolase activity;GO:0016787//hydrolase activity	GO:0000003//reproduction;GO:0000003//reproduction;GO:0006139//nucleobase-containing compound metabolic process;GO:0006139//nucleobase-containing compound metabolic process;GO:0008152//metabolic process;GO:0008152//metabolic process;GO:0009058//biosynthetic process;GO:0009058//biosynthetic process;GO:0009790//embryo development;GO:0009790//embryo development;GO:0009791//post-embryonic development;…
LOC_Os11g33120	2	0	0	RBOHC	PREDICTED: respiratory burst oxidase homolog protein B-like [Oryza sativa Japonica Group]	Organismal Systems;Environmental Information Processing	Environmental adaptation;Signal transduction	ko04626//Plant-pathogen interaction;ko04016//MAPK signaling pathway - plant	K13447;K13447	GO:0005886//plasma membrane;GO:0005886//plasma membrane;GO:0005886//plasma membrane	GO:0003824//catalytic activity;GO:0003824//catalytic activity;GO:0003824//catalytic activity	GO:0006950//response to stress;GO:0006950//response to stress;GO:0006950//response to stress;GO:0008152//metabolic process;GO:0008152//metabolic process;GO:0008152//metabolic process;GO:0008219//cell death;GO:0008219//cell death;GO:0008219//cell death;GO:0009607//response to biotic stimulus;GO:0009607//response to biotic stimulus;GO:0009607//response to biotic stimulus;GO:0009628//response to abi…
LOC_Os11g35020	4	0	0	At4g27745	PREDICTED: protein yippee-like At4g27745 [Oryza brachyantha]	-	-	-	-	GO:0005575//cellular_component;GO:0005575//cellular_component	GO:0003674//molecular_function;GO:0003674//molecular_function	GO:0008150//biological_process;GO:0008150//biological_process
LOC_Os11g42290	7	0	0	TBT1	PREDICTED: agmatine coumaroyltransferase-1 [Oryza sativa Japonica Group]	-	-	-	-	GO:0005829//cytosol	GO:0016740//transferase activity	GO:0008150//biological_process;GO:0008152//metabolic process;GO:0009058//biosynthetic process;GO:0009987//cellular process;GO:0019748//secondary metabolic process
LOC_Os12g02040	3	0	0	--	hypoxia-induced gene domain 5 [Oryza sativa Indica Group]	-	-	-	-	-	GO:0003674//molecular_function	GO:0006950//response to stress
LOC_Os12g02080	1	0	0	GSVIVT00023967001	PREDICTED: peroxidase 4 [Oryza sativa Japonica Group]	Metabolism;Metabolism;Metabolism	Global and overview maps;Global and overview maps;Biosynthesis of other secondary metabolites	ko01100//Metabolic pathways;ko01110//Biosynthesis of secondary metabolites;ko00940//Phenylpropanoid biosynthesis	K00430;K00430;K00430	GO:0005576//extracellular region;GO:0005576//extracellular region;GO:0005618//cell wall;GO:0005618//cell wall;GO:0005829//cytosol;GO:0005829//cytosol	GO:0003824//catalytic activity;GO:0003824//catalytic activity;GO:0005515//protein binding;GO:0005515//protein binding	GO:0006950//response to stress;GO:0006950//response to stress;GO:0008152//metabolic process;GO:0008152//metabolic process
LOC_Os12g04204	3	0	0	--	-	-	-	-	-	-	-	-
LOC_Os12g08730	3	0	0	TRXM	PREDICTED: thioredoxin M5, chloroplastic [Oryza sativa Japonica Group]	-	-	-	-	GO:0009536//plastid;GO:0009579//thylakoid;GO:0016020//membrane	GO:0030234//enzyme regulator activity	GO:0006950//response to stress;GO:0008152//metabolic process
LOC_Os12g10570	5	0	0	atpB	ATP synthase CF1 beta subunit (chloroplast) [Oryza nivara]	Metabolism;Metabolism;Metabolism	Global and overview maps;Energy metabolism;Energy metabolism	ko01100//Metabolic pathways;ko00190//Oxidative phosphorylation;ko00195//Photosynthesis	K02112;K02112;K02112	GO:0005618//cell wall;GO:0005739//mitochondrion;GO:0009536//plastid;GO:0009579//thylakoid;GO:0016020//membrane	GO:0005215//transporter activity;GO:0005488//binding	GO:0006139//nucleobase-containing compound metabolic process;GO:0006810//transport;GO:0006950//response to stress;GO:0009058//biosynthetic process;GO:0009607//response to biotic stimulus;GO:0009628//response to abiotic stimulus
LOC_Os12g14930	5	0	0	AtMg00640	possible ATP synthase F0 subunit b (mitochondrion) [Oryza rufipogon]	-	-	-	-	GO:0005739//mitochondrion;GO:0016020//membrane	GO:0005215//transporter activity;GO:0005488//binding	GO:0006139//nucleobase-containing compound metabolic process;GO:0006810//transport;GO:0009058//biosynthetic process
LOC_Os12g17600	9	0	0	RBCS	PREDICTED: ribulose bisphosphate carboxylase small chain, chloroplastic [Oryza sativa Japonica Group]	Metabolism;Metabolism;Metabolism;Metabolism	Global and overview maps;Global and overview maps;Carbohydrate metabolism;Energy metabolism	ko01100//Metabolic pathways;ko01200//Carbon metabolism;ko00630//Glyoxylate and dicarboxylate metabolism;ko00710//Carbon fixation in photosynthetic organisms	K01602;K01602;K01602;K01602	GO:0005576//extracellular region;GO:0005576//extracellular region;GO:0005829//cytosol;GO:0005829//cytosol;GO:0005840//ribosome;GO:0005840//ribosome;GO:0009536//plastid;GO:0009536//plastid;GO:0009579//thylakoid;GO:0009579//thylakoid;GO:0016020//membrane;GO:0016020//membrane	GO:0003824//catalytic activity;GO:0003824//catalytic activity;GO:0005488//binding;GO:0005488//binding	GO:0006950//response to stress;GO:0006950//response to stress;GO:0008152//metabolic process;GO:0008152//metabolic process;GO:0009628//response to abiotic stimulus;GO:0009628//response to abiotic stimulus
LOC_Os12g19381	3	0	0	--	-	-	-	-	-	GO:0005576//extracellular region;GO:0005829//cytosol;GO:0005840//ribosome;GO:0009536//plastid;GO:0009579//thylakoid;GO:0016020//membrane	GO:0003824//catalytic activity;GO:0005488//binding	GO:0006950//response to stress;GO:0008152//metabolic process;GO:0009628//response to abiotic stimulus
LOC_Os12g25090	2	0	0	--	expressed protein [Oryza sativa Japonica Group]	-	-	-	-	GO:0005618//cell wall	GO:0030234//enzyme regulator activity	GO:0006950//response to stress;GO:0008152//metabolic process;GO:0009607//response to biotic stimulus
LOC_Os12g34062	5	0	0	RPS12	ribosomal protein S12 (mitochondrion) [Oryza sativa Indica Group]	Genetic Information Processing	Translation	ko03010//Ribosome	K02950	GO:0005622//intracellular;GO:0005840//ribosome	GO:0005198//structural molecule activity	GO:0006412//translation
LOC_Os12g33946	5	0	0	COX1	cytochrome c oxidase subunit 1 (mitochondrion) [Oryza sativa Indica Group]	Metabolism;Metabolism	Global and overview maps;Energy metabolism	ko01100//Metabolic pathways;ko00190//Oxidative phosphorylation	K02256;K02256	GO:0005739//mitochondrion;GO:0016020//membrane	GO:0003824//catalytic activity;GO:0005215//transporter activity	GO:0006091//generation of precursor metabolites and energy;GO:0006810//transport;GO:0009987//cellular process
LOC_Os12g33956	5	0	0	--	maturase-related protein (mitochondrion) [Oryza rufipogon]	-	-	-	-	GO:0005575//cellular_component	GO:0003723//RNA binding;GO:0016740//transferase activity	GO:0006139//nucleobase-containing compound metabolic process;GO:0006259//DNA metabolic process;GO:0009058//biosynthetic process
LOC_Os12g33958	5	0	0	NAD7	NADH dehydrogenase subunit 7 (mitochondrion) [Oryza sativa Indica Group]	Metabolism;Metabolism	Global and overview maps;Energy metabolism	ko01100//Metabolic pathways;ko00190//Oxidative phosphorylation	K03935;K03935	GO:0005739//mitochondrion;GO:0016020//membrane	GO:0003824//catalytic activity	GO:0006091//generation of precursor metabolites and energy;GO:0008152//metabolic process
LOC_Os12g33962	5	0	0	YMF16	transport membrane protein (mitochondrion) [Zea perennis]	-	-	-	-	GO:0005575//cellular_component	GO:0003674//molecular_function	GO:0008150//biological_process
LOC_Os12g34010	5	0	0	--	orf183 (mitochondrion) [Oryza sativa Japonica Group]	Metabolism;Metabolism	Global and overview maps;Energy metabolism	ko01100//Metabolic pathways;ko00190//Oxidative phosphorylation	K02126;K02126	-	-	-
LOC_Os12g34012	5	0	0	cycZ	orf240 (mitochondrion) [Triticum aestivum]	-	-	-	-	GO:0016020//membrane	GO:0005215//transporter activity	GO:0006810//transport;GO:0009987//cellular process;GO:0016043//cellular component organization
LOC_Os12g34014	5	0	0	ND6	NADH dehydrogenase subunit 6 (mitochondrion) [Oryza sativa Indica Group]	-	-	-	-	GO:0005739//mitochondrion;GO:0016020//membrane	GO:0003824//catalytic activity	GO:0006091//generation of precursor metabolites and energy;GO:0008152//metabolic process
LOC_Os12g34018	5	0	0	YMF19	ATP synthase F0 subunit 8 (mitochondrion) [Oryza rufipogon]	Metabolism;Metabolism;Metabolism	Global and overview maps;Energy metabolism;Energy metabolism	ko01100//Metabolic pathways;ko00190//Oxidative phosphorylation;ko00195//Photosynthesis	K02109;K02109;K02109	GO:0005739//mitochondrion;GO:0005773//vacuole;GO:0016020//membrane	GO:0005488//binding	GO:0006139//nucleobase-containing compound metabolic process;GO:0006810//transport;GO:0009058//biosynthetic process
LOC_Os12g34045	5	0	0	RPS7	Os12g0524750 [Oryza sativa Japonica Group]	Genetic Information Processing	Translation	ko03010//Ribosome	K02992	GO:0005622//intracellular;GO:0005840//ribosome	GO:0005198//structural molecule activity	GO:0006412//translation
LOC_Os12g34054	5	0	0	RPS3	ribosomal protein small subunit 3 (mitochondrion) [Oryza rufipogon]	Genetic Information Processing	Translation	ko03010//Ribosome	K02982	GO:0005739//mitochondrion;GO:0005840//ribosome	GO:0005198//structural molecule activity;GO:0005515//protein binding	GO:0006412//translation
LOC_Os12g34094	5	0	0	ND4	NADH dehydrogenase subunit 4 (mitochondrion) [Oryza sativa Indica Group]	Metabolism;Metabolism	Global and overview maps;Energy metabolism	ko01100//Metabolic pathways;ko00190//Oxidative phosphorylation	K03881;K03881	GO:0005739//mitochondrion;GO:0016020//membrane	GO:0003824//catalytic activity	GO:0006091//generation of precursor metabolites and energy;GO:0008152//metabolic process
LOC_Os12g34108	5	0	0	ATP9	ATP synthase F0 subunit 9 (mitochondrion) [Oryza rufipogon]	Metabolism;Metabolism	Global and overview maps;Energy metabolism	ko01100//Metabolic pathways;ko00190//Oxidative phosphorylation	K02128;K02128	GO:0005622//intracellular;GO:0016020//membrane	GO:0005215//transporter activity;GO:0016787//hydrolase activity	GO:0006139//nucleobase-containing compound metabolic process;GO:0006810//transport;GO:0009056//catabolic process;GO:0009058//biosynthetic process
LOC_Os12g34124	5	0	0	RPS3	ribosomal protein small subunit 3 (mitochondrion) [Oryza rufipogon]	Genetic Information Processing	Translation	ko03010//Ribosome	K02982	GO:0005739//mitochondrion;GO:0005840//ribosome	GO:0005198//structural molecule activity;GO:0005515//protein binding	GO:0006412//translation
LOC_Os12g36830	2	0	0	--	PREDICTED: major allergen Dau c 1 [Oryza sativa Japonica Group]	-	-	-	-	-	-	-
LOC_Os12g36850	2	0	0	--	PREDICTED: major pollen allergen Bet v 1-D/H [Oryza sativa Japonica Group]	-	-	-	-	-	-	-
LOC_Os12g36860	1	0	0	--	PREDICTED: major pollen allergen Bet v 1-G [Oryza sativa Japonica Group]	-	-	-	-	-	-	-
LOC_Os12g36880	2	0	0	--	PREDICTED: major pollen allergen Bet v 1-D/H [Oryza sativa Japonica Group]	-	-	-	-	-	-	-
LOC_Os12g38010	1	0	0	MT4C	PREDICTED: metallothionein-like protein 4C [Oryza sativa Japonica Group]	-	-	-	-	-	GO:0005488//binding	GO:0019725//cellular homeostasis
LOC_Os12g38270	2	0	0	MT4A	PREDICTED: metallothionein-like protein 4A [Oryza sativa Japonica Group]	-	-	-	-	-	GO:0005488//binding	GO:0019725//cellular homeostasis
LOC_Os12g40180	4	0	0	--	expressed protein [Oryza sativa Japonica Group]	-	-	-	-	-	-	-
LOC_Os12g41110	1	0	0	CML5	PREDICTED: calmodulin-like protein 5 [Oryza sativa Japonica Group]	Organismal Systems	Environmental adaptation	ko04626//Plant-pathogen interaction	K13448	-	GO:0005488//binding	GO:0008150//biological_process
LOC_Os12g42200	7	0	0	CHX19	PREDICTED: cation/H(+) antiporter 19 [Oryza sativa Japonica Group]	-	-	-	-	-	GO:0005215//transporter activity	GO:0006810//transport;GO:0009987//cellular process
LOC_Os02g03560	4	0	0	--	Os02g0127900, partial [Oryza sativa Japonica Group]	-	-	-	-	GO:0005739//mitochondrion;GO:0005739//mitochondrion	GO:0003674//molecular_function;GO:0003674//molecular_function	GO:0008150//biological_process;GO:0008150//biological_process
LOC_Os02g03700	1	0	0	--	Os02g0129700 [Oryza sativa Japonica Group]	-	-	-	-	-	-	-
LOC_Os02g06640	4	0	0	UBQ10	Polyubiquitin-A [Triticum urartu]	-	-	-	-	-	-	GO:0006464//cellular protein modification process;GO:0006464//cellular protein modification process;GO:0006464//cellular protein modification process;GO:0008150//biological_process;GO:0008150//biological_process;GO:0008150//biological_process
LOC_Os02g07160	4	0	0	HPD	PREDICTED: 4-hydroxyphenylpyruvate dioxygenase [Oryza sativa Japonica Group]	Metabolism;Metabolism;Metabolism;Metabolism	Global and overview maps;Amino acid metabolism;Metabolism of cofactors and vitamins;Amino acid metabolism	ko01100//Metabolic pathways;ko00360//Phenylalanine metabolism;ko00130//Ubiquinone and other terpenoid-quinone biosynthesis;ko00350//Tyrosine metabolism	K00457;K00457;K00457;K00457	GO:0005739//mitochondrion;GO:0005829//cytosol;GO:0009536//plastid	GO:0003824//catalytic activity;GO:0005515//protein binding	GO:0006629//lipid metabolic process;GO:0008152//metabolic process;GO:0009058//biosynthetic process;GO:0009987//cellular process
LOC_Os02g07260	4	0	0	PGK3	PREDICTED: phosphoglycerate kinase, cytosolic [Oryza sativa Japonica Group]	Metabolism;Metabolism;Metabolism;Metabolism;Metabolism;Metabolism	Global and overview maps;Global and overview maps;Global and overview maps;Global and overview maps;Carbohydrate metabolism;Energy metabolism	ko01100//Metabolic pathways;ko01110//Biosynthesis of secondary metabolites;ko01200//Carbon metabolism;ko01230//Biosynthesis of amino acids;ko00010//Glycolysis / Gluconeogenesis;ko00710//Carbon fixation in photosynthetic organisms	K00927;K00927;K00927;K00927;K00927;K00927	GO:0005575//cellular_component;GO:0005575//cellular_component;GO:0005575//cellular_component;GO:0005576//extracellular region;GO:0005576//extracellular region;GO:0005576//extracellular region;GO:0005634//nucleus;GO:0005634//nucleus;GO:0005634//nucleus;GO:0005773//vacuole;GO:0005773//vacuole;GO:0005773//vacuole;GO:0005829//cytosol;GO:0005829//cytosol;GO:0005829//cytosol;GO:0005886//plasma membrane…	GO:0016301//kinase activity;GO:0016301//kinase activity;GO:0016301//kinase activity	GO:0005975//carbohydrate metabolic process;GO:0005975//carbohydrate metabolic process;GO:0005975//carbohydrate metabolic process;GO:0006091//generation of precursor metabolites and energy;GO:0006091//generation of precursor metabolites and energy;GO:0006091//generation of precursor metabolites and energy;GO:0008152//metabolic process;GO:0008152//metabolic process;GO:0008152//metabolic process;GO:…
LOC_Os02g08100	7	0	0	4CL3	PREDICTED: probable 4-coumarate--CoA ligase 3 [Oryza sativa Japonica Group]	Metabolism;Metabolism;Metabolism;Metabolism;Metabolism	Global and overview maps;Global and overview maps;Biosynthesis of other secondary metabolites;Amino acid metabolism;Metabolism of cofactors and vitamins	ko01100//Metabolic pathways;ko01110//Biosynthesis of secondary metabolites;ko00940//Phenylpropanoid biosynthesis;ko00360//Phenylalanine metabolism;ko00130//Ubiquinone and other terpenoid-quinone biosynthesis	K01904;K01904;K01904;K01904;K01904	GO:0005575//cellular_component	GO:0003824//catalytic activity	GO:0006950//response to stress;GO:0008152//metabolic process;GO:0009607//response to biotic stimulus;GO:0009628//response to abiotic stimulus;GO:0009987//cellular process;GO:0019748//secondary metabolic process
LOC_Os02g08440	6	0	0	WRKY71	PREDICTED: probable WRKY transcription factor 40 [Oryza sativa Japonica Group]	-	-	-	-	GO:0005634//nucleus;GO:0005634//nucleus;GO:0005634//nucleus;GO:0005634//nucleus	GO:0003700//transcription factor activity, sequence-specific DNA binding;GO:0003700//transcription factor activity, sequence-specific DNA binding;GO:0003700//transcription factor activity, sequence-specific DNA binding;GO:0003700//transcription factor activity, sequence-specific DNA binding;GO:0005515//protein binding;GO:0005515//protein binding;GO:0005515//protein binding;GO:0005515//protein bin…	GO:0006139//nucleobase-containing compound metabolic process;GO:0006139//nucleobase-containing compound metabolic process;GO:0006139//nucleobase-containing compound metabolic process;GO:0006139//nucleobase-containing compound metabolic process;GO:0006950//response to stress;GO:0006950//response to stress;GO:0006950//response to stress;GO:0006950//response to stress;GO:0008150//biological_process;…
LOC_Os02g10070	7	0	0	CSY4	PREDICTED: citrate synthase 4, mitochondrial [Oryza sativa Japonica Group]	Metabolism;Metabolism;Metabolism;Metabolism;Metabolism;Metabolism;Metabolism	Global and overview maps;Global and overview maps;Global and overview maps;Global and overview maps;Carbohydrate metabolism;Global and overview maps;Carbohydrate metabolism	ko01100//Metabolic pathways;ko01110//Biosynthesis of secondary metabolites;ko01200//Carbon metabolism;ko01230//Biosynthesis of amino acids;ko00630//Glyoxylate and dicarboxylate metabolism;ko01210//2-Oxocarboxylic acid metabolism;ko00020//Citrate cycle (TCA cycle)	K01647;K01647;K01647;K01647;K01647;K01647;K01647	GO:0005618//cell wall;GO:0005618//cell wall;GO:0005739//mitochondrion;GO:0005739//mitochondrion;GO:0009536//plastid;GO:0009536//plastid	GO:0000166//nucleotide binding;GO:0000166//nucleotide binding;GO:0005488//binding;GO:0005488//binding;GO:0016740//transferase activity;GO:0016740//transferase activity	GO:0006091//generation of precursor metabolites and energy;GO:0006091//generation of precursor metabolites and energy;GO:0008150//biological_process;GO:0008150//biological_process;GO:0008152//metabolic process;GO:0008152//metabolic process;GO:0009056//catabolic process;GO:0009056//catabolic process
LOC_Os02g10520	1	0	0	AIR3	PREDICTED: subtilisin-like protease SBT5.3 [Oryza sativa Japonica Group]	-	-	-	-	GO:0005618//cell wall;GO:0005623//cell	GO:0016787//hydrolase activity	GO:0008152//metabolic process;GO:0009653//anatomical structure morphogenesis;GO:0009719//response to endogenous stimulus;GO:0009791//post-embryonic development;GO:0019538//protein metabolic process
LOC_Os02g10730	4	0	0	--	Os02g0201300, partial [Oryza sativa Japonica Group]	-	-	-	-	-	-	-
LOC_Os02g11070	6	0	0	KCS11	PREDICTED: 3-ketoacyl-CoA synthase 11 isoform X1 [Oryza sativa Japonica Group]	Metabolism;Metabolism;Organismal Systems;Metabolism	Global and overview maps;Global and overview maps;Environmental adaptation;Lipid metabolism	ko01100//Metabolic pathways;ko01110//Biosynthesis of secondary metabolites;ko04626//Plant-pathogen interaction;ko00062//Fatty acid elongation	K15397;K15397;K15397;K15397	GO:0016020//membrane;GO:0016020//membrane	GO:0003824//catalytic activity;GO:0003824//catalytic activity;GO:0016740//transferase activity;GO:0016740//transferase activity	GO:0006950//response to stress;GO:0006950//response to stress;GO:0008152//metabolic process;GO:0008152//metabolic process;GO:0009628//response to abiotic stimulus;GO:0009628//response to abiotic stimulus
LOC_Os02g13260	7	0	0	At4g22030	PREDICTED: probable F-box protein At4g22030 [Oryza sativa Japonica Group]	-	-	-	-	-	-	-
LOC_Os02g19770	4	0	0	EIF1AX	PREDICTED: eukaryotic translation initiation factor 1A [Oryza sativa Japonica Group]	Genetic Information Processing	Translation	ko03013//RNA transport	K03236	GO:0005829//cytosol	GO:0003723//RNA binding;GO:0008135//translation factor activity, RNA binding	GO:0006412//translation
LOC_Os02g22130	6	0	0	OsI_07012	PREDICTED: GTPase activating protein 1 [Oryza sativa Japonica Group]	-	-	-	-	-	GO:0003674//molecular_function	GO:0008150//biological_process
LOC_Os02g24598	5	0	0	cemA	rice chloroplast ORF230 [Oryza sativa Japonica Group]	-	-	-	-	GO:0005623//cell;GO:0016020//membrane	-	-
LOC_Os02g24614	5	0	0	rpoC1	rice chloroplast RNA polymerase beta' subunit-1 [Oryza sativa Japonica Group]	Metabolism;Metabolism;Metabolism;Genetic Information Processing	Global and overview maps;Nucleotide metabolism;Nucleotide metabolism;Transcription	ko01100//Metabolic pathways;ko00230//Purine metabolism;ko00240//Pyrimidine metabolism;ko03020//RNA polymerase	K03046;K03046;K03046;K03046	GO:0005622//intracellular;GO:0009536//plastid	GO:0016740//transferase activity	GO:0006139//nucleobase-containing compound metabolic process;GO:0009058//biosynthetic process
LOC_Os02g26700	3	0	0	GGCT2;2	cation transport protein chaC [Zea mays]	Metabolism;Metabolism	Global and overview maps;Metabolism of other amino acids	ko01100//Metabolic pathways;ko00480//Glutathione metabolism	K22596;K22596	-	GO:0003674//molecular_function;GO:0003674//molecular_function;GO:0003674//molecular_function;GO:0003674//molecular_function;GO:0003674//molecular_function;GO:0003674//molecular_function;GO:0003674//molecular_function;GO:0003674//molecular_function	GO:0008150//biological_process;GO:0008150//biological_process;GO:0008150//biological_process;GO:0008150//biological_process;GO:0008150//biological_process;GO:0008150//biological_process;GO:0008150//biological_process;GO:0008150//biological_process
LOC_Os02g26810	1	0	0	CYP73A14	PREDICTED: cytochrome P450 CYP73A100 [Oryza sativa Japonica Group]	Metabolism;Metabolism;Metabolism;Metabolism;Metabolism;Metabolism;Metabolism	Global and overview maps;Global and overview maps;Biosynthesis of other secondary metabolites;Biosynthesis of other secondary metabolites;Amino acid metabolism;Metabolism of cofactors and vitamins;Biosynthesis of other secondary metabolites	ko01100//Metabolic pathways;ko01110//Biosynthesis of secondary metabolites;ko00940//Phenylpropanoid biosynthesis;ko00941//Flavonoid biosynthesis;ko00360//Phenylalanine metabolism;ko00130//Ubiquinone and other terpenoid-quinone biosynthesis;ko00945//Stilbenoid, diarylheptanoid and gingerol biosynthesis	K00487;K00487;K00487;K00487;K00487;K00487;K00487	GO:0005575//cellular_component;GO:0005618//cell wall;GO:0005773//vacuole;GO:0005783//endoplasmic reticulum;GO:0005886//plasma membrane;GO:0016020//membrane	GO:0003824//catalytic activity	GO:0006950//response to stress;GO:0007275//multicellular organism development;GO:0008150//biological_process;GO:0008152//metabolic process;GO:0009058//biosynthetic process;GO:0009628//response to abiotic stimulus;GO:0009987//cellular process;GO:0019748//secondary metabolic process;GO:0040007//growth
LOC_Os02g32469	4	0	0	--	PREDICTED: COPII coat assembly protein SEC16-like [Setaria italica]	-	-	-	-	-	-	-
LOC_Os02g32840	3	0	0	SAP5	PREDICTED: zinc finger A20 and AN1 domain-containing stress-associated protein 5 [Oryza sativa Japonica Group]	-	-	-	-	-	GO:0003677//DNA binding;GO:0005488//binding	GO:0008150//biological_process
LOC_Os02g33060	3	0	0	--	OSIGBa0134P10.3 [Oryza sativa Indica Group]	-	-	-	-	-	-	-
LOC_Os02g33070	6	0	0	--	ATPase inhibitor isoform 2 [Zea mays]	-	-	-	-	-	GO:0030234//enzyme regulator activity	GO:0008152//metabolic process
LOC_Os02g33110	1	0	0	CIN1	PREDICTED: beta-fructofuranosidase, insoluble isoenzyme 1 [Oryza sativa Japonica Group]	Metabolism;Metabolism;Metabolism	Global and overview maps;Carbohydrate metabolism;Carbohydrate metabolism	ko01100//Metabolic pathways;ko00500//Starch and sucrose metabolism;ko00052//Galactose metabolism	K01193;K01193;K01193	GO:0005618//cell wall;GO:0005618//cell wall	GO:0016787//hydrolase activity;GO:0016787//hydrolase activity;GO:0016787//hydrolase activity	GO:0005975//carbohydrate metabolic process;GO:0005975//carbohydrate metabolic process;GO:0005975//carbohydrate metabolic process;GO:0006810//transport;GO:0006810//transport;GO:0008152//metabolic process;GO:0008152//metabolic process;GO:0008152//metabolic process;GO:0009987//cellular process;GO:0009987//cellular process
LOC_Os02g35490	1	0	0	MLO1	PREDICTED: MLO-like protein 1 [Oryza sativa Japonica Group]	-	-	-	-	GO:0005886//plasma membrane	GO:0005515//protein binding	GO:0006950//response to stress;GO:0008219//cell death
LOC_Os02g37490	4	0	0	--	PREDICTED: glycine-rich cell wall structural protein [Oryza sativa Japonica Group]	-	-	-	-	-	-	-
LOC_Os02g38840	1	0	0	G6PDH	PREDICTED: glucose-6-phosphate 1-dehydrogenase, cytoplasmic isoform [Oryza sativa Japonica Group]	Metabolism;Metabolism;Metabolism;Metabolism;Metabolism	Global and overview maps;Global and overview maps;Global and overview maps;Metabolism of other amino acids;Carbohydrate metabolism	ko01100//Metabolic pathways;ko01110//Biosynthesis of secondary metabolites;ko01200//Carbon metabolism;ko00480//Glutathione metabolism;ko00030//Pentose phosphate pathway	K00036;K00036;K00036;K00036;K00036	GO:0005829//cytosol;GO:0005829//cytosol	GO:0003824//catalytic activity;GO:0003824//catalytic activity	GO:0005975//carbohydrate metabolic process;GO:0005975//carbohydrate metabolic process;GO:0006139//nucleobase-containing compound metabolic process;GO:0006139//nucleobase-containing compound metabolic process;GO:0008152//metabolic process;GO:0008152//metabolic process;GO:0009056//catabolic process;GO:0009056//catabolic process;GO:0009987//cellular process;GO:0009987//cellular process
LOC_Os02g38920	6	0	0	GAPC3	PREDICTED: glyceraldehyde-3-phosphate dehydrogenase 3, cytosolic [Oryza sativa Japonica Group]	Metabolism;Metabolism;Metabolism;Metabolism;Metabolism;Metabolism	Global and overview maps;Global and overview maps;Global and overview maps;Global and overview maps;Carbohydrate metabolism;Energy metabolism	ko01100//Metabolic pathways;ko01110//Biosynthesis of secondary metabolites;ko01200//Carbon metabolism;ko01230//Biosynthesis of amino acids;ko00010//Glycolysis / Gluconeogenesis;ko00710//Carbon fixation in photosynthetic organisms	K00134;K00134;K00134;K00134;K00134;K00134	GO:0005576//extracellular region;GO:0005634//nucleus;GO:0005739//mitochondrion;GO:0005773//vacuole;GO:0005829//cytosol;GO:0005886//plasma membrane;GO:0009536//plastid;GO:0016020//membrane	GO:0003824//catalytic activity;GO:0005488//binding	GO:0000003//reproduction;GO:0005975//carbohydrate metabolic process;GO:0006091//generation of precursor metabolites and energy;GO:0006950//response to stress;GO:0008150//biological_process;GO:0008152//metabolic process;GO:0009056//catabolic process;GO:0009058//biosynthetic process;GO:0009628//response to abiotic stimulus;GO:0009791//post-embryonic development;GO:0009987//cellular process
LOC_Os02g39330	2	0	0	Cht6	PREDICTED: chitinase 6 [Oryza sativa Japonica Group]	Metabolism;Metabolism	Global and overview maps;Carbohydrate metabolism	ko01100//Metabolic pathways;ko00520//Amino sugar and nucleotide sugar metabolism	K01183;K01183	GO:0005618//cell wall	GO:0016787//hydrolase activity	GO:0000003//reproduction;GO:0006950//response to stress;GO:0008152//metabolic process;GO:0008219//cell death;GO:0009790//embryo development;GO:0009791//post-embryonic development
LOC_Os02g39400	2	0	0	NIC1	PREDICTED: nicotinamidase 1 [Oryza sativa Japonica Group]	-	-	-	-	GO:0005575//cellular_component	GO:0003824//catalytic activity;GO:0016787//hydrolase activity	GO:0006139//nucleobase-containing compound metabolic process;GO:0008152//metabolic process;GO:0009058//biosynthetic process;GO:0009719//response to endogenous stimulus
LOC_Os02g41650	1	0	0	ZB8	PREDICTED: phenylalanine ammonia-lyase [Oryza sativa Japonica Group]	Metabolism;Metabolism;Metabolism;Metabolism	Global and overview maps;Global and overview maps;Biosynthesis of other secondary metabolites;Amino acid metabolism	ko01100//Metabolic pathways;ko01110//Biosynthesis of secondary metabolites;ko00940//Phenylpropanoid biosynthesis;ko00360//Phenylalanine metabolism	K10775;K10775;K10775;K10775	GO:0005737//cytoplasm;GO:0005737//cytoplasm;GO:0005737//cytoplasm	GO:0003824//catalytic activity;GO:0003824//catalytic activity;GO:0003824//catalytic activity	GO:0006950//response to stress;GO:0006950//response to stress;GO:0006950//response to stress;GO:0007275//multicellular organism development;GO:0007275//multicellular organism development;GO:0007275//multicellular organism development;GO:0008152//metabolic process;GO:0008152//metabolic process;GO:0008152//metabolic process;GO:0009056//catabolic process;GO:0009056//catabolic process;GO:0009056//cat…
LOC_Os02g41670	1	0	0	ZB8	PREDICTED: phenylalanine ammonia-lyase [Oryza sativa Japonica Group]	Metabolism;Metabolism;Metabolism;Metabolism	Global and overview maps;Global and overview maps;Biosynthesis of other secondary metabolites;Amino acid metabolism	ko01100//Metabolic pathways;ko01110//Biosynthesis of secondary metabolites;ko00940//Phenylpropanoid biosynthesis;ko00360//Phenylalanine metabolism	K10775;K10775;K10775;K10775	GO:0005737//cytoplasm	GO:0003824//catalytic activity	GO:0006950//response to stress;GO:0007275//multicellular organism development;GO:0008152//metabolic process;GO:0009056//catabolic process;GO:0009058//biosynthetic process;GO:0009628//response to abiotic stimulus;GO:0009987//cellular process;GO:0019748//secondary metabolic process
LOC_Os02g41680	7	0	0	ZB8	PREDICTED: phenylalanine ammonia-lyase [Oryza sativa Japonica Group]	Metabolism;Metabolism;Metabolism;Metabolism	Global and overview maps;Global and overview maps;Biosynthesis of other secondary metabolites;Amino acid metabolism	ko01100//Metabolic pathways;ko01110//Biosynthesis of secondary metabolites;ko00940//Phenylpropanoid biosynthesis;ko00360//Phenylalanine metabolism	K10775;K10775;K10775;K10775	GO:0005737//cytoplasm	GO:0003824//catalytic activity	GO:0006950//response to stress;GO:0007275//multicellular organism development;GO:0008152//metabolic process;GO:0009056//catabolic process;GO:0009058//biosynthetic process;GO:0009628//response to abiotic stimulus;GO:0009987//cellular process;GO:0019748//secondary metabolic process
LOC_Os02g43360	6	0	0	CYB5	PREDICTED: cytochrome b5 [Oryza sativa Japonica Group]	-	-	-	-	GO:0005773//vacuole;GO:0005783//endoplasmic reticulum;GO:0005886//plasma membrane;GO:0009536//plastid;GO:0009579//thylakoid;GO:0016020//membrane	GO:0005488//binding	-
LOC_Os02g44820	6	0	0	--	PREDICTED: ganglioside-induced differentiation-associated protein 2 [Oryza sativa Japonica Group]	-	-	-	-	GO:0005575//cellular_component;GO:0005575//cellular_component;GO:0005575//cellular_component;GO:0005575//cellular_component	GO:0003674//molecular_function;GO:0003674//molecular_function;GO:0003674//molecular_function;GO:0003674//molecular_function	GO:0008150//biological_process;GO:0008150//biological_process;GO:0008150//biological_process;GO:0008150//biological_process
LOC_Os02g45780	6	0	0	--	PREDICTED: E3 ubiquitin-protein ligase RHA1B [Oryza sativa Japonica Group]	-	-	-	-	GO:0005623//cell	GO:0005488//binding	-
LOC_Os02g45930	3	0	0	--	OSJNBa0088A01.13-like protein [Zea mays]	-	-	-	-	GO:0005654//nucleoplasm	GO:0003674//molecular_function	GO:0006950//response to stress;GO:0008150//biological_process
LOC_Os02g48210	1	0	0	LECRKS5	PREDICTED: probable L-type lectin-domain containing receptor kinase S.5 [Oryza sativa Japonica Group]	-	-	-	-	GO:0005623//cell	GO:0016301//kinase activity	GO:0006464//cellular protein modification process;GO:0008152//metabolic process;GO:0009987//cellular process
LOC_Os02g48630	3	0	0	--	2-oxoglutarate (2OG) and Fe(II)-dependent oxygenase superfamily protein [Saccharum hybrid cultivar R570]	-	-	-	-	GO:0005575//cellular_component	GO:0003674//molecular_function	GO:0008150//biological_process
LOC_Os02g48710	2	0	0	--	Os02g0718600, partial [Oryza sativa Japonica Group]	-	-	-	-	-	-	-
LOC_Os02g48720	2	0	0	Os02g0718900	PREDICTED: ADP,ATP carrier protein, mitochondrial [Oryza sativa Japonica Group]	-	-	-	-	GO:0005618//cell wall;GO:0005618//cell wall;GO:0005730//nucleolus;GO:0005730//nucleolus;GO:0005739//mitochondrion;GO:0005739//mitochondrion;GO:0005773//vacuole;GO:0005773//vacuole;GO:0005886//plasma membrane;GO:0005886//plasma membrane;GO:0009536//plastid;GO:0009536//plastid;GO:0016020//membrane;GO:0016020//membrane	GO:0005215//transporter activity;GO:0005215//transporter activity;GO:0005488//binding;GO:0005488//binding	GO:0006810//transport;GO:0006810//transport;GO:0009987//cellular process;GO:0009987//cellular process
LOC_Os02g49720	9	0	0	ALDH2B7	PREDICTED: aldehyde dehydrogenase family 2 member B7, mitochondrial [Oryza sativa Japonica Group]	Metabolism;Metabolism;Metabolism;Metabolism;Metabolism;Metabolism;Metabolism;Metabolism;Metabolism;Metabolism;Metabolism;Metabolism;Metabolism	Global and overview maps;Global and overview maps;Carbohydrate metabolism;Lipid metabolism;Carbohydrate metabolism;Amino acid metabolism;Amino acid metabolism;Carbohydrate metabolism;Lipid metabolism;Amino acid metabolism;Metabolism of other amino acids;Amino acid metabolism;Amino acid metabolism	ko01100//Metabolic pathways;ko01110//Biosynthesis of secondary metabolites;ko00010//Glycolysis / Gluconeogenesis;ko00561//Glycerolipid metabolism;ko00620//Pyruvate metabolism;ko00330//Arginine and proline metabolism;ko00380//Tryptophan metabolism;ko00053//Ascorbate and aldarate metabolism;ko00071//Fatty acid degradation;ko00280//Valine, leucine and isoleucine degradation;ko00410//beta-Alanine met…	K00128;K00128;K00128;K00128;K00128;K00128;K00128;K00128;K00128;K00128;K00128;K00128;K00128	GO:0005739//mitochondrion;GO:0005739//mitochondrion;GO:0005739//mitochondrion;GO:0005739//mitochondrion;GO:0005739//mitochondrion	GO:0003824//catalytic activity;GO:0003824//catalytic activity;GO:0003824//catalytic activity;GO:0003824//catalytic activity;GO:0003824//catalytic activity	GO:0008152//metabolic process;GO:0008152//metabolic process;GO:0008152//metabolic process;GO:0008152//metabolic process;GO:0008152//metabolic process
LOC_Os02g50240	2	0	0	GLN1-1	PREDICTED: glutamine synthetase cytosolic isozyme 1-1 [Oryza sativa Japonica Group]	Metabolism;Metabolism;Metabolism;Metabolism;Metabolism;Metabolism	Global and overview maps;Global and overview maps;Carbohydrate metabolism;Amino acid metabolism;Energy metabolism;Amino acid metabolism	ko01100//Metabolic pathways;ko01230//Biosynthesis of amino acids;ko00630//Glyoxylate and dicarboxylate metabolism;ko00250//Alanine, aspartate and glutamate metabolism;ko00910//Nitrogen metabolism;ko00220//Arginine biosynthesis	K01915;K01915;K01915;K01915;K01915;K01915	GO:0005575//cellular_component;GO:0005575//cellular_component;GO:0005618//cell wall;GO:0005618//cell wall;GO:0005829//cytosol;GO:0005829//cytosol;GO:0005840//ribosome;GO:0005840//ribosome;GO:0005886//plasma membrane;GO:0005886//plasma membrane	GO:0003824//catalytic activity;GO:0003824//catalytic activity;GO:0005488//binding;GO:0005488//binding;GO:0005515//protein binding;GO:0005515//protein binding	GO:0008152//metabolic process;GO:0008152//metabolic process
LOC_Os02g51410	1	0	0	SK1	PREDICTED: shikimate kinase 1, chloroplastic [Oryza sativa Japonica Group]	Metabolism;Metabolism;Metabolism;Metabolism	Global and overview maps;Global and overview maps;Global and overview maps;Amino acid metabolism	ko01100//Metabolic pathways;ko01110//Biosynthesis of secondary metabolites;ko01230//Biosynthesis of amino acids;ko00400//Phenylalanine, tyrosine and tryptophan biosynthesis	K00891;K00891;K00891;K00891	GO:0009536//plastid;GO:0009536//plastid;GO:0009536//plastid	GO:0016301//kinase activity;GO:0016301//kinase activity;GO:0016301//kinase activity	GO:0008152//metabolic process;GO:0008152//metabolic process;GO:0008152//metabolic process;GO:0009987//cellular process;GO:0009987//cellular process;GO:0009987//cellular process
LOC_Os02g51930	1	0	0	UGT85A24	Os02g0755900, partial [Oryza sativa Japonica Group]	Metabolism;Metabolism	Global and overview maps;Global and overview maps	ko01100//Metabolic pathways;ko01110//Biosynthesis of secondary metabolites	K21374;K21374	GO:0005575//cellular_component	GO:0016740//transferase activity	GO:0008152//metabolic process
LOC_Os02g52150	3	0	0	HSP24.1	PREDICTED: 24.1 kDa heat shock protein, mitochondrial [Oryza sativa Japonica Group]	Genetic Information Processing	Folding, sorting and degradation	ko04141//Protein processing in endoplasmic reticulum	K13993	-	GO:0003674//molecular_function;GO:0003674//molecular_function	GO:0006950//response to stress;GO:0006950//response to stress;GO:0009628//response to abiotic stimulus;GO:0009628//response to abiotic stimulus
LOC_Os02g55610	3	0	0	--	serine-rich protein [Zea mays]	-	-	-	-	-	GO:0003674//molecular_function	GO:0008150//biological_process
LOC_Os02g55910	4	0	0	MGD3	PREDICTED: probable monogalactosyldiacylglycerol synthase 3, chloroplastic [Oryza sativa Japonica Group]	Metabolism;Metabolism	Global and overview maps;Lipid metabolism	ko01100//Metabolic pathways;ko00561//Glycerolipid metabolism	K03715;K03715	GO:0009536//plastid;GO:0009536//plastid;GO:0016020//membrane;GO:0016020//membrane	GO:0016740//transferase activity;GO:0016740//transferase activity	GO:0006629//lipid metabolic process;GO:0006629//lipid metabolic process;GO:0006950//response to stress;GO:0006950//response to stress;GO:0007154//cell communication;GO:0007154//cell communication;GO:0008152//metabolic process;GO:0008152//metabolic process;GO:0009058//biosynthetic process;GO:0009058//biosynthetic process;GO:0009987//cellular process;GO:0009987//cellular process;GO:0009991//respons…
LOC_Os02g56300	1	0	0	Os02g0806900	PREDICTED: long chain base biosynthesis protein 1b [Oryza sativa Japonica Group]	Metabolism;Metabolism	Global and overview maps;Lipid metabolism	ko01100//Metabolic pathways;ko00600//Sphingolipid metabolism	K00654;K00654	GO:0005783//endoplasmic reticulum	GO:0005515//protein binding;GO:0016740//transferase activity	GO:0006629//lipid metabolic process;GO:0008152//metabolic process;GO:0009058//biosynthetic process;GO:0009987//cellular process;GO:0016049//cell growth
LOC_Os02g56460	3	0	0	CCR1	PREDICTED: cinnamoyl-CoA reductase 2 [Oryza sativa Japonica Group]	Metabolism;Metabolism;Metabolism	Global and overview maps;Global and overview maps;Biosynthesis of other secondary metabolites	ko01100//Metabolic pathways;ko01110//Biosynthesis of secondary metabolites;ko00940//Phenylpropanoid biosynthesis	K09753;K09753;K09753	GO:0005829//cytosol	GO:0003824//catalytic activity	GO:0006950//response to stress;GO:0008152//metabolic process;GO:0009058//biosynthetic process;GO:0009628//response to abiotic stimulus;GO:0009987//cellular process;GO:0019748//secondary metabolic process
LOC_Os02g56680	4	0	0	CCR1	PREDICTED: cinnamoyl-CoA reductase 1 [Oryza sativa Japonica Group]	Metabolism;Metabolism;Metabolism	Global and overview maps;Global and overview maps;Biosynthesis of other secondary metabolites	ko01100//Metabolic pathways;ko01110//Biosynthesis of secondary metabolites;ko00940//Phenylpropanoid biosynthesis	K09753;K09753;K09753	GO:0005829//cytosol	GO:0003824//catalytic activity	GO:0006950//response to stress;GO:0008152//metabolic process;GO:0009058//biosynthetic process;GO:0009628//response to abiotic stimulus;GO:0009987//cellular process;GO:0019748//secondary metabolic process
LOC_Os02g57280	3	0	0	guaB	Os02g0818000, partial [Oryza sativa Japonica Group]	-	-	-	-	-	-	-
LOC_Os03g01014	3	0	0	--	PREDICTED: uncharacterized protein LOC107275868 [Oryza sativa Japonica Group]	-	-	-	-	GO:0009536//plastid	GO:0003674//molecular_function	GO:0008150//biological_process
LOC_Os03g01320	1	0	0	EARLI1	qLTG-3-1 [Oryza sativa Japonica Group]	-	-	-	-	-	-	-
LOC_Os03g02514	1	0	0	--	hydrolase [Saccharum hybrid cultivar R570]	-	-	-	-	GO:0005783//endoplasmic reticulum;GO:0005783//endoplasmic reticulum	GO:0016787//hydrolase activity;GO:0016787//hydrolase activity	GO:0008150//biological_process;GO:0008150//biological_process;GO:0008152//metabolic process;GO:0008152//metabolic process
LOC_Os03g02530	3	0	0	RBL2	PREDICTED: RHOMBOID-like protein 2 [Oryza sativa Japonica Group]	-	-	-	-	GO:0005575//cellular_component;GO:0005794//Golgi apparatus	GO:0016787//hydrolase activity	GO:0008152//metabolic process
LOC_Os03g02590	3	0	0	PEX11-1	PREDICTED: peroxisomal membrane protein 11-1 [Oryza sativa Japonica Group]	-	-	-	-	GO:0005575//cellular_component;GO:0005575//cellular_component;GO:0005575//cellular_component;GO:0005777//peroxisome;GO:0005777//peroxisome;GO:0005777//peroxisome;GO:0016020//membrane;GO:0016020//membrane;GO:0016020//membrane	GO:0003674//molecular_function;GO:0003674//molecular_function;GO:0003674//molecular_function;GO:0005515//protein binding;GO:0005515//protein binding;GO:0005515//protein binding	GO:0009987//cellular process;GO:0009987//cellular process;GO:0009987//cellular process;GO:0016043//cellular component organization;GO:0016043//cellular component organization;GO:0016043//cellular component organization
LOC_Os03g03034	4	0	0	F3H-2	PREDICTED: naringenin,2-oxoglutarate 3-dioxygenase [Oryza sativa Japonica Group]	-	-	-	-	GO:0005575//cellular_component;GO:0005575//cellular_component;GO:0005575//cellular_component;GO:0005575//cellular_component;GO:0005575//cellular_component	GO:0003824//catalytic activity;GO:0003824//catalytic activity;GO:0003824//catalytic activity;GO:0003824//catalytic activity;GO:0003824//catalytic activity	GO:0008152//metabolic process;GO:0008152//metabolic process;GO:0008152//metabolic process;GO:0008152//metabolic process;GO:0008152//metabolic process;GO:0009058//biosynthetic process;GO:0009058//biosynthetic process;GO:0009058//biosynthetic process;GO:0009058//biosynthetic process;GO:0009058//biosynthetic process;GO:0009607//response to biotic stimulus;GO:0009607//response to biotic stimulus;GO:0…
LOC_Os03g03360	3	0	0	RPL5	PREDICTED: 50S ribosomal protein L5, chloroplastic [Oryza sativa Japonica Group]	Genetic Information Processing	Translation	ko03010//Ribosome	K02931	GO:0005829//cytosol;GO:0005840//ribosome;GO:0009536//plastid;GO:0016020//membrane	GO:0005198//structural molecule activity	GO:0006412//translation
LOC_Os03g04020	3	0	0	EXLA1	PREDICTED: expansin-like A1 [Oryza sativa Japonica Group]	-	-	-	-	GO:0005575//cellular_component;GO:0005576//extracellular region;GO:0005618//cell wall;GO:0005623//cell	-	GO:0008150//biological_process;GO:0009653//anatomical structure morphogenesis;GO:0009653//anatomical structure morphogenesis;GO:0009987//cellular process;GO:0009987//cellular process;GO:0016043//cellular component organization;GO:0016043//cellular component organization;GO:0016049//cell growth;GO:0016049//cell growth
LOC_Os03g05310	6	0	0	PAO	PREDICTED: pheophorbide a oxygenase, chloroplastic [Oryza sativa Japonica Group]	Metabolism;Metabolism	Global and overview maps;Metabolism of cofactors and vitamins	ko01110//Biosynthesis of secondary metabolites;ko00860//Porphyrin and chlorophyll metabolism	K13071;K13071	GO:0009536//plastid;GO:0016020//membrane	GO:0003824//catalytic activity;GO:0005488//binding	GO:0000003//reproduction;GO:0006950//response to stress;GO:0008152//metabolic process;GO:0008219//cell death;GO:0009056//catabolic process;GO:0009607//response to biotic stimulus;GO:0009908//flower development;GO:0009987//cellular process
LOC_Os03g05750	6	0	0	HIPP05	heavy metal-associated isoprenylated plant protein 6-like [Aegilops tauschii subsp. tauschii] [Aegilops tauschii]	-	-	-	-	GO:0005575//cellular_component	GO:0005488//binding	GO:0006810//transport
LOC_Os03g06390	4	0	0	--	Os03g0159900 [Oryza sativa Japonica Group]	-	-	-	-	GO:0005575//cellular_component	GO:0003674//molecular_function;GO:0005515//protein binding	GO:0008150//biological_process
LOC_Os03g07590	3	0	0	--	OSE3 [Oryza sativa Indica Group]	-	-	-	-	-	-	-
LOC_Os03g07870	3	0	0	--	Os03g0174800, partial [Oryza sativa Japonica Group]	-	-	-	-	GO:0005623//cell	GO:0003674//molecular_function	GO:0008150//biological_process
LOC_Os03g08460	6	0	0	ERF073	PREDICTED: ethylene-responsive transcription factor RAP2-12 [Oryza sativa Japonica Group]	-	-	-	-	GO:0005634//nucleus	GO:0003677//DNA binding;GO:0003700//transcription factor activity, sequence-specific DNA binding	GO:0006139//nucleobase-containing compound metabolic process;GO:0006950//response to stress;GO:0007165//signal transduction;GO:0009058//biosynthetic process;GO:0009719//response to endogenous stimulus;GO:0009987//cellular process
LOC_Os03g08840	4	0	0	--	PREDICTED: uncharacterized protein LOC4331879 [Oryza sativa Japonica Group]	-	-	-	-	GO:0005575//cellular_component	-	-
LOC_Os03g09900	1	0	0	At3g25290	PREDICTED: cytochrome b561 and DOMON domain-containing protein At3g25290 [Oryza sativa Japonica Group]	-	-	-	-	GO:0016020//membrane	-	GO:0007275//multicellular organism development
LOC_Os03g11900	1	0	0	MST4	PREDICTED: sugar transport protein 13 [Oryza sativa Japonica Group]	-	-	-	-	GO:0005575//cellular_component;GO:0005886//plasma membrane;GO:0016020//membrane	GO:0005215//transporter activity	GO:0006810//transport;GO:0008152//metabolic process;GO:0009987//cellular process
LOC_Os03g12510	6	0	0	HB2	PREDICTED: non-symbiotic hemoglobin 2 [Oryza sativa Japonica Group]	-	-	-	-	GO:0005575//cellular_component;GO:0005618//cell wall;GO:0005829//cytosol;GO:0005886//plasma membrane	GO:0019825//oxygen binding	GO:0006950//response to stress
LOC_Os03g13140	6	0	0	HB1	PREDICTED: non-symbiotic hemoglobin 1 [Oryza sativa Japonica Group]	-	-	-	-	GO:0005575//cellular_component;GO:0005575//cellular_component;GO:0005618//cell wall;GO:0005618//cell wall;GO:0005829//cytosol;GO:0005829//cytosol;GO:0005886//plasma membrane;GO:0005886//plasma membrane	GO:0019825//oxygen binding;GO:0019825//oxygen binding	GO:0006950//response to stress;GO:0006950//response to stress
LOC_Os03g13740	2	0	0	PUB21	PREDICTED: U-box domain-containing protein 21 [Oryza sativa Japonica Group]	-	-	-	-	GO:0005622//intracellular	GO:0003824//catalytic activity;GO:0005488//binding	GO:0006464//cellular protein modification process;GO:0008150//biological_process
LOC_Os03g14050	4	0	0	TLP1	PREDICTED: thaumatin-like protein 1b isoform X1 [Oryza sativa Japonica Group]	-	-	-	-	GO:0016020//membrane;GO:0016020//membrane	GO:0003674//molecular_function;GO:0003674//molecular_function	GO:0009607//response to biotic stimulus;GO:0009607//response to biotic stimulus
LOC_Os03g15960	3	0	0	HSP17.9A	PREDICTED: 17.9 kDa class I heat shock protein [Oryza sativa Japonica Group]	Genetic Information Processing	Folding, sorting and degradation	ko04141//Protein processing in endoplasmic reticulum	K13993	-	-	GO:0006950//response to stress;GO:0006950//response to stress;GO:0009628//response to abiotic stimulus;GO:0009628//response to abiotic stimulus
LOC_Os03g16030	3	0	0	HSP18.1	PREDICTED: 18.1 kDa class I heat shock protein [Oryza sativa Japonica Group]	Genetic Information Processing	Folding, sorting and degradation	ko04141//Protein processing in endoplasmic reticulum	K13993	-	-	GO:0006950//response to stress;GO:0009628//response to abiotic stimulus
LOC_Os03g17690	1	0	0	APX1	PREDICTED: L-ascorbate peroxidase 1, cytosolic [Oryza sativa Japonica Group]	Metabolism;Metabolism	Metabolism of other amino acids;Carbohydrate metabolism	ko00480//Glutathione metabolism;ko00053//Ascorbate and aldarate metabolism	K00434;K00434	GO:0005575//cellular_component;GO:0005575//cellular_component;GO:0005618//cell wall;GO:0005618//cell wall;GO:0005829//cytosol;GO:0005829//cytosol;GO:0005886//plasma membrane;GO:0005886//plasma membrane;GO:0009536//plastid;GO:0009536//plastid	GO:0003824//catalytic activity;GO:0003824//catalytic activity;GO:0005515//protein binding;GO:0005515//protein binding	GO:0000003//reproduction;GO:0000003//reproduction;GO:0006950//response to stress;GO:0006950//response to stress;GO:0008150//biological_process;GO:0008150//biological_process;GO:0008152//metabolic process;GO:0008152//metabolic process;GO:0009056//catabolic process;GO:0009056//catabolic process;GO:0009628//response to abiotic stimulus;GO:0009628//response to abiotic stimulus;GO:0009790//embryo deve…
LOC_Os03g17810	2	0	0	LBD1	PREDICTED: LOB domain-containing protein 1 [Oryza sativa Japonica Group]	-	-	-	-	GO:0005739//mitochondrion	-	GO:0008150//biological_process
LOC_Os03g18220	4	0	0	PDC2	PREDICTED: pyruvate decarboxylase 2 [Oryza sativa Japonica Group]	Metabolism;Metabolism;Metabolism	Global and overview maps;Global and overview maps;Carbohydrate metabolism	ko01100//Metabolic pathways;ko01110//Biosynthesis of secondary metabolites;ko00010//Glycolysis / Gluconeogenesis	K01568;K01568;K01568	GO:0005575//cellular_component;GO:0005575//cellular_component	GO:0003824//catalytic activity;GO:0003824//catalytic activity;GO:0005488//binding;GO:0005488//binding;GO:0016740//transferase activity;GO:0016740//transferase activity	GO:0008152//metabolic process;GO:0008152//metabolic process
LOC_Os03g19270	3	0	0	--	PREDICTED: universal stress protein A-like protein isoform X2 [Oryza sativa Japonica Group]	-	-	-	-	GO:0005773//vacuole;GO:0005773//vacuole;GO:0005773//vacuole;GO:0005773//vacuole	GO:0003674//molecular_function;GO:0003674//molecular_function;GO:0003674//molecular_function;GO:0003674//molecular_function	GO:0006950//response to stress;GO:0006950//response to stress;GO:0006950//response to stress;GO:0006950//response to stress
LOC_Os03g19380	3	0	0	CP12-1	PREDICTED: calvin cycle protein CP12-1, chloroplastic [Oryza sativa Japonica Group]	-	-	-	-	GO:0009536//plastid	GO:0003674//molecular_function;GO:0005515//protein binding	GO:0005975//carbohydrate metabolic process;GO:0009058//biosynthetic process;GO:0015979//photosynthesis
LOC_Os03g20870	3	0	0	SIRP1	PREDICTED: E3 ubiquitin-protein ligase RING1-like [Oryza sativa Japonica Group]	-	-	-	-	-	GO:0005488//binding	-
LOC_Os03g25270	3	0	0	--	PREDICTED: pyrrolidone-carboxylate peptidase [Oryza sativa Japonica Group]	-	-	-	-	GO:0005575//cellular_component;GO:0005575//cellular_component;GO:0005575//cellular_component;GO:0005575//cellular_component	-	GO:0019538//protein metabolic process;GO:0019538//protein metabolic process;GO:0019538//protein metabolic process;GO:0019538//protein metabolic process
LOC_Os03g27230	7	0	0	DAHPS1	PREDICTED: phospho-2-dehydro-3-deoxyheptonate aldolase 1, chloroplastic [Oryza sativa Japonica Group]	Metabolism;Metabolism;Metabolism;Metabolism	Global and overview maps;Global and overview maps;Global and overview maps;Amino acid metabolism	ko01100//Metabolic pathways;ko01110//Biosynthesis of secondary metabolites;ko01230//Biosynthesis of amino acids;ko00400//Phenylalanine, tyrosine and tryptophan biosynthesis	K01626;K01626;K01626;K01626	GO:0016020//membrane	GO:0016740//transferase activity	GO:0008152//metabolic process;GO:0009058//biosynthetic process;GO:0009987//cellular process
LOC_Os03g28940	6	0	0	TIFY10A	PREDICTED: protein TIFY 10a [Oryza sativa Japonica Group]	Environmental Information Processing	Signal transduction	ko04075//Plant hormone signal transduction	K13464	GO:0005634//nucleus	GO:0005515//protein binding;GO:0005515//protein binding	GO:0006950//response to stress;GO:0006950//response to stress;GO:0007165//signal transduction;GO:0007275//multicellular organism development;GO:0009607//response to biotic stimulus;GO:0009719//response to endogenous stimulus;GO:0009719//response to endogenous stimulus;GO:0009908//flower development
LOC_Os03g37970	4	0	0	RPL13B	PREDICTED: 60S ribosomal protein L13-2 [Oryza sativa Japonica Group]	Genetic Information Processing	Translation	ko03010//Ribosome	K02873	GO:0005575//cellular_component;GO:0005618//cell wall;GO:0005730//nucleolus;GO:0005773//vacuole;GO:0005829//cytosol;GO:0005840//ribosome;GO:0005886//plasma membrane;GO:0016020//membrane	GO:0005198//structural molecule activity	GO:0006412//translation;GO:0009987//cellular process
LOC_Os03g40270	2	0	0	UAM1	PREDICTED: UDP-arabinopyranose mutase 1 [Oryza sativa Japonica Group]	Metabolism	Carbohydrate metabolism	ko00520//Amino sugar and nucleotide sugar metabolism	K13379	GO:0005618//cell wall;GO:0005794//Golgi apparatus;GO:0005829//cytosol;GO:0005840//ribosome;GO:0016020//membrane	GO:0003824//catalytic activity;GO:0005515//protein binding	GO:0005975//carbohydrate metabolic process;GO:0006139//nucleobase-containing compound metabolic process;GO:0006950//response to stress;GO:0007275//multicellular organism development;GO:0008150//biological_process;GO:0008152//metabolic process;GO:0009628//response to abiotic stimulus;GO:0009987//cellular process
LOC_Os03g45280	6	0	0	--	PREDICTED: dehydrin HIRD11 [Oryza sativa Japonica Group]	-	-	-	-	-	-	-
LOC_Os03g48540	2	0	0	HIPL1	PREDICTED: HIPL1 protein [Oryza sativa Japonica Group]	-	-	-	-	GO:0005886//plasma membrane;GO:0016020//membrane	GO:0003824//catalytic activity	GO:0008150//biological_process;GO:0008152//metabolic process
LOC_Os03g49440	3	0	0	--	PREDICTED: suppressor of disruption of TFIIS-like [Oryza brachyantha]	Metabolism	Metabolism of cofactors and vitamins	ko00760//Nicotinate and nicotinamide metabolism	K18551	-	GO:0003824//catalytic activity;GO:0003824//catalytic activity;GO:0016787//hydrolase activity;GO:0016787//hydrolase activity	GO:0008152//metabolic process;GO:0008152//metabolic process
LOC_Os03g51459	6	0	0	--	Os03g0724500, partial [Oryza sativa Japonica Group]	-	-	-	-	-	GO:0003674//molecular_function	GO:0008150//biological_process
LOC_Os03g51530	3	0	0	--	PREDICTED: uncharacterized protein LOC4333962 [Oryza sativa Japonica Group]	-	-	-	-	-	-	-
LOC_Os03g52390	7	0	0	--	PREDICTED: proteinase inhibitor PSI-1.2 [Oryza sativa Japonica Group]	-	-	-	-	GO:0005623//cell	GO:0030234//enzyme regulator activity	GO:0006950//response to stress;GO:0008152//metabolic process
LOC_Os03g54050	3	0	0	PI21	PREDICTED: protein TsetseEP isoform X1 [Oryza sativa Japonica Group]	-	-	-	-	GO:0005575//cellular_component;GO:0005575//cellular_component	GO:0005488//binding;GO:0005488//binding	GO:0006810//transport;GO:0006950//response to stress;GO:0009607//response to biotic stimulus
LOC_Os03g55070	2	0	0	UGD3	PREDICTED: UDP-glucose 6-dehydrogenase 3 [Oryza sativa Japonica Group]	Metabolism;Metabolism;Metabolism;Metabolism	Global and overview maps;Carbohydrate metabolism;Carbohydrate metabolism;Carbohydrate metabolism	ko01100//Metabolic pathways;ko00520//Amino sugar and nucleotide sugar metabolism;ko00040//Pentose and glucuronate interconversions;ko00053//Ascorbate and aldarate metabolism	K00012;K00012;K00012;K00012	GO:0005618//cell wall;GO:0005618//cell wall;GO:0005634//nucleus;GO:0005634//nucleus;GO:0005829//cytosol;GO:0005829//cytosol	GO:0000166//nucleotide binding;GO:0000166//nucleotide binding;GO:0003824//catalytic activity;GO:0003824//catalytic activity;GO:0005488//binding;GO:0005488//binding	GO:0008152//metabolic process;GO:0008152//metabolic process
LOC_Os03g55240	6	0	0	CYP81F2	PREDICTED: isoflavone 2'-hydroxylase [Oryza sativa Japonica Group]	Metabolism	Global and overview maps	ko01100//Metabolic pathways	K00512	-	GO:0003674//molecular_function;GO:0003824//catalytic activity;GO:0005488//binding;GO:0019825//oxygen binding	GO:0008152//metabolic process
LOC_Os03g55680	3	0	0	MEE14	CCG-binding protein 1 [Aegilops tauschii subsp. tauschii] [Aegilops tauschii]	-	-	-	-	GO:0009536//plastid	GO:0003674//molecular_function	GO:0000003//reproduction;GO:0006950//response to stress;GO:0009607//response to biotic stimulus;GO:0009790//embryo development;GO:0009791//post-embryonic development
LOC_Os03g55720	3	0	0	petM	plastoquinol-plastocyanin reductase [Zea mays]	-	-	-	-	GO:0009536//plastid;GO:0009536//plastid;GO:0009579//thylakoid;GO:0009579//thylakoid;GO:0016020//membrane;GO:0016020//membrane	GO:0003824//catalytic activity;GO:0003824//catalytic activity	GO:0008152//metabolic process;GO:0008152//metabolic process
LOC_Os03g55776	3	0	0	--	expressed protein [Oryza sativa Japonica Group]	-	-	-	-	-	-	-
LOC_Os03g55800	2	0	0	CYP74A1	PREDICTED: allene oxide synthase 1, chloroplastic [Oryza sativa Japonica Group]	Metabolism;Metabolism;Metabolism	Global and overview maps;Global and overview maps;Lipid metabolism	ko01100//Metabolic pathways;ko01110//Biosynthesis of secondary metabolites;ko00592//alpha-Linolenic acid metabolism	K01723;K01723;K01723	GO:0005739//mitochondrion;GO:0009536//plastid;GO:0009579//thylakoid;GO:0016020//membrane	GO:0003824//catalytic activity;GO:0019825//oxygen binding	GO:0006629//lipid metabolic process;GO:0006950//response to stress;GO:0009058//biosynthetic process;GO:0009607//response to biotic stimulus;GO:0009719//response to endogenous stimulus;GO:0009987//cellular process
LOC_Os03g55980	6	0	0	--	PREDICTED: uncharacterized protein LOC4334252 [Oryza sativa Japonica Group]	-	-	-	-	GO:0005886//plasma membrane	GO:0003674//molecular_function	GO:0008150//biological_process
LOC_Os03g56540	6	0	0	TIM14-3	PREDICTED: mitochondrial import inner membrane translocase subunit TIM14-3 isoform X1 [Oryza sativa Japonica Group]	-	-	-	-	-	GO:0005515//protein binding	GO:0009987//cellular process;GO:0019538//protein metabolic process
LOC_Os03g56670	3	0	0	PSAF	PREDICTED: photosystem I reaction center subunit III, chloroplastic [Oryza sativa Japonica Group]	Metabolism;Metabolism	Global and overview maps;Energy metabolism	ko01100//Metabolic pathways;ko00195//Photosynthesis	K02694;K02694	GO:0009536//plastid;GO:0009536//plastid;GO:0009579//thylakoid;GO:0009579//thylakoid;GO:0016020//membrane;GO:0016020//membrane	GO:0003674//molecular_function;GO:0003674//molecular_function	GO:0015979//photosynthesis;GO:0015979//photosynthesis
LOC_Os03g60080	6	0	0	NAC002	PREDICTED: NAC domain-containing protein 67-like [Oryza sativa Japonica Group]	-	-	-	-	GO:0009536//plastid	GO:0003700//transcription factor activity, sequence-specific DNA binding	GO:0006139//nucleobase-containing compound metabolic process;GO:0006950//response to stress;GO:0007275//multicellular organism development;GO:0009058//biosynthetic process
LOC_Os03g60210	6	0	0	At5g01750	Os03g0816700, partial [Oryza sativa Japonica Group]	-	-	-	-	GO:0009536//plastid	GO:0003674//molecular_function	GO:0008150//biological_process
LOC_Os03g60560	6	0	0	AZF2	PREDICTED: zinc finger protein ZAT12 [Oryza sativa Japonica Group]	-	-	-	-	GO:0005622//intracellular	GO:0003676//nucleic acid binding;GO:0003700//transcription factor activity, sequence-specific DNA binding;GO:0005488//binding	GO:0006139//nucleobase-containing compound metabolic process;GO:0008150//biological_process;GO:0009058//biosynthetic process
LOC_Os03g60570	6	0	0	AZF2	PREDICTED: zinc finger protein ZAT12 [Oryza sativa Japonica Group]	-	-	-	-	GO:0005622//intracellular	GO:0003676//nucleic acid binding;GO:0003700//transcription factor activity, sequence-specific DNA binding;GO:0005488//binding	GO:0006139//nucleobase-containing compound metabolic process;GO:0009058//biosynthetic process
LOC_Os03g61150	3	0	0	--	expressed protein [Oryza sativa Japonica Group]	-	-	-	-	GO:0005575//cellular_component;GO:0005575//cellular_component	GO:0003674//molecular_function;GO:0003674//molecular_function;GO:0005515//protein binding;GO:0005515//protein binding	GO:0006091//generation of precursor metabolites and energy;GO:0006091//generation of precursor metabolites and energy;GO:0006464//cellular protein modification process;GO:0006464//cellular protein modification process;GO:0009058//biosynthetic process;GO:0009058//biosynthetic process
LOC_Os03g61960	6	0	0	FDX3	PREDICTED: ferredoxin-3, chloroplastic [Oryza sativa Japonica Group]	Metabolism	Energy metabolism	ko00195//Photosynthesis	K02639	GO:0009536//plastid;GO:0009536//plastid	GO:0003674//molecular_function;GO:0003674//molecular_function;GO:0005488//binding;GO:0005488//binding	GO:0006091//generation of precursor metabolites and energy;GO:0006091//generation of precursor metabolites and energy
LOC_Os03g62790	2	0	0	PRN2	PREDICTED: pirin-like protein isoform X1 [Oryza sativa Japonica Group]	-	-	-	-	GO:0005886//plasma membrane;GO:0005886//plasma membrane	GO:0005515//protein binding;GO:0005515//protein binding	GO:0008150//biological_process;GO:0008150//biological_process
LOC_Os03g63270	1	0	0	At4g15970	Os03g0849800, partial [Oryza sativa Japonica Group]	-	-	-	-	GO:0005575//cellular_component	GO:0003674//molecular_function	GO:0008150//biological_process
LOC_Os04g02910	1	0	0	--	H0716A07.8 [Oryza sativa Indica Group]	-	-	-	-	GO:0005773//vacuole;GO:0005773//vacuole;GO:0005773//vacuole	GO:0003674//molecular_function;GO:0003674//molecular_function;GO:0003674//molecular_function	GO:0008150//biological_process;GO:0008150//biological_process;GO:0008150//biological_process
LOC_Os04g09570	3	0	0	--	hypothetical protein OsI_15055 [Oryza sativa Indica Group]	-	-	-	-	-	-	-
LOC_Os04g16722	5	0	0	ycf68-1	ycf68 gene product (chloroplast) [Oryza rufipogon]	-	-	-	-	-	-	-
LOC_Os04g16734	5	0	0	matK	maturase K (chloroplast) [Oryza sativa Indica Group]	-	-	-	-	GO:0009536//plastid	GO:0003723//RNA binding;GO:0016740//transferase activity	GO:0006139//nucleobase-containing compound metabolic process;GO:0008152//metabolic process
LOC_Os04g16740	5	0	0	atpA	ATP synthase CF1 alpha subunit [Oryza sativa Japonica Group]	Metabolism;Metabolism;Metabolism	Global and overview maps;Energy metabolism;Energy metabolism	ko01100//Metabolic pathways;ko00190//Oxidative phosphorylation;ko00195//Photosynthesis	K02111;K02111;K02111	GO:0009536//plastid;GO:0009579//thylakoid;GO:0016020//membrane	GO:0005215//transporter activity;GO:0005488//binding;GO:0016787//hydrolase activity	GO:0006139//nucleobase-containing compound metabolic process;GO:0006810//transport;GO:0006950//response to stress;GO:0009056//catabolic process;GO:0009058//biosynthetic process;GO:0009607//response to biotic stimulus;GO:0009628//response to abiotic stimulus;GO:0009987//cellular process
LOC_Os04g16764	5	0	0	rps4	ribosomal protein S4 [Oryza sativa Japonica Group]	Genetic Information Processing	Translation	ko03010//Ribosome	K02986	GO:0005840//ribosome;GO:0009536//plastid;GO:0016020//membrane	GO:0005198//structural molecule activity	GO:0006412//translation
LOC_Os04g16866	5	0	0	psbK	photosystem II protein K (chloroplast) [Oryza sativa Japonica Group]	Metabolism;Metabolism	Global and overview maps;Energy metabolism	ko01100//Metabolic pathways;ko00195//Photosynthesis	K02712;K02712	GO:0009536//plastid;GO:0009579//thylakoid;GO:0016020//membrane	GO:0003674//molecular_function	GO:0015979//photosynthesis
LOC_Os04g16872	5	0	0	psbD	photosystem II protein D2 [Oryza sativa Japonica Group]	Metabolism;Metabolism	Global and overview maps;Energy metabolism	ko01100//Metabolic pathways;ko00195//Photosynthesis	K02706;K02706	GO:0009536//plastid;GO:0009579//thylakoid;GO:0016020//membrane	GO:0003674//molecular_function	GO:0006091//generation of precursor metabolites and energy;GO:0015979//photosynthesis
LOC_Os04g16820	5	0	0	rpoB	RNA polymerase beta subunit [Oryza sativa Japonica Group]	Metabolism;Metabolism;Metabolism;Genetic Information Processing	Global and overview maps;Nucleotide metabolism;Nucleotide metabolism;Transcription	ko01100//Metabolic pathways;ko00230//Purine metabolism;ko00240//Pyrimidine metabolism;ko03020//RNA polymerase	K03043;K03043;K03043;K03043	GO:0005622//intracellular;GO:0009536//plastid	GO:0005515//protein binding;GO:0016740//transferase activity	GO:0006139//nucleobase-containing compound metabolic process;GO:0009058//biosynthetic process
LOC_Os04g16830	5	0	0	rpoC2	OSJNBa0061C08.11 [Oryza sativa Japonica Group]	Metabolism;Metabolism;Metabolism;Genetic Information Processing	Global and overview maps;Nucleotide metabolism;Nucleotide metabolism;Transcription	ko01100//Metabolic pathways;ko00230//Purine metabolism;ko00240//Pyrimidine metabolism;ko03020//RNA polymerase	K03046;K03046;K03046;K03046	GO:0005622//intracellular;GO:0009536//plastid	GO:0016740//transferase activity	GO:0006139//nucleobase-containing compound metabolic process;GO:0009058//biosynthetic process
LOC_Os04g18090	6	0	0	H1-I	Os04g0253000, partial [Oryza sativa Japonica Group]	-	-	-	-	GO:0005622//intracellular;GO:0005634//nucleus	GO:0003677//DNA binding;GO:0003682//chromatin binding	GO:0006259//DNA metabolic process;GO:0006950//response to stress;GO:0009628//response to abiotic stimulus;GO:0016043//cellular component organization
LOC_Os04g25060	1	0	0	CRK25	OSJNBa0004L19.19 [Oryza sativa Japonica Group]	-	-	-	-	GO:0005576//extracellular region	GO:0016787//hydrolase activity	GO:0008150//biological_process;GO:0008152//metabolic process
LOC_Os04g33110	3	0	0	--	OJ000315_02.4 [Oryza sativa Japonica Group]	-	-	-	-	-	-	-
LOC_Os04g33390	1	0	0	ADT6	PREDICTED: arogenate dehydratase/prephenate dehydratase 6, chloroplastic [Oryza sativa Japonica Group]	Metabolism;Metabolism;Metabolism;Metabolism	Global and overview maps;Global and overview maps;Global and overview maps;Amino acid metabolism	ko01100//Metabolic pathways;ko01110//Biosynthesis of secondary metabolites;ko01230//Biosynthesis of amino acids;ko00400//Phenylalanine, tyrosine and tryptophan biosynthesis	K05359;K05359;K05359;K05359	GO:0009536//plastid	GO:0003824//catalytic activity	GO:0008152//metabolic process;GO:0009058//biosynthetic process;GO:0009987//cellular process
LOC_Os04g38410	9	0	0	CAP10B	PREDICTED: chlorophyll a-b binding protein CP24, chloroplastic [Oryza sativa Japonica Group]	Metabolism;Metabolism	Global and overview maps;Energy metabolism	ko01100//Metabolic pathways;ko00196//Photosynthesis - antenna proteins	K08917;K08917	GO:0009536//plastid;GO:0009579//thylakoid;GO:0016020//membrane	GO:0005488//binding	GO:0009628//response to abiotic stimulus;GO:0015979//photosynthesis
LOC_Os04g40990	3	0	0	MS	PREDICTED: malate synthase [Oryza sativa Japonica Group]	Metabolism;Metabolism;Metabolism;Metabolism;Metabolism	Global and overview maps;Global and overview maps;Global and overview maps;Carbohydrate metabolism;Carbohydrate metabolism	ko01100//Metabolic pathways;ko01110//Biosynthesis of secondary metabolites;ko01200//Carbon metabolism;ko00620//Pyruvate metabolism;ko00630//Glyoxylate and dicarboxylate metabolism	K01638;K01638;K01638;K01638;K01638	-	GO:0016740//transferase activity;GO:0016740//transferase activity	GO:0005975//carbohydrate metabolic process;GO:0005975//carbohydrate metabolic process;GO:0008152//metabolic process;GO:0008152//metabolic process;GO:0009987//cellular process;GO:0009987//cellular process
LOC_Os04g43070	1	0	0	AMT1-1	PREDICTED: ammonium transporter 1 member 1 [Oryza sativa Japonica Group]	-	-	-	-	GO:0005575//cellular_component;GO:0005634//nucleus;GO:0005886//plasma membrane;GO:0016020//membrane	GO:0005215//transporter activity	GO:0006810//transport;GO:0009628//response to abiotic stimulus;GO:0009653//anatomical structure morphogenesis;GO:0009719//response to endogenous stimulus;GO:0009791//post-embryonic development;GO:0009987//cellular process;GO:0016043//cellular component organization
LOC_Os04g43200	3	0	0	PXG	PREDICTED: peroxygenase [Oryza sativa Japonica Group]	Metabolism	Lipid metabolism	ko00073//Cutin, suberine and wax biosynthesis	K17991	GO:0005623//cell;GO:0005773//vacuole;GO:0009536//plastid;GO:0016020//membrane;GO:0016020//membrane	GO:0003824//catalytic activity;GO:0003824//catalytic activity;GO:0005488//binding;GO:0005488//binding	GO:0000003//reproduction;GO:0006629//lipid metabolic process;GO:0006629//lipid metabolic process;GO:0006950//response to stress;GO:0006950//response to stress;GO:0008150//biological_process;GO:0008152//metabolic process;GO:0008152//metabolic process;GO:0009058//biosynthetic process;GO:0009607//response to biotic stimulus;GO:0009628//response to abiotic stimulus;GO:0009719//response to endogenous …
LOC_Os04g44320	2	0	0	YSL12	PREDICTED: probable metal-nicotianamine transporter YSL12 [Oryza sativa Japonica Group]	-	-	-	-	-	-	-
LOC_Os04g44820	3	0	0	RMA1H1	PREDICTED: E3 ubiquitin-protein ligase RMA1H1 [Oryza sativa Japonica Group]	Genetic Information Processing	Folding, sorting and degradation	ko04141//Protein processing in endoplasmic reticulum	K10666	GO:0005783//endoplasmic reticulum;GO:0005783//endoplasmic reticulum	GO:0003824//catalytic activity;GO:0003824//catalytic activity;GO:0005488//binding;GO:0005488//binding	GO:0006464//cellular protein modification process;GO:0006464//cellular protein modification process
LOC_Os04g44870	3	0	0	ERG3	PREDICTED: elicitor-responsive protein 3 [Oryza sativa Japonica Group]	-	-	-	-	-	GO:0003674//molecular_function	GO:0008150//biological_process
LOC_Os04g45590	3	0	0	--	Os04g0538900 [Oryza sativa Japonica Group]	-	-	-	-	-	GO:0003824//catalytic activity	GO:0005975//carbohydrate metabolic process
LOC_Os04g45940	4	0	0	--	PREDICTED: leiomodin-2 [Oryza sativa Japonica Group]	-	-	-	-	GO:0009536//plastid	GO:0003700//transcription factor activity, sequence-specific DNA binding	GO:0006139//nucleobase-containing compound metabolic process;GO:0009058//biosynthetic process
LOC_Os04g46960	6	0	0	CSA	PREDICTED: probable phospholipid hydroperoxide glutathione peroxidase [Oryza sativa Japonica Group]	Metabolism;Metabolism	Metabolism of other amino acids;Lipid metabolism	ko00480//Glutathione metabolism;ko00590//Arachidonic acid metabolism	K00432;K00432	GO:0005739//mitochondrion;GO:0005739//mitochondrion;GO:0005739//mitochondrion;GO:0005829//cytosol;GO:0005829//cytosol;GO:0005829//cytosol;GO:0005829//cytosol;GO:0005886//plasma membrane;GO:0005886//plasma membrane;GO:0005886//plasma membrane;GO:0009536//plastid;GO:0009536//plastid;GO:0009536//plastid	GO:0003824//catalytic activity;GO:0003824//catalytic activity;GO:0003824//catalytic activity;GO:0003824//catalytic activity	GO:0006464//cellular protein modification process;GO:0006950//response to stress;GO:0006950//response to stress;GO:0006950//response to stress;GO:0006950//response to stress;GO:0008150//biological_process;GO:0008150//biological_process;GO:0008150//biological_process;GO:0008152//metabolic process;GO:0008152//metabolic process;GO:0008152//metabolic process;GO:0008152//metabolic process;GO:0009058//…
LOC_Os04g47370	4	0	0	CCDC124	OSJNBa0084K11.15 [Oryza sativa Japonica Group]	-	-	-	-	-	GO:0003674//molecular_function;GO:0003674//molecular_function	GO:0008150//biological_process;GO:0008150//biological_process
LOC_Os04g49370	4	0	0	--	Os04g0583200 [Oryza sativa Japonica Group]	-	-	-	-	GO:0005654//nucleoplasm	GO:0003674//molecular_function	GO:0006950//response to stress;GO:0008150//biological_process
LOC_Os04g50970	6	0	0	At5g17165	seed specific protein [Saccharum hybrid cultivar R570]	-	-	-	-	GO:0005575//cellular_component	GO:0003674//molecular_function	GO:0008150//biological_process
LOC_Os04g51280	3	0	0	MORF5	PREDICTED: multiple organellar RNA editing factor 2, chloroplastic isoform X2 [Oryza sativa Japonica Group]	-	-	-	-	GO:0009536//plastid	GO:0003674//molecular_function	GO:0006139//nucleobase-containing compound metabolic process;GO:0009987//cellular process;GO:0016043//cellular component organization
LOC_Os04g52130	4	0	0	CPX	PREDICTED: oxygen-dependent coproporphyrinogen-III oxidase, chloroplastic [Oryza sativa Japonica Group]	Metabolism;Metabolism;Metabolism	Global and overview maps;Global and overview maps;Metabolism of cofactors and vitamins	ko01100//Metabolic pathways;ko01110//Biosynthesis of secondary metabolites;ko00860//Porphyrin and chlorophyll metabolism	K00228;K00228;K00228	GO:0005576//extracellular region;GO:0009536//plastid	GO:0003824//catalytic activity	GO:0008152//metabolic process;GO:0009058//biosynthetic process;GO:0009987//cellular process
LOC_Os04g52504	2	0	0	--	Os04g0615200, partial [Oryza sativa Japonica Group]	-	-	-	-	-	-	-
LOC_Os04g52730	1	0	0	UEL-2	PREDICTED: probable UDP-arabinose 4-epimerase 2 [Oryza sativa Japonica Group]	Metabolism;Metabolism	Global and overview maps;Carbohydrate metabolism	ko01100//Metabolic pathways;ko00520//Amino sugar and nucleotide sugar metabolism	K12448;K12448	GO:0005794//Golgi apparatus	GO:0003824//catalytic activity	GO:0005975//carbohydrate metabolic process;GO:0006139//nucleobase-containing compound metabolic process;GO:0008152//metabolic process;GO:0009058//biosynthetic process;GO:0009987//cellular process
LOC_Os04g52900	7	0	0	ABCC2	PREDICTED: ABC transporter C family member 2 [Oryza sativa Japonica Group]	-	-	-	-	GO:0005773//vacuole;GO:0005773//vacuole;GO:0016020//membrane;GO:0016020//membrane	GO:0005215//transporter activity;GO:0005215//transporter activity;GO:0016787//hydrolase activity;GO:0016787//hydrolase activity	GO:0006139//nucleobase-containing compound metabolic process;GO:0006139//nucleobase-containing compound metabolic process;GO:0006810//transport;GO:0006810//transport;GO:0009056//catabolic process;GO:0009056//catabolic process;GO:0009987//cellular process;GO:0009987//cellular process
LOC_Os04g54210	4	0	0	--	uncharacterized LOC100277143 [Zea mays]	-	-	-	-	-	-	-
LOC_Os04g54230	3	0	0	--	PREDICTED: uncharacterized protein LOC4337129 [Oryza sativa Japonica Group]	-	-	-	-	GO:0005575//cellular_component	GO:0003674//molecular_function	GO:0006950//response to stress
LOC_Os04g54300	3	0	0	--	H0410G08.6 [Oryza sativa Indica Group]	-	-	-	-	-	GO:0003674//molecular_function	GO:0006950//response to stress
LOC_Os04g56160	7	0	0	Os04g0656100	PREDICTED: plasma membrane ATPase [Oryza sativa Japonica Group]	Metabolism	Energy metabolism	ko00190//Oxidative phosphorylation	K01535	GO:0005575//cellular_component;GO:0005575//cellular_component;GO:0005575//cellular_component;GO:0005773//vacuole;GO:0005773//vacuole;GO:0005773//vacuole;GO:0005886//plasma membrane;GO:0005886//plasma membrane;GO:0005886//plasma membrane;GO:0016020//membrane;GO:0016020//membrane;GO:0016020//membrane	GO:0005215//transporter activity;GO:0005215//transporter activity;GO:0005215//transporter activity;GO:0005488//binding;GO:0005488//binding;GO:0005488//binding;GO:0005515//protein binding;GO:0005515//protein binding;GO:0005515//protein binding;GO:0016787//hydrolase activity;GO:0016787//hydrolase activity;GO:0016787//hydrolase activity	GO:0006139//nucleobase-containing compound metabolic process;GO:0006139//nucleobase-containing compound metabolic process;GO:0006139//nucleobase-containing compound metabolic process;GO:0006810//transport;GO:0006810//transport;GO:0006810//transport;GO:0008152//metabolic process;GO:0008152//metabolic process;GO:0008152//metabolic process;GO:0009056//catabolic process;GO:0009056//catabolic process;…
LOC_Os04g56430	4	0	0	CRK25	PREDICTED: cysteine-rich repeat secretory protein 38 [Oryza sativa Japonica Group]	-	-	-	-	GO:0005886//plasma membrane	GO:0005515//protein binding;GO:0016301//kinase activity	GO:0006464//cellular protein modification process;GO:0008152//metabolic process;GO:0009987//cellular process
LOC_Os04g57220	6	0	0	UBC28	ubiquitin-conjugating enzyme E2-17 kDa [Zea mays]	Genetic Information Processing;Genetic Information Processing	Folding, sorting and degradation;Folding, sorting and degradation	ko04141//Protein processing in endoplasmic reticulum;ko04120//Ubiquitin mediated proteolysis	K06689;K06689	GO:0005886//plasma membrane;GO:0005886//plasma membrane;GO:0005886//plasma membrane	GO:0003824//catalytic activity;GO:0003824//catalytic activity;GO:0003824//catalytic activity;GO:0003824//catalytic activity	GO:0006464//cellular protein modification process;GO:0006464//cellular protein modification process;GO:0006464//cellular protein modification process;GO:0006464//cellular protein modification process;GO:0009056//catabolic process;GO:0009056//catabolic process;GO:0009056//catabolic process;GO:0009056//catabolic process;GO:0009987//cellular process;GO:0009987//cellular process;GO:0009987//cellular …
LOC_Os04g57760	6	0	0	--	PREDICTED: protein BPS1, chloroplastic [Oryza sativa Japonica Group]	-	-	-	-	-	-	-
LOC_Os04g58090	1	0	0	NHL6	PREDICTED: protein YLS9 [Oryza sativa Japonica Group]	-	-	-	-	-	GO:0003674//molecular_function	GO:0008150//biological_process
LOC_Os04g58280	6	0	0	TSJT1	PREDICTED: stem-specific protein TSJT1 [Oryza sativa Japonica Group]	-	-	-	-	GO:0005575//cellular_component;GO:0005575//cellular_component;GO:0005634//nucleus;GO:0005634//nucleus;GO:0005829//cytosol;GO:0005829//cytosol;GO:0005886//plasma membrane;GO:0005886//plasma membrane	GO:0003674//molecular_function;GO:0003674//molecular_function	GO:0008150//biological_process;GO:0008150//biological_process
LOC_Os04g58710	2	0	0	AAE3	PREDICTED: oxalate--CoA ligase [Oryza sativa Japonica Group]	Metabolism;Metabolism	Global and overview maps;Carbohydrate metabolism	ko01100//Metabolic pathways;ko00630//Glyoxylate and dicarboxylate metabolism	K22133;K22133	GO:0005575//cellular_component;GO:0005576//extracellular region;GO:0009536//plastid	GO:0000166//nucleotide binding;GO:0003824//catalytic activity	GO:0008150//biological_process;GO:0008152//metabolic process
LOC_Os04g58800	4	0	0	UEV1C	PREDICTED: ubiquitin-conjugating enzyme E2 variant 1C isoform X1 [Oryza sativa Japonica Group]	-	-	-	-	GO:0005622//intracellular;GO:0005622//intracellular;GO:0005829//cytosol;GO:0005829//cytosol	GO:0003824//catalytic activity;GO:0003824//catalytic activity;GO:0005515//protein binding;GO:0005515//protein binding	GO:0006259//DNA metabolic process;GO:0006259//DNA metabolic process;GO:0006464//cellular protein modification process;GO:0006464//cellular protein modification process;GO:0006950//response to stress;GO:0006950//response to stress
LOC_Os05g03480	3	0	0	Os05g0125500	PREDICTED: isovaleryl-CoA dehydrogenase, mitochondrial [Oryza sativa Japonica Group]	Metabolism;Metabolism	Global and overview maps;Amino acid metabolism	ko01100//Metabolic pathways;ko00280//Valine, leucine and isoleucine degradation	K00253;K00253	GO:0005739//mitochondrion;GO:0005739//mitochondrion;GO:0005739//mitochondrion	GO:0000166//nucleotide binding;GO:0000166//nucleotide binding;GO:0000166//nucleotide binding;GO:0003824//catalytic activity;GO:0003824//catalytic activity;GO:0003824//catalytic activity	GO:0008152//metabolic process;GO:0008152//metabolic process;GO:0008152//metabolic process;GO:0009056//catabolic process;GO:0009056//catabolic process;GO:0009056//catabolic process;GO:0009987//cellular process;GO:0009987//cellular process;GO:0009987//cellular process
LOC_Os05g04510	2	0	0	SAM1	PREDICTED: S-adenosylmethionine synthase 1 [Oryza sativa Japonica Group]	Metabolism;Metabolism;Metabolism;Metabolism	Global and overview maps;Global and overview maps;Global and overview maps;Amino acid metabolism	ko01100//Metabolic pathways;ko01110//Biosynthesis of secondary metabolites;ko01230//Biosynthesis of amino acids;ko00270//Cysteine and methionine metabolism	K00789;K00789;K00789;K00789	GO:0005618//cell wall;GO:0005618//cell wall;GO:0005829//cytosol;GO:0005829//cytosol;GO:0005886//plasma membrane;GO:0005886//plasma membrane;GO:0016020//membrane;GO:0016020//membrane	GO:0016740//transferase activity;GO:0016740//transferase activity	GO:0006139//nucleobase-containing compound metabolic process;GO:0006139//nucleobase-containing compound metabolic process;GO:0006950//response to stress;GO:0006950//response to stress;GO:0008150//biological_process;GO:0008150//biological_process;GO:0008152//metabolic process;GO:0008152//metabolic process;GO:0009058//biosynthetic process;GO:0009058//biosynthetic process;GO:0009628//response to abi…
LOC_Os05g07940	3	0	0	--	methylmalonyl-CoA epimerase, mitochondrial-like [Aegilops tauschii subsp. tauschii] [Aegilops tauschii]	-	-	-	-	-	GO:0003824//catalytic activity;GO:0003824//catalytic activity;GO:0003824//catalytic activity;GO:0003824//catalytic activity;GO:0003824//catalytic activity	GO:0005975//carbohydrate metabolic process;GO:0005975//carbohydrate metabolic process;GO:0005975//carbohydrate metabolic process;GO:0005975//carbohydrate metabolic process;GO:0005975//carbohydrate metabolic process
LOC_Os05g08830	2	0	0	--	hypothetical protein OsJ_17346 [Oryza sativa Japonica Group]	-	-	-	-	-	-	-
LOC_Os05g09440	1	0	0	ME6	PREDICTED: NADP-dependent malic enzyme, chloroplastic-like [Oryza sativa Japonica Group]	Metabolism;Metabolism;Metabolism;Metabolism	Global and overview maps;Global and overview maps;Carbohydrate metabolism;Energy metabolism	ko01100//Metabolic pathways;ko01200//Carbon metabolism;ko00620//Pyruvate metabolism;ko00710//Carbon fixation in photosynthetic organisms	K00029;K00029;K00029;K00029	GO:0005829//cytosol	GO:0003824//catalytic activity	GO:0006464//cellular protein modification process;GO:0008152//metabolic process;GO:0009058//biosynthetic process;GO:0009987//cellular process;GO:0016043//cellular component organization
LOC_Os05g10650	4	0	0	PFK3	PREDICTED: ATP-dependent 6-phosphofructokinase 6 [Oryza sativa Japonica Group]	Metabolism;Metabolism;Metabolism;Metabolism;Metabolism;Genetic Information Processing;Metabolism;Metabolism;Metabolism	Global and overview maps;Global and overview maps;Global and overview maps;Global and overview maps;Carbohydrate metabolism;Folding, sorting and degradation;Carbohydrate metabolism;Carbohydrate metabolism;Carbohydrate metabolism	ko01100//Metabolic pathways;ko01110//Biosynthesis of secondary metabolites;ko01200//Carbon metabolism;ko01230//Biosynthesis of amino acids;ko00010//Glycolysis / Gluconeogenesis;ko03018//RNA degradation;ko00052//Galactose metabolism;ko00051//Fructose and mannose metabolism;ko00030//Pentose phosphate pathway	K00850;K00850;K00850;K00850;K00850;K00850;K00850;K00850;K00850	GO:0005829//cytosol	GO:0005515//protein binding;GO:0016301//kinase activity	GO:0005975//carbohydrate metabolic process;GO:0006091//generation of precursor metabolites and energy;GO:0009056//catabolic process;GO:0009987//cellular process
LOC_Os05g15530	4	0	0	DAAT	PREDICTED: D-amino-acid transaminase, chloroplastic [Oryza sativa Japonica Group]	Metabolism	Metabolism of cofactors and vitamins	ko00790//Folate biosynthesis	K18482	GO:0009536//plastid	GO:0003824//catalytic activity	GO:0008152//metabolic process;GO:0009058//biosynthetic process;GO:0009987//cellular process
LOC_Os05g25850	4	0	0	SODA	PREDICTED: superoxide dismutase [Mn], mitochondrial [Oryza sativa Japonica Group]	Cellular Processes	Transport and catabolism	ko04146//Peroxisome	K04564	GO:0005739//mitochondrion;GO:0005739//mitochondrion	GO:0003824//catalytic activity;GO:0003824//catalytic activity;GO:0005488//binding;GO:0005488//binding	GO:0000003//reproduction;GO:0000003//reproduction;GO:0006950//response to stress;GO:0006950//response to stress;GO:0008150//biological_process;GO:0008150//biological_process;GO:0008152//metabolic process;GO:0008152//metabolic process;GO:0009607//response to biotic stimulus;GO:0009607//response to biotic stimulus;GO:0009628//response to abiotic stimulus;GO:0009628//response to abiotic stimulus;GO:…
LOC_Os05g27780	3	0	0	--	PREDICTED: protein EARLY RESPONSIVE TO DEHYDRATION 15 [Oryza sativa Japonica Group]	-	-	-	-	GO:0005737//cytoplasm	GO:0005515//protein binding	GO:0006950//response to stress;GO:0009607//response to biotic stimulus;GO:0009628//response to abiotic stimulus
LOC_Os05g28740	3	0	0	PHOS32	PREDICTED: universal stress protein A-like protein [Oryza sativa Japonica Group]	-	-	-	-	GO:0005773//vacuole	GO:0003674//molecular_function	GO:0006950//response to stress
LOC_Os05g29990	2	0	0	UXS2	PREDICTED: UDP-glucuronic acid decarboxylase 2 [Oryza sativa Japonica Group]	Metabolism;Metabolism	Global and overview maps;Carbohydrate metabolism	ko01100//Metabolic pathways;ko00520//Amino sugar and nucleotide sugar metabolism	K08678;K08678	GO:0005794//Golgi apparatus;GO:0005886//plasma membrane;GO:0016020//membrane	GO:0003824//catalytic activity	GO:0005975//carbohydrate metabolic process;GO:0006139//nucleobase-containing compound metabolic process;GO:0009058//biosynthetic process;GO:0009987//cellular process
LOC_Os05g31620	6	0	0	CML15	PREDICTED: probable calcium-binding protein CML15 [Oryza sativa Japonica Group]	Organismal Systems	Environmental adaptation	ko04626//Plant-pathogen interaction	K13448	GO:0005634//nucleus;GO:0005737//cytoplasm	GO:0005488//binding	GO:0006950//response to stress;GO:0007275//multicellular organism development;GO:0009628//response to abiotic stimulus;GO:0009653//anatomical structure morphogenesis;GO:0016049//cell growth;GO:0030154//cell differentiation
LOC_Os05g32630	6	0	0	PNC1	PREDICTED: peroxisomal adenine nucleotide carrier 1 [Oryza sativa Japonica Group]	-	-	-	-	GO:0005739//mitochondrion;GO:0005777//peroxisome;GO:0016020//membrane	GO:0005215//transporter activity;GO:0005488//binding	GO:0006629//lipid metabolic process;GO:0006810//transport;GO:0008152//metabolic process;GO:0009056//catabolic process;GO:0009791//post-embryonic development;GO:0009987//cellular process
LOC_Os05g33380	6	0	0	FBA1	PREDICTED: fructose-bisphosphate aldolase cytoplasmic isozyme [Oryza sativa Japonica Group]	Metabolism;Metabolism;Metabolism;Metabolism;Metabolism;Metabolism;Metabolism;Metabolism	Global and overview maps;Global and overview maps;Global and overview maps;Global and overview maps;Carbohydrate metabolism;Energy metabolism;Carbohydrate metabolism;Carbohydrate metabolism	ko01100//Metabolic pathways;ko01110//Biosynthesis of secondary metabolites;ko01200//Carbon metabolism;ko01230//Biosynthesis of amino acids;ko00010//Glycolysis / Gluconeogenesis;ko00710//Carbon fixation in photosynthetic organisms;ko00051//Fructose and mannose metabolism;ko00030//Pentose phosphate pathway	K01623;K01623;K01623;K01623;K01623;K01623;K01623;K01623	GO:0005575//cellular_component;GO:0005739//mitochondrion;GO:0005829//cytosol;GO:0005886//plasma membrane;GO:0016020//membrane	GO:0005488//binding	GO:0005975//carbohydrate metabolic process;GO:0006139//nucleobase-containing compound metabolic process;GO:0006950//response to stress;GO:0008150//biological_process;GO:0009056//catabolic process;GO:0009628//response to abiotic stimulus
LOC_Os05g34070	6	0	0	--	nucleic acid binding protein [Zea mays]	-	-	-	-	-	GO:0003676//nucleic acid binding	GO:0008150//biological_process
LOC_Os05g35290	7	0	0	ZB8	PREDICTED: phenylalanine ammonia-lyase [Oryza sativa Japonica Group]	Metabolism;Metabolism;Metabolism;Metabolism	Global and overview maps;Global and overview maps;Biosynthesis of other secondary metabolites;Amino acid metabolism	ko01100//Metabolic pathways;ko01110//Biosynthesis of secondary metabolites;ko00940//Phenylpropanoid biosynthesis;ko00360//Phenylalanine metabolism	K10775;K10775;K10775;K10775	GO:0005737//cytoplasm	GO:0003824//catalytic activity	GO:0006950//response to stress;GO:0007275//multicellular organism development;GO:0008152//metabolic process;GO:0009056//catabolic process;GO:0009058//biosynthetic process;GO:0009628//response to abiotic stimulus;GO:0009987//cellular process;GO:0019748//secondary metabolic process
LOC_Os05g37130	7	0	0	At2g27500	Os05g0443400, partial [Oryza sativa Japonica Group]	-	-	-	-	GO:0005634//nucleus;GO:0005634//nucleus;GO:0005634//nucleus;GO:0005634//nucleus;GO:0005634//nucleus;GO:0005737//cytoplasm;GO:0005737//cytoplasm;GO:0005737//cytoplasm;GO:0005737//cytoplasm;GO:0005737//cytoplasm;GO:0005886//plasma membrane;GO:0005886//plasma membrane;GO:0005886//plasma membrane;GO:0005886//plasma membrane;GO:0005886//plasma membrane	GO:0003824//catalytic activity;GO:0003824//catalytic activity;GO:0003824//catalytic activity;GO:0003824//catalytic activity;GO:0003824//catalytic activity;GO:0005488//binding;GO:0005488//binding;GO:0005488//binding;GO:0005488//binding;GO:0005488//binding;GO:0016787//hydrolase activity;GO:0016787//hydrolase activity;GO:0016787//hydrolase activity;GO:0016787//hydrolase activity;GO:0016787//hydrolas…	GO:0005975//carbohydrate metabolic process;GO:0005975//carbohydrate metabolic process;GO:0005975//carbohydrate metabolic process;GO:0005975//carbohydrate metabolic process;GO:0005975//carbohydrate metabolic process;GO:0008152//metabolic process;GO:0008152//metabolic process;GO:0008152//metabolic process;GO:0008152//metabolic process;GO:0008152//metabolic process
LOC_Os05g37140	1	0	0	FDX6	PREDICTED: ferredoxin-6, chloroplastic [Oryza sativa Japonica Group]	Metabolism	Energy metabolism	ko00195//Photosynthesis	K02639	GO:0009536//plastid;GO:0009536//plastid	GO:0003674//molecular_function;GO:0003674//molecular_function;GO:0005488//binding;GO:0005488//binding	GO:0006091//generation of precursor metabolites and energy;GO:0006091//generation of precursor metabolites and energy
LOC_Os05g37190	2	0	0	WIP4	PREDICTED: protein TRANSPARENT TESTA 1 isoform X1 [Oryza sativa Japonica Group]	-	-	-	-	GO:0005634//nucleus	GO:0003676//nucleic acid binding;GO:0003700//transcription factor activity, sequence-specific DNA binding;GO:0005488//binding	GO:0006139//nucleobase-containing compound metabolic process;GO:0009058//biosynthetic process
LOC_Os05g37780	3	0	0	--	PREDICTED: uncharacterized protein LOC4338958 [Oryza sativa Japonica Group]	-	-	-	-	-	-	-
LOC_Os05g37970	3	0	0	--	PREDICTED: universal stress protein A-like protein isoform X2 [Oryza sativa Japonica Group]	-	-	-	-	GO:0005575//cellular_component;GO:0005575//cellular_component;GO:0005575//cellular_component;GO:0005886//plasma membrane;GO:0016020//membrane	GO:0003674//molecular_function;GO:0003674//molecular_function;GO:0003674//molecular_function	GO:0006950//response to stress;GO:0006950//response to stress;GO:0006950//response to stress;GO:0006950//response to stress;GO:0009628//response to abiotic stimulus;GO:0009628//response to abiotic stimulus;GO:0009628//response to abiotic stimulus
LOC_Os05g38264	4	0	0	--	40S ribosomal protein S15a-1 [Dichanthelium oligosanthes]	-	-	-	-	GO:0005575//cellular_component	GO:0003674//molecular_function	GO:0008150//biological_process
LOC_Os05g41550	8	0	0	--	Os05g0495300, partial [Oryza sativa Japonica Group]	-	-	-	-	-	-	-
LOC_Os05g41780	6	0	0	ERF4	PREDICTED: ethylene-responsive transcription factor 4 [Oryza sativa Japonica Group]	-	-	-	-	-	GO:0003677//DNA binding;GO:0003700//transcription factor activity, sequence-specific DNA binding	GO:0006139//nucleobase-containing compound metabolic process;GO:0007165//signal transduction;GO:0009058//biosynthetic process;GO:0009719//response to endogenous stimulus
LOC_Os05g44922	6	0	0	PFK3	PREDICTED: ATP-dependent 6-phosphofructokinase 6 [Oryza sativa Japonica Group]	Metabolism;Metabolism;Metabolism;Metabolism;Metabolism;Genetic Information Processing;Metabolism;Metabolism;Metabolism	Global and overview maps;Global and overview maps;Global and overview maps;Global and overview maps;Carbohydrate metabolism;Folding, sorting and degradation;Carbohydrate metabolism;Carbohydrate metabolism;Carbohydrate metabolism	ko01100//Metabolic pathways;ko01110//Biosynthesis of secondary metabolites;ko01200//Carbon metabolism;ko01230//Biosynthesis of amino acids;ko00010//Glycolysis / Gluconeogenesis;ko03018//RNA degradation;ko00052//Galactose metabolism;ko00051//Fructose and mannose metabolism;ko00030//Pentose phosphate pathway	K00850;K00850;K00850;K00850;K00850;K00850;K00850;K00850;K00850	GO:0005829//cytosol;GO:0005829//cytosol	GO:0005515//protein binding;GO:0005515//protein binding;GO:0016301//kinase activity;GO:0016301//kinase activity	GO:0005975//carbohydrate metabolic process;GO:0005975//carbohydrate metabolic process;GO:0006091//generation of precursor metabolites and energy;GO:0006091//generation of precursor metabolites and energy;GO:0009056//catabolic process;GO:0009056//catabolic process;GO:0009987//cellular process;GO:0009987//cellular process
LOC_Os05g45020	3	0	0	Os05g0525900	PREDICTED: zinc finger CCCH domain-containing protein 37 [Oryza sativa Japonica Group]	-	-	-	-	-	GO:0003676//nucleic acid binding;GO:0003700//transcription factor activity, sequence-specific DNA binding	GO:0006139//nucleobase-containing compound metabolic process;GO:0009058//biosynthetic process
LOC_Os05g46840	2	0	0	--	PREDICTED: wiskott-Aldrich syndrome protein homolog [Oryza sativa Japonica Group]	-	-	-	-	-	-	-
LOC_Os05g48630	4	0	0	--	-	-	-	-	-	GO:0009536//plastid;GO:0009579//thylakoid;GO:0016020//membrane	GO:0003674//molecular_function	GO:0015979//photosynthesis
LOC_Os05g48800	3	0	0	DI19-1	PREDICTED: protein DEHYDRATION-INDUCED 19 isoform X1 [Oryza sativa Japonica Group]	-	-	-	-	-	GO:0005515//protein binding	GO:0006950//response to stress;GO:0006950//response to stress;GO:0006950//response to stress;GO:0009628//response to abiotic stimulus;GO:0009628//response to abiotic stimulus;GO:0009628//response to abiotic stimulus
LOC_Os05g48930	6	0	0	GRXS9	PREDICTED: monothiol glutaredoxin-S9 [Oryza sativa Japonica Group]	-	-	-	-	GO:0005575//cellular_component	GO:0003674//molecular_function;GO:0003824//catalytic activity;GO:0005515//protein binding	GO:0007165//signal transduction;GO:0008150//biological_process;GO:0008152//metabolic process;GO:0009719//response to endogenous stimulus
LOC_Os05g49890	6	0	0	RAN2	PREDICTED: GTP-binding nuclear protein Ran-2 [Oryza brachyantha]	Genetic Information Processing;Genetic Information Processing	Translation;Translation	ko03013//RNA transport;ko03008//Ribosome biogenesis in eukaryotes	K07936;K07936	GO:0005575//cellular_component;GO:0005575//cellular_component;GO:0005575//cellular_component	GO:0000166//nucleotide binding;GO:0000166//nucleotide binding;GO:0000166//nucleotide binding;GO:0005515//protein binding;GO:0005515//protein binding;GO:0005515//protein binding;GO:0016787//hydrolase activity;GO:0016787//hydrolase activity;GO:0016787//hydrolase activity	GO:0006139//nucleobase-containing compound metabolic process;GO:0006139//nucleobase-containing compound metabolic process;GO:0006139//nucleobase-containing compound metabolic process;GO:0006810//transport;GO:0006810//transport;GO:0006810//transport;GO:0009056//catabolic process;GO:0009056//catabolic process;GO:0009056//catabolic process;GO:0009987//cellular process;GO:0009987//cellular process;GO…
LOC_Os05g50100	2	0	0	--	PREDICTED: uncharacterized protein LOC4339695 [Oryza sativa Japonica Group]	-	-	-	-	-	-	-
LOC_Os06g02144	2	0	0	G6PGH1	PREDICTED: 6-phosphogluconate dehydrogenase, decarboxylating 1 [Oryza sativa Japonica Group]	Metabolism;Metabolism;Metabolism;Metabolism;Metabolism	Global and overview maps;Global and overview maps;Global and overview maps;Metabolism of other amino acids;Carbohydrate metabolism	ko01100//Metabolic pathways;ko01110//Biosynthesis of secondary metabolites;ko01200//Carbon metabolism;ko00480//Glutathione metabolism;ko00030//Pentose phosphate pathway	K00033;K00033;K00033;K00033;K00033	GO:0005777//peroxisome;GO:0005777//peroxisome;GO:0005829//cytosol;GO:0005829//cytosol	GO:0000166//nucleotide binding;GO:0000166//nucleotide binding;GO:0003824//catalytic activity;GO:0003824//catalytic activity;GO:0005488//binding;GO:0005488//binding	GO:0006950//response to stress;GO:0006950//response to stress;GO:0008152//metabolic process;GO:0008152//metabolic process;GO:0009628//response to abiotic stimulus;GO:0009628//response to abiotic stimulus
LOC_Os06g03520	3	0	0	--	Os06g0153100 [Oryza sativa Japonica Group]	-	-	-	-	GO:0005575//cellular_component	GO:0003674//molecular_function	GO:0008150//biological_process
LOC_Os06g04020	6	0	0	--	PREDICTED: histone H1 [Oryza sativa Japonica Group]	-	-	-	-	GO:0005622//intracellular;GO:0005634//nucleus	GO:0003677//DNA binding;GO:0003682//chromatin binding	GO:0006259//DNA metabolic process;GO:0006950//response to stress;GO:0009628//response to abiotic stimulus;GO:0016043//cellular component organization
LOC_Os06g04070	1	0	0	ADC1	PREDICTED: arginine decarboxylase 1 [Oryza sativa Japonica Group]	Metabolism;Metabolism	Global and overview maps;Amino acid metabolism	ko01100//Metabolic pathways;ko00330//Arginine and proline metabolism	K01583;K01583	-	GO:0003824//catalytic activity	GO:0000003//reproduction;GO:0006950//response to stress;GO:0009058//biosynthetic process;GO:0009628//response to abiotic stimulus;GO:0009719//response to endogenous stimulus;GO:0009790//embryo development;GO:0009791//post-embryonic development;GO:0009987//cellular process
LOC_Os06g04230	6	0	0	--	Os06g0133400, partial [Oryza sativa Japonica Group]	-	-	-	-	-	-	-
LOC_Os06g04240	4	0	0	--	Os06g0133400, partial [Oryza sativa Japonica Group]	-	-	-	-	-	-	-
LOC_Os06g04990	3	0	0	--	PREDICTED: early nodulin-93 [Oryza sativa Japonica Group]	-	-	-	-	GO:0005739//mitochondrion	GO:0003674//molecular_function	-
LOC_Os06g05000	3	0	0	--	PREDICTED: early nodulin-93 [Oryza sativa Japonica Group]	-	-	-	-	GO:0005739//mitochondrion	GO:0003674//molecular_function	-
LOC_Os06g05010	3	0	0	--	PREDICTED: early nodulin-93 [Oryza sativa Japonica Group]	-	-	-	-	GO:0005739//mitochondrion;GO:0005739//mitochondrion	GO:0003674//molecular_function;GO:0003674//molecular_function	-
LOC_Os06g05020	3	0	0	--	PREDICTED: early nodulin-93 [Oryza sativa Japonica Group]	-	-	-	-	GO:0005739//mitochondrion;GO:0005739//mitochondrion	GO:0003674//molecular_function;GO:0003674//molecular_function	-
LOC_Os06g07600	4	0	0	RFS6	PREDICTED: probable galactinol--sucrose galactosyltransferase 6 [Oryza sativa Japonica Group]	Metabolism	Carbohydrate metabolism	ko00052//Galactose metabolism	K06617	GO:0005575//cellular_component;GO:0009536//plastid	GO:0016787//hydrolase activity	GO:0006950//response to stress;GO:0008150//biological_process;GO:0008152//metabolic process;GO:0009628//response to abiotic stimulus
LOC_Os06g10650	6	0	0	DSP2	PREDICTED: probable tyrosine-protein phosphatase At1g05000 [Oryza sativa Japonica Group]	-	-	-	-	GO:0005575//cellular_component	GO:0016787//hydrolase activity	GO:0008152//metabolic process;GO:0009987//cellular process
LOC_Os06g11290	2	0	0	OPR1	PREDICTED: 12-oxophytodienoate reductase 1 isoform X2 [Oryza sativa Japonica Group]	Metabolism;Metabolism;Metabolism	Global and overview maps;Global and overview maps;Lipid metabolism	ko01100//Metabolic pathways;ko01110//Biosynthesis of secondary metabolites;ko00592//alpha-Linolenic acid metabolism	K05894;K05894;K05894	GO:0005829//cytosol	GO:0003824//catalytic activity	GO:0006629//lipid metabolic process;GO:0006950//response to stress;GO:0007275//multicellular organism development;GO:0008150//biological_process;GO:0008152//metabolic process;GO:0009987//cellular process
LOC_Os06g13810	3	0	0	PFP-BETA	PREDICTED: pyrophosphate--fructose 6-phosphate 1-phosphotransferase subunit beta [Oryza sativa Japonica Group]	Metabolism;Metabolism;Metabolism;Metabolism;Metabolism	Global and overview maps;Global and overview maps;Carbohydrate metabolism;Carbohydrate metabolism;Carbohydrate metabolism	ko01100//Metabolic pathways;ko01110//Biosynthesis of secondary metabolites;ko00010//Glycolysis / Gluconeogenesis;ko00051//Fructose and mannose metabolism;ko00030//Pentose phosphate pathway	K00895;K00895;K00895;K00895;K00895	GO:0005575//cellular_component;GO:0005575//cellular_component;GO:0005618//cell wall;GO:0005618//cell wall;GO:0005829//cytosol;GO:0005829//cytosol;GO:0016020//membrane;GO:0016020//membrane	GO:0016301//kinase activity;GO:0016301//kinase activity	GO:0005975//carbohydrate metabolic process;GO:0005975//carbohydrate metabolic process;GO:0006091//generation of precursor metabolites and energy;GO:0006091//generation of precursor metabolites and energy;GO:0008150//biological_process;GO:0008150//biological_process;GO:0009056//catabolic process;GO:0009056//catabolic process;GO:0009987//cellular process;GO:0009987//cellular process;GO:0015979//pho…
LOC_Os06g13880	2	0	0	--	unknown protein [Oryza sativa Japonica Group]	-	-	-	-	-	-	-
LOC_Os06g13940	2	0	0	--	Os06g0250100 [Oryza sativa Japonica Group]	-	-	-	-	-	-	-
LOC_Os06g14780	1	0	0	At1g66480	Os06g0260000 [Oryza sativa Japonica Group]	-	-	-	-	GO:0005575//cellular_component;GO:0005575//cellular_component	GO:0003674//molecular_function;GO:0003674//molecular_function	GO:0008150//biological_process;GO:0008150//biological_process
LOC_Os06g15760	1	0	0	APCB1	PREDICTED: aspartic proteinase Asp1-like [Oryza sativa Japonica Group]	-	-	-	-	-	GO:0016787//hydrolase activity	GO:0019538//protein metabolic process
LOC_Os06g27560	1	0	0	pomgnt2	PREDICTED: HGA4 isoform X1 [Zea mays]	-	-	-	-	GO:0005575//cellular_component	GO:0016740//transferase activity	GO:0008150//biological_process;GO:0008152//metabolic process
LOC_Os06g30970	6	0	0	UBC28	PREDICTED: ubiquitin-conjugating enzyme E2-17 kDa [Oryza sativa Japonica Group]	Genetic Information Processing;Genetic Information Processing	Folding, sorting and degradation;Folding, sorting and degradation	ko04141//Protein processing in endoplasmic reticulum;ko04120//Ubiquitin mediated proteolysis	K06689;K06689	GO:0005886//plasma membrane	GO:0003824//catalytic activity	GO:0006464//cellular protein modification process;GO:0009056//catabolic process;GO:0009987//cellular process;GO:0019538//protein metabolic process
LOC_Os06g35650	7	0	0	At5g44440	PREDICTED: tetrahydrocannabinolic acid synthase [Oryza sativa Japonica Group]	-	-	-	-	GO:0005623//cell	GO:0003674//molecular_function;GO:0003824//catalytic activity;GO:0005488//binding	GO:0008152//metabolic process
LOC_Os06g35700	7	0	0	At4g20820	PREDICTED: inactive tetrahydrocannabinolic acid synthase [Oryza sativa Japonica Group]	-	-	-	-	GO:0005623//cell	GO:0003674//molecular_function;GO:0003824//catalytic activity;GO:0005488//binding	GO:0008152//metabolic process
LOC_Os06g36390	3	0	0	--	hypothetical protein OsJ_21689 [Oryza sativa Japonica Group]	-	-	-	-	GO:0005575//cellular_component	GO:0003674//molecular_function	GO:0008150//biological_process
LOC_Os06g37300	7	0	0	CYP701A8	PREDICTED: ent-sandaracopimaradiene 3-hydroxylase [Oryza sativa Japonica Group]	Metabolism;Metabolism	Global and overview maps;Metabolism of terpenoids and polyketides	ko01110//Biosynthesis of secondary metabolites;ko00904//Diterpenoid biosynthesis	K21719;K21719	GO:0005623//cell;GO:0005623//cell;GO:0005783//endoplasmic reticulum;GO:0005783//endoplasmic reticulum;GO:0009536//plastid;GO:0009536//plastid;GO:0016020//membrane;GO:0016020//membrane	GO:0019825//oxygen binding;GO:0019825//oxygen binding	GO:0006629//lipid metabolic process;GO:0006629//lipid metabolic process;GO:0007165//signal transduction;GO:0007165//signal transduction;GO:0009058//biosynthetic process;GO:0009058//biosynthetic process;GO:0009719//response to endogenous stimulus;GO:0009719//response to endogenous stimulus;GO:0009987//cellular process;GO:0009987//cellular process
LOC_Os06g39240	3	0	0	MBF1C	PREDICTED: multiprotein-bridging factor 1c [Oryza sativa Japonica Group]	-	-	-	-	GO:0005730//nucleolus;GO:0005730//nucleolus	GO:0003674//molecular_function;GO:0003674//molecular_function;GO:0003677//DNA binding;GO:0003677//DNA binding;GO:0003700//transcription factor activity, sequence-specific DNA binding;GO:0003700//transcription factor activity, sequence-specific DNA binding	GO:0006139//nucleobase-containing compound metabolic process;GO:0006139//nucleobase-containing compound metabolic process;GO:0006950//response to stress;GO:0006950//response to stress;GO:0007165//signal transduction;GO:0007165//signal transduction;GO:0009058//biosynthetic process;GO:0009058//biosynthetic process;GO:0009628//response to abiotic stimulus;GO:0009628//response to abiotic stimulus;GO:…
LOC_Os06g39708	5	0	0	psbB	photosystem II 47kDa protein _ chloroplast [Oryza sativa Japonica Group]	Metabolism;Metabolism	Global and overview maps;Energy metabolism	ko01100//Metabolic pathways;ko00195//Photosynthesis	K02704;K02704	GO:0009536//plastid;GO:0009579//thylakoid;GO:0016020//membrane	GO:0005488//binding	GO:0006091//generation of precursor metabolites and energy;GO:0015979//photosynthesis;GO:0016043//cellular component organization
LOC_Os06g39712	5	0	0	clpP	ATP-dependent Clp protease proteolytic subunit (chloroplast) [Oryza nivara]	-	-	-	-	GO:0009536//plastid;GO:0009579//thylakoid;GO:0016020//membrane	GO:0016787//hydrolase activity	GO:0019538//protein metabolic process
LOC_Os06g39718	5	0	0	rpl33	ribosomal protein L33 [Oryza sativa Japonica Group]	Genetic Information Processing	Translation	ko03010//Ribosome	K02913	GO:0005840//ribosome;GO:0009536//plastid	GO:0005198//structural molecule activity	GO:0006412//translation
LOC_Os06g41010	6	0	0	SAP8	PREDICTED: zinc finger A20 and AN1 domain-containing stress-associated protein 8 [Oryza sativa Japonica Group]	-	-	-	-	-	GO:0003677//DNA binding;GO:0003677//DNA binding;GO:0003677//DNA binding;GO:0005488//binding;GO:0005488//binding;GO:0005488//binding	GO:0008150//biological_process;GO:0008150//biological_process;GO:0008150//biological_process
LOC_Os06g42720	3	0	0	AVT6A	PREDICTED: sodium-coupled neutral amino acid transporter 2 [Oryza sativa Japonica Group]	-	-	-	-	GO:0005773//vacuole;GO:0016020//membrane	GO:0005215//transporter activity	GO:0006810//transport;GO:0009987//cellular process
LOC_Os06g44010	6	0	0	WRKY28	RecName: Full=WRKY transcription factor WRKY28; Short=OsWRKY28	-	-	-	-	GO:0005634//nucleus	GO:0003700//transcription factor activity, sequence-specific DNA binding;GO:0005515//protein binding	GO:0006139//nucleobase-containing compound metabolic process;GO:0006950//response to stress;GO:0008150//biological_process;GO:0009058//biosynthetic process;GO:0009607//response to biotic stimulus
LOC_Os06g45060	3	0	0	--	PREDICTED: uncharacterized protein LOC4341746 [Oryza sativa Japonica Group]	-	-	-	-	-	GO:0003674//molecular_function	GO:0008150//biological_process
LOC_Os06g45090	3	0	0	--	Os06g0661766 [Oryza sativa Japonica Group]	-	-	-	-	-	GO:0003674//molecular_function;GO:0003674//molecular_function	GO:0008150//biological_process;GO:0008150//biological_process
LOC_Os06g46435	5	0	0	ndhD	NADH dehydrogenase subunit 4 [Oryza sativa Japonica Group]	Metabolism;Metabolism	Global and overview maps;Energy metabolism	ko01100//Metabolic pathways;ko00190//Oxidative phosphorylation	K05575;K05575	GO:0009536//plastid	GO:0003824//catalytic activity	GO:0006091//generation of precursor metabolites and energy;GO:0008152//metabolic process
LOC_Os06g46970	6	0	0	--	unknown protein [Oryza sativa Japonica Group]	-	-	-	-	GO:0005575//cellular_component	GO:0003674//molecular_function	GO:0006950//response to stress
LOC_Os06g48030	9	0	0	PER16	PREDICTED: peroxidase 16 [Oryza sativa Japonica Group]	Metabolism;Metabolism;Metabolism	Global and overview maps;Global and overview maps;Biosynthesis of other secondary metabolites	ko01100//Metabolic pathways;ko01110//Biosynthesis of secondary metabolites;ko00940//Phenylpropanoid biosynthesis	K00430;K00430;K00430	GO:0005623//cell;GO:0005623//cell	GO:0003824//catalytic activity;GO:0003824//catalytic activity;GO:0005488//binding;GO:0005488//binding	GO:0006950//response to stress;GO:0006950//response to stress;GO:0008152//metabolic process;GO:0008152//metabolic process
LOC_Os06g48600	3	0	0	--	PREDICTED: macrophage migration inhibitory factor homolog [Oryza sativa Japonica Group]	Metabolism;Metabolism	Amino acid metabolism;Amino acid metabolism	ko00360//Phenylalanine metabolism;ko00350//Tyrosine metabolism	K07253;K07253	GO:0009536//plastid	-	GO:0006950//response to stress;GO:0009607//response to biotic stimulus
LOC_Os06g50230	6	0	0	--	unknown protein [Oryza sativa Japonica Group]	-	-	-	-	-	-	-
LOC_Os06g51220	6	0	0	HMGB2	PREDICTED: DNA-binding protein MNB1B [Oryza sativa Japonica Group]	Genetic Information Processing	Replication and repair	ko03410//Base excision repair	K10802	GO:0005622//intracellular;GO:0005622//intracellular;GO:0005622//intracellular;GO:0005634//nucleus;GO:0005634//nucleus;GO:0005634//nucleus	GO:0003677//DNA binding;GO:0003677//DNA binding;GO:0003677//DNA binding;GO:0003682//chromatin binding;GO:0003682//chromatin binding;GO:0003682//chromatin binding;GO:0003700//transcription factor activity, sequence-specific DNA binding;GO:0003700//transcription factor activity, sequence-specific DNA binding;GO:0003700//transcription factor activity, sequence-specific DNA binding;GO:0005198//struct…	GO:0006139//nucleobase-containing compound metabolic process;GO:0006139//nucleobase-containing compound metabolic process;GO:0006139//nucleobase-containing compound metabolic process;GO:0009058//biosynthetic process;GO:0009058//biosynthetic process;GO:0009058//biosynthetic process;GO:0009987//cellular process;GO:0009987//cellular process;GO:0009987//cellular process;GO:0016043//cellular component…
LOC_Os07g01560	2	0	0	MST3	PREDICTED: sugar carrier protein C [Oryza sativa Japonica Group]	-	-	-	-	GO:0005575//cellular_component;GO:0005575//cellular_component;GO:0005634//nucleus;GO:0005634//nucleus;GO:0005773//vacuole;GO:0005773//vacuole;GO:0005886//plasma membrane;GO:0005886//plasma membrane;GO:0016020//membrane;GO:0016020//membrane	GO:0005215//transporter activity;GO:0005215//transporter activity	GO:0006810//transport;GO:0006810//transport;GO:0009987//cellular process;GO:0009987//cellular process
LOC_Os07g02940	2	0	0	--	PREDICTED: uncharacterized protein LOC9268981 [Oryza sativa Japonica Group]	-	-	-	-	GO:0005576//extracellular region	GO:0005515//protein binding	GO:0008150//biological_process
LOC_Os07g05365	3	0	0	PSBR	PREDICTED: photosystem II 10 kDa polypeptide, chloroplastic-like [Oryza sativa Japonica Group]	Metabolism;Metabolism	Global and overview maps;Energy metabolism	ko01100//Metabolic pathways;ko00195//Photosynthesis	K03541;K03541	GO:0009536//plastid;GO:0009579//thylakoid;GO:0016020//membrane	GO:0003674//molecular_function	GO:0006091//generation of precursor metabolites and energy;GO:0015979//photosynthesis;GO:0016043//cellular component organization
LOC_Os07g08710	6	0	0	At2g30620	PREDICTED: histone H1 [Oryza sativa Japonica Group]	-	-	-	-	GO:0005622//intracellular;GO:0005622//intracellular;GO:0005634//nucleus;GO:0005634//nucleus;GO:0005730//nucleolus;GO:0005730//nucleolus	GO:0003677//DNA binding;GO:0003677//DNA binding	GO:0006259//DNA metabolic process;GO:0006259//DNA metabolic process;GO:0016043//cellular component organization;GO:0016043//cellular component organization
LOC_Os07g22504	5	0	0	ndhD	chloroplast NADH dehydrogenase ND4 [Oryza sativa Japonica Group]	Metabolism;Metabolism	Global and overview maps;Energy metabolism	ko01100//Metabolic pathways;ko00190//Oxidative phosphorylation	K05575;K05575	GO:0009536//plastid	GO:0003824//catalytic activity	GO:0006091//generation of precursor metabolites and energy;GO:0008152//metabolic process
LOC_Os07g25430	9	0	0	PSAE	PREDICTED: photosystem I reaction center subunit IV, chloroplastic [Oryza sativa Japonica Group]	Metabolism;Metabolism	Global and overview maps;Energy metabolism	ko01100//Metabolic pathways;ko00195//Photosynthesis	K02693;K02693	GO:0009536//plastid;GO:0009579//thylakoid;GO:0016020//membrane	GO:0003824//catalytic activity	GO:0015979//photosynthesis
LOC_Os07g26110	7	0	0	Os07g0442900	PREDICTED: CASP-like protein 1D1 [Oryza sativa Japonica Group]	-	-	-	-	GO:0005575//cellular_component	GO:0003674//molecular_function	GO:0008150//biological_process
LOC_Os07g26690	9	0	0	PIP2-1	PREDICTED: probable aquaporin PIP2-1 [Oryza sativa Japonica Group]	-	-	-	-	GO:0005575//cellular_component;GO:0005773//vacuole;GO:0005886//plasma membrane;GO:0009536//plastid;GO:0016020//membrane;GO:0016020//membrane	GO:0005215//transporter activity;GO:0005215//transporter activity;GO:0005515//protein binding	GO:0006810//transport;GO:0006810//transport;GO:0006950//response to stress;GO:0009628//response to abiotic stimulus;GO:0009719//response to endogenous stimulus;GO:0009987//cellular process;GO:0009987//cellular process
LOC_Os07g30970	6	0	0	NDKR	PREDICTED: nucleoside diphosphate kinase 1 [Oryza sativa Japonica Group]	Metabolism;Metabolism;Metabolism;Metabolism;Environmental Information Processing	Global and overview maps;Global and overview maps;Nucleotide metabolism;Nucleotide metabolism;Signal transduction	ko01100//Metabolic pathways;ko01110//Biosynthesis of secondary metabolites;ko00230//Purine metabolism;ko00240//Pyrimidine metabolism;ko04016//MAPK signaling pathway - plant	K00940;K00940;K00940;K00940;K00940	GO:0005575//cellular_component;GO:0005575//cellular_component;GO:0005576//extracellular region;GO:0005576//extracellular region;GO:0005773//vacuole;GO:0005773//vacuole;GO:0005777//peroxisome;GO:0005777//peroxisome;GO:0005829//cytosol;GO:0005829//cytosol;GO:0005886//plasma membrane;GO:0005886//plasma membrane;GO:0009536//plastid;GO:0009536//plastid;GO:0016020//membrane;GO:0016020//membrane	GO:0000166//nucleotide binding;GO:0000166//nucleotide binding;GO:0016301//kinase activity;GO:0016301//kinase activity	GO:0006139//nucleobase-containing compound metabolic process;GO:0006139//nucleobase-containing compound metabolic process;GO:0006950//response to stress;GO:0006950//response to stress;GO:0008150//biological_process;GO:0008150//biological_process;GO:0009058//biosynthetic process;GO:0009058//biosynthetic process;GO:0009628//response to abiotic stimulus;GO:0009628//response to abiotic stimulus
LOC_Os07g32680	7	0	0	--	Os07g0511100, partial [Oryza sativa Japonica Group]	-	-	-	-	-	-	-
LOC_Os07g33660	4	0	0	LTD	PREDICTED: protein LHCP TRANSLOCATION DEFECT [Oryza sativa Japonica Group]	-	-	-	-	GO:0009536//plastid	GO:0003674//molecular_function	GO:0009628//response to abiotic stimulus;GO:0009987//cellular process;GO:0016043//cellular component organization
LOC_Os07g34589	6	0	0	GOS2	PREDICTED: protein translation factor SUI1 homolog [Oryza sativa Japonica Group]	Genetic Information Processing	Translation	ko03013//RNA transport	K03113	-	GO:0008135//translation factor activity, RNA binding;GO:0008135//translation factor activity, RNA binding;GO:0008135//translation factor activity, RNA binding;GO:0008135//translation factor activity, RNA binding	GO:0006412//translation;GO:0006412//translation;GO:0006412//translation;GO:0006412//translation
LOC_Os07g34640	4	0	0	PDRP1	PREDICTED: probable pyruvate, phosphate dikinase regulatory protein, chloroplastic isoform X3 [Oryza sativa Japonica Group]	-	-	-	-	GO:0009536//plastid;GO:0009536//plastid	GO:0016301//kinase activity;GO:0016301//kinase activity;GO:0016787//hydrolase activity;GO:0016787//hydrolase activity	GO:0006464//cellular protein modification process;GO:0006464//cellular protein modification process;GO:0008150//biological_process;GO:0008150//biological_process;GO:0008152//metabolic process;GO:0008152//metabolic process;GO:0009987//cellular process;GO:0009987//cellular process
LOC_Os07g34940	1	0	0	nep1	PREDICTED: aspartic proteinase nepenthesin-1 [Oryza sativa Japonica Group]	-	-	-	-	GO:0005623//cell	GO:0016787//hydrolase activity	GO:0019538//protein metabolic process
LOC_Os07g36600	6	0	0	PHOS34	CHP-rich zinc finger protein-like [Oryza sativa Japonica Group]	-	-	-	-	GO:0005829//cytosol;GO:0005829//cytosol;GO:0005829//cytosol;GO:0005886//plasma membrane;GO:0005886//plasma membrane;GO:0005886//plasma membrane	-	GO:0006950//response to stress;GO:0006950//response to stress;GO:0006950//response to stress
LOC_Os07g37030	9	0	0	petC	PREDICTED: cytochrome b6-f complex iron-sulfur subunit, chloroplastic [Oryza sativa Japonica Group]	Metabolism;Metabolism	Global and overview maps;Energy metabolism	ko01100//Metabolic pathways;ko00195//Photosynthesis	K02636;K02636	GO:0005886//plasma membrane;GO:0009536//plastid;GO:0009579//thylakoid;GO:0016020//membrane	GO:0003674//molecular_function;GO:0005515//protein binding	GO:0006091//generation of precursor metabolites and energy;GO:0006950//response to stress;GO:0009607//response to biotic stimulus;GO:0009628//response to abiotic stimulus;GO:0015979//photosynthesis
LOC_Os07g37454	9	0	0	2-Oct	Os07g0561800, partial [Oryza sativa Japonica Group]	-	-	-	-	GO:0016020//membrane	GO:0005215//transporter activity	GO:0006810//transport;GO:0009987//cellular process
LOC_Os07g39510	6	0	0	At3g08990	protein yippee-like OJ1003C07.11 [Zea mays]	-	-	-	-	GO:0005623//cell;GO:0005623//cell	GO:0003674//molecular_function;GO:0003674//molecular_function;GO:0003674//molecular_function	GO:0008150//biological_process;GO:0008150//biological_process;GO:0008150//biological_process
LOC_Os07g39860	6	0	0	--	Os07g0587300, partial [Oryza sativa Japonica Group]	-	-	-	-	-	-	-
LOC_Os07g42960	1	0	0	DAHPS2	PREDICTED: phospho-2-dehydro-3-deoxyheptonate aldolase 2, chloroplastic [Oryza sativa Japonica Group]	Metabolism;Metabolism;Metabolism;Metabolism	Global and overview maps;Global and overview maps;Global and overview maps;Amino acid metabolism	ko01100//Metabolic pathways;ko01110//Biosynthesis of secondary metabolites;ko01230//Biosynthesis of amino acids;ko00400//Phenylalanine, tyrosine and tryptophan biosynthesis	K01626;K01626;K01626;K01626	GO:0016020//membrane;GO:0016020//membrane	GO:0016740//transferase activity;GO:0016740//transferase activity	GO:0008152//metabolic process;GO:0008152//metabolic process;GO:0009058//biosynthetic process;GO:0009058//biosynthetic process;GO:0009987//cellular process;GO:0009987//cellular process
LOC_Os07g47620	3	0	0	--	PREDICTED: universal stress protein YxiE [Oryza sativa Japonica Group]	-	-	-	-	GO:0005773//vacuole	GO:0003674//molecular_function	GO:0006950//response to stress
LOC_Os07g47670	4	0	0	--	Os07g0673900, partial [Oryza sativa Japonica Group]	-	-	-	-	-	GO:0003674//molecular_function;GO:0003674//molecular_function	GO:0006950//response to stress;GO:0006950//response to stress
LOC_Os07g48010	2	0	0	PRX112	PREDICTED: peroxidase 2-like [Oryza sativa Japonica Group]	Metabolism;Metabolism;Metabolism	Global and overview maps;Global and overview maps;Biosynthesis of other secondary metabolites	ko01100//Metabolic pathways;ko01110//Biosynthesis of secondary metabolites;ko00940//Phenylpropanoid biosynthesis	K00430;K00430;K00430	GO:0005576//extracellular region;GO:0005618//cell wall;GO:0005829//cytosol	GO:0003824//catalytic activity;GO:0005515//protein binding	GO:0006950//response to stress;GO:0008152//metabolic process
LOC_Os07g48630	4	0	0	EIL1	PREDICTED: ETHYLENE INSENSITIVE 3-like 1 protein [Oryza sativa Japonica Group]	Environmental Information Processing;Environmental Information Processing	Signal transduction;Signal transduction	ko04075//Plant hormone signal transduction;ko04016//MAPK signaling pathway - plant	K14514;K14514	-	GO:0003700//transcription factor activity, sequence-specific DNA binding;GO:0003700//transcription factor activity, sequence-specific DNA binding	GO:0006139//nucleobase-containing compound metabolic process;GO:0006139//nucleobase-containing compound metabolic process;GO:0006950//response to stress;GO:0006950//response to stress;GO:0007165//signal transduction;GO:0007165//signal transduction;GO:0009058//biosynthetic process;GO:0009058//biosynthetic process;GO:0009607//response to biotic stimulus;GO:0009607//response to biotic stimulus;GO:00…
LOC_Os08g01380	3	0	0	ADI1	PREDICTED: ferredoxin-1, chloroplastic [Oryza sativa Japonica Group]	Metabolism	Energy metabolism	ko00195//Photosynthesis	K02639	GO:0009536//plastid;GO:0009536//plastid	GO:0003674//molecular_function;GO:0003674//molecular_function;GO:0005488//binding;GO:0005488//binding;GO:0005515//protein binding;GO:0005515//protein binding	GO:0006091//generation of precursor metabolites and energy;GO:0006091//generation of precursor metabolites and energy;GO:0009628//response to abiotic stimulus;GO:0009628//response to abiotic stimulus;GO:0015979//photosynthesis;GO:0015979//photosynthesis
LOC_Os08g02700	1	0	0	FBA1	PREDICTED: fructose-bisphosphate aldolase cytoplasmic isozyme-like [Oryza sativa Japonica Group]	Metabolism;Metabolism;Metabolism;Metabolism;Metabolism;Metabolism;Metabolism;Metabolism	Global and overview maps;Global and overview maps;Global and overview maps;Global and overview maps;Carbohydrate metabolism;Energy metabolism;Carbohydrate metabolism;Carbohydrate metabolism	ko01100//Metabolic pathways;ko01110//Biosynthesis of secondary metabolites;ko01200//Carbon metabolism;ko01230//Biosynthesis of amino acids;ko00010//Glycolysis / Gluconeogenesis;ko00710//Carbon fixation in photosynthetic organisms;ko00051//Fructose and mannose metabolism;ko00030//Pentose phosphate pathway	K01623;K01623;K01623;K01623;K01623;K01623;K01623;K01623	GO:0005575//cellular_component;GO:0005739//mitochondrion;GO:0005829//cytosol;GO:0005886//plasma membrane;GO:0016020//membrane	GO:0005488//binding	GO:0005975//carbohydrate metabolic process;GO:0006139//nucleobase-containing compound metabolic process;GO:0006950//response to stress;GO:0008150//biological_process;GO:0009056//catabolic process;GO:0009628//response to abiotic stimulus
LOC_Os08g03350	2	0	0	LHT1	PREDICTED: lysine histidine transporter 1 [Oryza sativa Japonica Group]	-	-	-	-	GO:0005886//plasma membrane;GO:0016020//membrane	GO:0005215//transporter activity	GO:0006810//transport;GO:0009628//response to abiotic stimulus;GO:0009987//cellular process
LOC_Os08g03420	3	0	0	At3g27220	PREDICTED: kelch repeat-containing protein At3g27220 [Oryza sativa Japonica Group]	-	-	-	-	GO:0005794//Golgi apparatus;GO:0005794//Golgi apparatus;GO:0005794//Golgi apparatus;GO:0005794//Golgi apparatus	-	GO:0008150//biological_process;GO:0008150//biological_process;GO:0008150//biological_process;GO:0008150//biological_process
LOC_Os08g04210	6	0	0	CRRSP55	PREDICTED: cysteine-rich repeat secretory protein 55 [Oryza sativa Japonica Group]	-	-	-	-	GO:0005623//cell	GO:0003674//molecular_function	GO:0009628//response to abiotic stimulus
LOC_Os08g04240	2	0	0	CRRSP55	PREDICTED: cysteine-rich repeat secretory protein 55 [Oryza sativa Japonica Group]	-	-	-	-	GO:0005623//cell	GO:0003674//molecular_function	GO:0009628//response to abiotic stimulus
LOC_Os08g04340	2	0	0	UCC1	PREDICTED: mavicyanin [Oryza sativa Japonica Group]	-	-	-	-	GO:0016020//membrane	GO:0003674//molecular_function;GO:0005488//binding	-
LOC_Os08g04350	7	0	0	UCC1	PREDICTED: mavicyanin [Oryza sativa Japonica Group]	-	-	-	-	GO:0016020//membrane	GO:0003674//molecular_function;GO:0005488//binding	-
LOC_Os08g04370	2	0	0	--	PREDICTED: mavicyanin [Oryza sativa Japonica Group]	-	-	-	-	GO:0016020//membrane	GO:0003674//molecular_function;GO:0005488//binding	-
LOC_Os08g04540	7	0	0	TDC1	PREDICTED: aromatic-L-amino-acid decarboxylase [Oryza sativa Japonica Group]	Metabolism;Metabolism;Metabolism;Metabolism;Metabolism;Metabolism;Metabolism;Metabolism	Global and overview maps;Global and overview maps;Amino acid metabolism;Amino acid metabolism;Biosynthesis of other secondary metabolites;Amino acid metabolism;Biosynthesis of other secondary metabolites;Biosynthesis of other secondary metabolites	ko01100//Metabolic pathways;ko01110//Biosynthesis of secondary metabolites;ko00360//Phenylalanine metabolism;ko00380//Tryptophan metabolism;ko00901//Indole alkaloid biosynthesis;ko00350//Tyrosine metabolism;ko00950//Isoquinoline alkaloid biosynthesis;ko00965//Betalain biosynthesis	K01593;K01593;K01593;K01593;K01593;K01593;K01593;K01593	GO:0005575//cellular_component	GO:0003824//catalytic activity;GO:0005488//binding	GO:0006950//response to stress;GO:0008152//metabolic process;GO:0009987//cellular process
LOC_Os08g06280	6	0	0	LSD1	PREDICTED: protein LSD1 isoform X1 [Oryza sativa Japonica Group]	-	-	-	-	GO:0005623//cell;GO:0005623//cell;GO:0005623//cell;GO:0005623//cell;GO:0005623//cell;GO:0005623//cell;GO:0005623//cell	GO:0003677//DNA binding;GO:0003677//DNA binding;GO:0003677//DNA binding;GO:0003677//DNA binding;GO:0003677//DNA binding;GO:0003677//DNA binding;GO:0003677//DNA binding	GO:0006950//response to stress;GO:0006950//response to stress;GO:0006950//response to stress;GO:0006950//response to stress;GO:0006950//response to stress;GO:0006950//response to stress;GO:0006950//response to stress;GO:0008152//metabolic process;GO:0008152//metabolic process;GO:0008152//metabolic process;GO:0008152//metabolic process;GO:0008152//metabolic process;GO:0008152//metabolic process;GO…
LOC_Os08g14570	7	0	0	CPR	PREDICTED: NADPH--cytochrome P450 reductase [Oryza sativa Japonica Group]	-	-	-	-	GO:0005783//endoplasmic reticulum;GO:0009536//plastid	GO:0003824//catalytic activity	GO:0008152//metabolic process;GO:0009987//cellular process;GO:0019748//secondary metabolic process
LOC_Os08g15296	8	0	0	psbH	photosystem II protein H (chloroplast) [Oryza sativa Indica Group]	Metabolism;Metabolism	Global and overview maps;Energy metabolism	ko01100//Metabolic pathways;ko00195//Photosynthesis	K02709;K02709	GO:0009536//plastid;GO:0009579//thylakoid;GO:0016020//membrane	GO:0005488//binding	GO:0006091//generation of precursor metabolites and energy;GO:0015979//photosynthesis
LOC_Os08g15306	5	0	0	rpl20	ribosomal protein L20 (chloroplast) [Oryza nivara]	Genetic Information Processing	Translation	ko03010//Ribosome	K02887	GO:0005840//ribosome;GO:0009536//plastid	GO:0005198//structural molecule activity	GO:0006412//translation
LOC_Os08g15322	5	0	0	psbE	photosystem II protein V [Oryza sativa Japonica Group]	Metabolism;Metabolism	Global and overview maps;Energy metabolism	ko01100//Metabolic pathways;ko00195//Photosynthesis	K02707;K02707	GO:0009536//plastid;GO:0009579//thylakoid;GO:0016020//membrane	GO:0003674//molecular_function;GO:0005488//binding	GO:0006091//generation of precursor metabolites and energy;GO:0015979//photosynthesis
LOC_Os08g25140	6	0	0	GEK1	PREDICTED: D-aminoacyl-tRNA deacylase [Oryza sativa Japonica Group]	-	-	-	-	GO:0005829//cytosol	GO:0016787//hydrolase activity	GO:0008150//biological_process;GO:0008152//metabolic process
LOC_Os08g25720	3	0	0	PFP-ALPHA	PREDICTED: pyrophosphate--fructose 6-phosphate 1-phosphotransferase subunit alpha [Oryza sativa Japonica Group]	Metabolism;Metabolism;Metabolism;Metabolism;Metabolism	Global and overview maps;Global and overview maps;Carbohydrate metabolism;Carbohydrate metabolism;Carbohydrate metabolism	ko01100//Metabolic pathways;ko01110//Biosynthesis of secondary metabolites;ko00010//Glycolysis / Gluconeogenesis;ko00051//Fructose and mannose metabolism;ko00030//Pentose phosphate pathway	K00895;K00895;K00895;K00895;K00895	GO:0005575//cellular_component;GO:0005829//cytosol	GO:0016301//kinase activity	GO:0005975//carbohydrate metabolic process;GO:0006091//generation of precursor metabolites and energy;GO:0009056//catabolic process;GO:0009987//cellular process;GO:0015979//photosynthesis
LOC_Os08g29570	7	0	0	ABCG44	PREDICTED: ABC transporter G family member 44 [Oryza sativa Japonica Group]	-	-	-	-	GO:0005886//plasma membrane	GO:0005215//transporter activity;GO:0016787//hydrolase activity	GO:0006139//nucleobase-containing compound metabolic process;GO:0006810//transport;GO:0008150//biological_process;GO:0009056//catabolic process;GO:0009607//response to biotic stimulus;GO:0009719//response to endogenous stimulus;GO:0009987//cellular process
LOC_Os08g30730	3	0	0	--	holocarboxylase synthetase [Zea mays]	-	-	-	-	-	GO:0003674//molecular_function;GO:0003674//molecular_function	GO:0008150//biological_process;GO:0008150//biological_process
LOC_Os08g34150	3	0	0	TIL	PREDICTED: temperature-induced lipocalin-1 [Oryza sativa Japonica Group]	-	-	-	-	GO:0005575//cellular_component;GO:0005739//mitochondrion;GO:0005773//vacuole;GO:0005783//endoplasmic reticulum;GO:0005886//plasma membrane;GO:0016020//membrane	GO:0005215//transporter activity;GO:0005488//binding	GO:0006810//transport;GO:0006950//response to stress;GO:0009628//response to abiotic stimulus
LOC_Os08g34280	7	0	0	CCR1	PREDICTED: cinnamoyl-CoA reductase 1 [Oryza sativa Japonica Group]	Metabolism;Metabolism;Metabolism	Global and overview maps;Global and overview maps;Biosynthesis of other secondary metabolites	ko01100//Metabolic pathways;ko01110//Biosynthesis of secondary metabolites;ko00940//Phenylpropanoid biosynthesis	K09753;K09753;K09753	GO:0005829//cytosol	GO:0003824//catalytic activity	GO:0006950//response to stress;GO:0008152//metabolic process;GO:0009058//biosynthetic process;GO:0009628//response to abiotic stimulus;GO:0009987//cellular process;GO:0019748//secondary metabolic process
LOC_Os08g34290	1	0	0	CM2	PREDICTED: chorismate mutase 2 [Oryza sativa Japonica Group]	Metabolism;Metabolism;Metabolism;Metabolism	Global and overview maps;Global and overview maps;Global and overview maps;Amino acid metabolism	ko01100//Metabolic pathways;ko01110//Biosynthesis of secondary metabolites;ko01230//Biosynthesis of amino acids;ko00400//Phenylalanine, tyrosine and tryptophan biosynthesis	K01850;K01850;K01850;K01850	GO:0005829//cytosol	GO:0003824//catalytic activity	GO:0008152//metabolic process;GO:0009058//biosynthetic process;GO:0009987//cellular process
LOC_Os08g34790	1	0	0	4CL5	PREDICTED: probable 4-coumarate--CoA ligase 5 [Oryza sativa Japonica Group]	Metabolism;Metabolism;Metabolism;Metabolism;Metabolism	Global and overview maps;Global and overview maps;Biosynthesis of other secondary metabolites;Amino acid metabolism;Metabolism of cofactors and vitamins	ko01100//Metabolic pathways;ko01110//Biosynthesis of secondary metabolites;ko00940//Phenylpropanoid biosynthesis;ko00360//Phenylalanine metabolism;ko00130//Ubiquinone and other terpenoid-quinone biosynthesis	K01904;K01904;K01904;K01904;K01904	GO:0005575//cellular_component	GO:0003824//catalytic activity	GO:0006950//response to stress;GO:0008152//metabolic process;GO:0009607//response to biotic stimulus;GO:0009628//response to abiotic stimulus;GO:0009987//cellular process;GO:0019748//secondary metabolic process
LOC_Os08g37670	2	0	0	UCC1	PREDICTED: blue copper protein [Oryza sativa Japonica Group]	-	-	-	-	GO:0016020//membrane	GO:0003674//molecular_function;GO:0005488//binding	-
LOC_Os08g38880	3	0	0	SPBC2A9.03	PREDICTED: uncharacterized WD repeat-containing protein C2A9.03 isoform X3 [Oryza sativa Japonica Group]	-	-	-	-	GO:0005622//intracellular;GO:0005622//intracellular;GO:0005622//intracellular;GO:0005622//intracellular;GO:0005622//intracellular;GO:0005622//intracellular;GO:0005886//plasma membrane;GO:0005886//plasma membrane;GO:0005886//plasma membrane;GO:0005886//plasma membrane;GO:0005886//plasma membrane;GO:0005886//plasma membrane	GO:0003674//molecular_function;GO:0003674//molecular_function;GO:0003674//molecular_function;GO:0003674//molecular_function;GO:0003674//molecular_function;GO:0003674//molecular_function	GO:0008150//biological_process;GO:0008150//biological_process;GO:0008150//biological_process;GO:0008150//biological_process;GO:0008150//biological_process;GO:0008150//biological_process
LOC_Os08g38900	2	0	0	ROMT-15	PREDICTED: tricin synthase 1 [Oryza sativa Japonica Group]	-	-	-	-	GO:0005829//cytosol;GO:0005829//cytosol	GO:0016740//transferase activity;GO:0016740//transferase activity	GO:0008150//biological_process;GO:0008150//biological_process;GO:0008152//metabolic process;GO:0008152//metabolic process;GO:0009058//biosynthetic process;GO:0009058//biosynthetic process;GO:0009987//cellular process;GO:0009987//cellular process;GO:0019748//secondary metabolic process;GO:0019748//secondary metabolic process
LOC_Os08g39450	6	0	0	SAP11	PREDICTED: zinc finger A20 and AN1 domain-containing stress-associated protein 11 [Oryza sativa Japonica Group]	-	-	-	-	GO:0005634//nucleus	GO:0003824//catalytic activity;GO:0005515//protein binding	GO:0006464//cellular protein modification process;GO:0006950//response to stress;GO:0009628//response to abiotic stimulus
LOC_Os08g39850	7	0	0	CM-LOX2	PREDICTED: probable lipoxygenase 8, chloroplastic [Oryza sativa Japonica Group]	Metabolism;Metabolism;Metabolism;Metabolism	Global and overview maps;Global and overview maps;Lipid metabolism;Lipid metabolism	ko01100//Metabolic pathways;ko01110//Biosynthesis of secondary metabolites;ko00592//alpha-Linolenic acid metabolism;ko00591//Linoleic acid metabolism	K00454;K00454;K00454;K00454	GO:0005737//cytoplasm;GO:0005737//cytoplasm;GO:0005737//cytoplasm;GO:0005737//cytoplasm;GO:0009536//plastid;GO:0009536//plastid;GO:0009536//plastid;GO:0009536//plastid;GO:0009579//thylakoid;GO:0009579//thylakoid;GO:0009579//thylakoid;GO:0009579//thylakoid;GO:0016020//membrane;GO:0016020//membrane;GO:0016020//membrane;GO:0016020//membrane	GO:0003824//catalytic activity;GO:0003824//catalytic activity;GO:0003824//catalytic activity;GO:0003824//catalytic activity;GO:0005515//protein binding;GO:0005515//protein binding;GO:0005515//protein binding;GO:0005515//protein binding	GO:0006629//lipid metabolic process;GO:0006629//lipid metabolic process;GO:0006629//lipid metabolic process;GO:0006629//lipid metabolic process;GO:0006950//response to stress;GO:0006950//response to stress;GO:0006950//response to stress;GO:0006950//response to stress;GO:0008152//metabolic process;GO:0008152//metabolic process;GO:0008152//metabolic process;GO:0008152//metabolic process;GO:0009058/…
LOC_Os08g40690	3	0	0	RIXI	PREDICTED: xylanase inhibitor protein 1-like [Oryza sativa Japonica Group]	Metabolism;Metabolism	Global and overview maps;Carbohydrate metabolism	ko01100//Metabolic pathways;ko00520//Amino sugar and nucleotide sugar metabolism	K01183;K01183	GO:0005623//cell	GO:0003824//catalytic activity;GO:0005488//binding;GO:0016787//hydrolase activity	GO:0006950//response to stress;GO:0007154//cell communication;GO:0008152//metabolic process;GO:0009628//response to abiotic stimulus;GO:0009991//response to extracellular stimulus
LOC_Os08g41280	1	0	0	At3g25290	PREDICTED: cytochrome b561 and DOMON domain-containing protein At4g12980 [Oryza sativa Japonica Group]	-	-	-	-	GO:0005575//cellular_component;GO:0005886//plasma membrane;GO:0016020//membrane	-	GO:0007275//multicellular organism development
LOC_Os08g41290	7	0	0	AIR12	PREDICTED: auxin-induced in root cultures protein 12 [Oryza sativa Japonica Group]	-	-	-	-	GO:0005576//extracellular region;GO:0005886//plasma membrane;GO:0016020//membrane	GO:0005198//structural molecule activity	GO:0009653//anatomical structure morphogenesis;GO:0009719//response to endogenous stimulus;GO:0009791//post-embryonic development;GO:0009987//cellular process;GO:0016043//cellular component organization
LOC_Os08g43200	4	0	0	DREB1J	PREDICTED: dehydration-responsive element-binding protein 1J [Oryza sativa Japonica Group]	-	-	-	-	-	GO:0003677//DNA binding;GO:0003700//transcription factor activity, sequence-specific DNA binding	GO:0006139//nucleobase-containing compound metabolic process;GO:0006950//response to stress;GO:0009058//biosynthetic process;GO:0009628//response to abiotic stimulus
LOC_Os08g43490	3	0	0	ATJ11	PREDICTED: chaperone protein dnaJ 11, chloroplastic [Oryza sativa Japonica Group]	-	-	-	-	GO:0009536//plastid	GO:0005515//protein binding	GO:0009987//cellular process;GO:0019538//protein metabolic process
LOC_Os08g44340	2	0	0	MDAR4	PREDICTED: monodehydroascorbate reductase [Oryza sativa Japonica Group]	Metabolism;Metabolism	Global and overview maps;Carbohydrate metabolism	ko01100//Metabolic pathways;ko00053//Ascorbate and aldarate metabolism	K08232;K08232	GO:0005829//cytosol	GO:0003824//catalytic activity	GO:0006950//response to stress;GO:0008150//biological_process;GO:0008152//metabolic process;GO:0009628//response to abiotic stimulus
LOC_Os09g00999	5	0	0	--	unknown protein [Oryza sativa Japonica Group]	-	-	-	-	-	-	-
LOC_Os09g01000	5	0	0	--	hypothetical protein [Zea mays]	-	-	-	-	-	-	-
LOC_Os09g04680	5	0	0	psbB	Photosystem II CP47 reaction center protein [Zea mays]	Metabolism;Metabolism	Global and overview maps;Energy metabolism	ko01100//Metabolic pathways;ko00195//Photosynthesis	K02704;K02704	GO:0009536//plastid;GO:0009579//thylakoid;GO:0016020//membrane	GO:0005488//binding	GO:0006091//generation of precursor metabolites and energy;GO:0015979//photosynthesis;GO:0016043//cellular component organization
LOC_Os09g08890	5	0	0	RPL5	ribosomal protein L5 [Oryza sativa Japonica Group]	-	-	-	-	GO:0005622//intracellular;GO:0005840//ribosome	GO:0005198//structural molecule activity	GO:0006412//translation
LOC_Os09g08910	5	0	0	ATPA	ATP synthase F0 subunit 1 [Oryza sativa Japonica Group]	Metabolism;Metabolism	Global and overview maps;Energy metabolism	ko01100//Metabolic pathways;ko00190//Oxidative phosphorylation	K02132;K02132	GO:0005618//cell wall;GO:0005739//mitochondrion;GO:0016020//membrane	GO:0005488//binding	GO:0006950//response to stress
LOC_Os09g16330	1	0	0	ABCG53	PREDICTED: ABC transporter G family member 53 [Oryza sativa Japonica Group]	-	-	-	-	GO:0005886//plasma membrane;GO:0016020//membrane	GO:0005215//transporter activity;GO:0005215//transporter activity;GO:0016787//hydrolase activity;GO:0016787//hydrolase activity	GO:0006139//nucleobase-containing compound metabolic process;GO:0006139//nucleobase-containing compound metabolic process;GO:0006810//transport;GO:0006810//transport;GO:0008150//biological_process;GO:0009056//catabolic process;GO:0009056//catabolic process;GO:0009607//response to biotic stimulus;GO:0009719//response to endogenous stimulus;GO:0009987//cellular process;GO:0009987//cellular process
LOC_Os09g19952	5	0	0	rpl22	ribosomal protein L22 [Oryza sativa Japonica Group]	Genetic Information Processing	Translation	ko03010//Ribosome	K02890	GO:0005840//ribosome;GO:0009536//plastid	GO:0005198//structural molecule activity	GO:0006412//translation
LOC_Os09g19954	5	0	0	rpl16	rpl16 gene product (chloroplast) [Oryza meridionalis]	Genetic Information Processing	Translation	ko03010//Ribosome	K02878	GO:0005840//ribosome;GO:0009536//plastid	GO:0005198//structural molecule activity	GO:0006412//translation
LOC_Os09g20090	7	0	0	AAO	PREDICTED: L-ascorbate oxidase [Oryza sativa Japonica Group]	-	-	-	-	-	GO:0003824//catalytic activity;GO:0005488//binding	GO:0008152//metabolic process
LOC_Os09g20220	2	0	0	GSTU1	PREDICTED: probable glutathione S-transferase GSTU1 [Oryza sativa Japonica Group]	Metabolism	Metabolism of other amino acids	ko00480//Glutathione metabolism	K00799	GO:0005737//cytoplasm	GO:0016740//transferase activity	GO:0008152//metabolic process;GO:0009056//catabolic process;GO:0009987//cellular process;GO:0019748//secondary metabolic process
LOC_Os09g25070	6	0	0	WRKY62	PREDICTED: probable WRKY transcription factor 40 [Oryza sativa Japonica Group]	-	-	-	-	GO:0005634//nucleus;GO:0005634//nucleus	GO:0003700//transcription factor activity, sequence-specific DNA binding;GO:0003700//transcription factor activity, sequence-specific DNA binding;GO:0005515//protein binding;GO:0005515//protein binding	GO:0006139//nucleobase-containing compound metabolic process;GO:0006139//nucleobase-containing compound metabolic process;GO:0006950//response to stress;GO:0006950//response to stress;GO:0008150//biological_process;GO:0008150//biological_process;GO:0009058//biosynthetic process;GO:0009058//biosynthetic process;GO:0009607//response to biotic stimulus;GO:0009607//response to biotic stimulus
LOC_Os09g25760	1	0	0	TET7	PREDICTED: tetraspanin-8 [Oryza sativa Japonica Group]	-	-	-	-	GO:0005575//cellular_component;GO:0005886//plasma membrane;GO:0016020//membrane	GO:0003674//molecular_function	GO:0008150//biological_process
LOC_Os09g27260	2	0	0	--	Os09g0444900, partial [Oryza sativa Japonica Group]	-	-	-	-	GO:0005623//cell	-	GO:0008150//biological_process
LOC_Os09g28440	3	0	0	ERF109	PREDICTED: ethylene-responsive transcription factor ERF109 [Oryza sativa Japonica Group]	-	-	-	-	GO:0005634//nucleus	GO:0003677//DNA binding;GO:0003700//transcription factor activity, sequence-specific DNA binding	GO:0006139//nucleobase-containing compound metabolic process;GO:0006950//response to stress;GO:0008150//biological_process;GO:0009058//biosynthetic process;GO:0009607//response to biotic stimulus
LOC_Os09g29310	1	0	0	ATL6	PREDICTED: E3 ubiquitin-protein ligase ATL6 [Oryza sativa Japonica Group]	-	-	-	-	GO:0005886//plasma membrane	GO:0003824//catalytic activity;GO:0005488//binding	GO:0006464//cellular protein modification process;GO:0008150//biological_process
LOC_Os09g29660	7	0	0	ABCG11	PREDICTED: ABC transporter G family member 11 [Oryza sativa Japonica Group]	-	-	-	-	GO:0005886//plasma membrane	GO:0005215//transporter activity;GO:0016787//hydrolase activity	GO:0006139//nucleobase-containing compound metabolic process;GO:0006810//transport;GO:0006950//response to stress;GO:0009056//catabolic process;GO:0009628//response to abiotic stimulus;GO:0009719//response to endogenous stimulus;GO:0009987//cellular process
LOC_Os09g30490	6	0	0	--	PREDICTED: uncharacterized protein LOC9271885 [Oryza sativa Japonica Group]	-	-	-	-	GO:0005829//cytosol	GO:0005488//binding	GO:0008150//biological_process
LOC_Os09g31000	3	0	0	--	Anamorsin [Aegilops tauschii]	-	-	-	-	GO:0005829//cytosol	GO:0005488//binding	GO:0008150//biological_process
LOC_Os09g31040	4	0	0	--	Anamorsin [Aegilops tauschii]	-	-	-	-	GO:0005829//cytosol	GO:0005488//binding	GO:0008150//biological_process
LOC_Os09g36800	1	0	0	DHQS	PREDICTED: 3-dehydroquinate synthase, chloroplastic [Oryza sativa Japonica Group]	Metabolism;Metabolism;Metabolism;Metabolism	Global and overview maps;Global and overview maps;Global and overview maps;Amino acid metabolism	ko01100//Metabolic pathways;ko01110//Biosynthesis of secondary metabolites;ko01230//Biosynthesis of amino acids;ko00400//Phenylalanine, tyrosine and tryptophan biosynthesis	K01735;K01735;K01735;K01735	GO:0009536//plastid	GO:0003824//catalytic activity	GO:0009058//biosynthetic process;GO:0009987//cellular process
LOC_Os09g37976	1	0	0	--	PREDICTED: 13S globulin seed storage protein 2 [Oryza sativa Japonica Group]	-	-	-	-	GO:0005575//cellular_component;GO:0005829//cytosol	GO:0003674//molecular_function;GO:0005488//binding	GO:0008150//biological_process
LOC_Os09g38020	6	0	0	SlH4	histone H4 [Zea mays]	-	-	-	-	GO:0005575//cellular_component;GO:0005773//vacuole;GO:0005829//cytosol;GO:0005886//plasma membrane;GO:0009536//plastid;GO:0016020//membrane	GO:0003677//DNA binding;GO:0005515//protein binding	GO:0006259//DNA metabolic process;GO:0016043//cellular component organization
LOC_Os09g39940	1	0	0	UCC1	PREDICTED: basic blue protein [Oryza sativa Japonica Group]	-	-	-	-	GO:0016020//membrane	GO:0003674//molecular_function;GO:0005488//binding	-
LOC_Os04g46220	6	2.42092166462211e-322	3.10174412459135e-320	ERF2	PREDICTED: ethylene-responsive transcription factor 2 [Oryza sativa Japonica Group]	-	-	-	-	GO:0005635//nuclear envelope;GO:0016020//membrane	GO:0003677//DNA binding;GO:0003700//transcription factor activity, sequence-specific DNA binding	GO:0006139//nucleobase-containing compound metabolic process;GO:0008150//biological_process;GO:0009058//biosynthetic process
LOC_Os10g37830	4	3.26083326255223e-322	4.16793778831676e-320	PP2A13	PREDICTED: F-box protein PP2-A13 [Oryza sativa Japonica Group]	-	-	-	-	-	GO:0005515//protein binding;GO:0005515//protein binding;GO:0030246//carbohydrate binding;GO:0030246//carbohydrate binding	GO:0006464//cellular protein modification process;GO:0006464//cellular protein modification process;GO:0006950//response to stress;GO:0006950//response to stress;GO:0009058//biosynthetic process;GO:0009058//biosynthetic process
LOC_Os05g12481	6	1.01283457397456e-321	1.29168522448735e-319	--	Os05g0215700 [Oryza sativa Japonica Group]	-	-	-	-	-	-	-
LOC_Os05g44050	4	2.90016534108812e-321	3.69017630878827e-319	RAB7	PREDICTED: ras-related protein Rab7 isoform X2 [Oryza brachyantha]	Cellular Processes;Cellular Processes	Transport and catabolism;Transport and catabolism	ko04144//Endocytosis;ko04145//Phagosome	K07897;K07897	GO:0005634//nucleus;GO:0005886//plasma membrane	GO:0000166//nucleotide binding	GO:0006810//transport;GO:0007165//signal transduction
LOC_Os06g06160	3	1.11609429395538e-320	1.41690616242582e-318	--	PREDICTED: protein IQ-DOMAIN 1 [Oryza sativa Japonica Group]	-	-	-	-	GO:0005886//plasma membrane;GO:0005886//plasma membrane;GO:0005886//plasma membrane;GO:0005886//plasma membrane;GO:0005886//plasma membrane	GO:0005515//protein binding;GO:0005515//protein binding;GO:0005515//protein binding;GO:0005515//protein binding;GO:0005515//protein binding	GO:0008150//biological_process;GO:0008150//biological_process;GO:0008150//biological_process;GO:0008150//biological_process;GO:0008150//biological_process
LOC_Os06g39370	3	1.56223557215002e-320	1.97880702144107e-318	At1g80440	PREDICTED: F-box/kelch-repeat protein At1g80440 [Oryza sativa Japonica Group]	-	-	-	-	GO:0005575//cellular_component	GO:0003674//molecular_function	GO:0008150//biological_process
LOC_Os07g09420	2	8.12688580844266e-320	1.02706959336253e-317	At3g28580	PREDICTED: AAA-ATPase At3g28580 [Oryza sativa Japonica Group]	-	-	-	-	GO:0005783//endoplasmic reticulum	GO:0000166//nucleotide binding;GO:0016787//hydrolase activity	GO:0006139//nucleobase-containing compound metabolic process;GO:0008152//metabolic process;GO:0009056//catabolic process;GO:0009719//response to endogenous stimulus
LOC_Os08g37660	2	1.11659478245461e-317	1.40796566413377e-315	--	PREDICTED: basic blue protein [Oryza sativa Japonica Group]	-	-	-	-	GO:0016020//membrane	GO:0003674//molecular_function;GO:0005488//binding	-
LOC_Os06g45890	1	4.04876788439588e-313	5.09380491631e-311	PHL11	PREDICTED: probable transcription factor KAN3 [Oryza sativa Japonica Group]	-	-	-	-	-	GO:0003677//DNA binding;GO:0003700//transcription factor activity, sequence-specific DNA binding	GO:0006139//nucleobase-containing compound metabolic process;GO:0009058//biosynthetic process
LOC_Os08g10290	7	8.42818826384274e-313	1.05798329179261e-310	At1g56130	PREDICTED: probable LRR receptor-like serine/threonine-protein kinase At1g56140 [Oryza sativa Japonica Group]	-	-	-	-	GO:0005886//plasma membrane	GO:0000166//nucleotide binding;GO:0016301//kinase activity	GO:0006464//cellular protein modification process
LOC_Os03g61160	9	2.17192661429784e-312	2.72030164268632e-310	--	expressed protein [Oryza sativa Japonica Group]	-	-	-	-	GO:0005575//cellular_component;GO:0005575//cellular_component;GO:0005575//cellular_component;GO:0005575//cellular_component	GO:0003674//molecular_function;GO:0003674//molecular_function;GO:0003674//molecular_function;GO:0003674//molecular_function;GO:0005515//protein binding;GO:0005515//protein binding;GO:0005515//protein binding;GO:0005515//protein binding	GO:0006091//generation of precursor metabolites and energy;GO:0006091//generation of precursor metabolites and energy;GO:0006091//generation of precursor metabolites and energy;GO:0006091//generation of precursor metabolites and energy;GO:0006464//cellular protein modification process;GO:0006464//cellular protein modification process;GO:0006464//cellular protein modification process;GO:0006464//c…
LOC_Os03g59180	6	4.15497750451489e-312	5.19242345017347e-310	--	expressed protein [Oryza sativa Japonica Group]	-	-	-	-	GO:0005575//cellular_component;GO:0005575//cellular_component	GO:0003674//molecular_function;GO:0003674//molecular_function	GO:0008150//biological_process;GO:0008150//biological_process
LOC_Os12g32240	4	2.93469893131247e-311	3.65928851600134e-309	EIF-5A2	PREDICTED: eukaryotic translation initiation factor 5A-2 [Oryza sativa Japonica Group]	-	-	-	-	-	GO:0003723//RNA binding;GO:0005488//binding;GO:0008135//translation factor activity, RNA binding	GO:0006412//translation;GO:0008150//biological_process
LOC_Os05g48700	9	6.63222805481803e-310	8.25E-308	GA2OX3	PREDICTED: gibberellin 2-beta-dioxygenase [Oryza sativa Japonica Group]	Metabolism;Metabolism	Global and overview maps;Metabolism of terpenoids and polyketides	ko01110//Biosynthesis of secondary metabolites;ko00904//Diterpenoid biosynthesis	K04125;K04125	-	GO:0003824//catalytic activity	GO:0006629//lipid metabolic process;GO:0008152//metabolic process;GO:0009056//catabolic process;GO:0009628//response to abiotic stimulus;GO:0009987//cellular process
LOC_Os01g09220	1	6.97898076905299e-309	8.66E-307	--	Os01g0186900, partial [Oryza sativa Japonica Group]	-	-	-	-	-	-	-
LOC_Os01g32380	4	2.10E-307	2.60E-305	RH3	NRR repressor homolog 3-like [Asparagus officinalis]	-	-	-	-	-	-	-
LOC_Os03g10060	9	9.17E-307	1.13E-304	RPS10	PREDICTED: 30S ribosomal protein S10, chloroplastic isoform X2 [Oryza sativa Japonica Group]	Genetic Information Processing	Translation	ko03010//Ribosome	K02946	GO:0005840//ribosome;GO:0009536//plastid	GO:0003723//RNA binding;GO:0005198//structural molecule activity	GO:0006412//translation
LOC_Os04g46390	6	9.25E-307	1.14E-304	DJA6	PREDICTED: dnaJ protein homolog 2 [Oryza sativa Japonica Group]	Genetic Information Processing	Folding, sorting and degradation	ko04141//Protein processing in endoplasmic reticulum	K09503	GO:0005575//cellular_component;GO:0005575//cellular_component;GO:0005575//cellular_component;GO:0005618//cell wall;GO:0005618//cell wall;GO:0005618//cell wall;GO:0005730//nucleolus;GO:0005730//nucleolus;GO:0005730//nucleolus;GO:0005829//cytosol;GO:0005829//cytosol;GO:0005829//cytosol;GO:0005886//plasma membrane;GO:0005886//plasma membrane;GO:0005886//plasma membrane	GO:0000166//nucleotide binding;GO:0000166//nucleotide binding;GO:0000166//nucleotide binding;GO:0005515//protein binding;GO:0005515//protein binding;GO:0005515//protein binding	GO:0006139//nucleobase-containing compound metabolic process;GO:0006139//nucleobase-containing compound metabolic process;GO:0006139//nucleobase-containing compound metabolic process;GO:0006950//response to stress;GO:0006950//response to stress;GO:0006950//response to stress;GO:0009056//catabolic process;GO:0009056//catabolic process;GO:0009056//catabolic process;GO:0009628//response to abiotic s…
LOC_Os02g09990	6	6.89E-306	8.48E-304	--	PREDICTED: uncharacterized protein LOC4328591 [Oryza sativa Japonica Group]	-	-	-	-	GO:0005575//cellular_component	GO:0003674//molecular_function	GO:0006464//cellular protein modification process;GO:0009058//biosynthetic process
LOC_Os06g49660	1	5.34E-303	6.55E-301	HSR201	PREDICTED: benzyl alcohol O-benzoyltransferase [Oryza sativa Japonica Group]	-	-	-	-	GO:0005575//cellular_component	GO:0016740//transferase activity	GO:0008150//biological_process;GO:0008152//metabolic process
LOC_Os06g21590	9	6.27E-303	7.68E-301	LHC	PREDICTED: chlorophyll a-b binding protein 1B-21, chloroplastic [Oryza sativa Japonica Group]	Metabolism	Energy metabolism	ko00196//Photosynthesis - antenna proteins	K08907	GO:0005622//intracellular;GO:0005622//intracellular;GO:0009536//plastid;GO:0009536//plastid;GO:0009579//thylakoid;GO:0009579//thylakoid;GO:0016020//membrane;GO:0016020//membrane	GO:0005488//binding;GO:0005488//binding	GO:0006091//generation of precursor metabolites and energy;GO:0006091//generation of precursor metabolites and energy;GO:0009628//response to abiotic stimulus;GO:0009628//response to abiotic stimulus;GO:0015979//photosynthesis;GO:0015979//photosynthesis
LOC_Os07g02850	2	1.19E-302	1.45E-300	--	PREDICTED: uncharacterized protein LOC4342272 [Oryza sativa Japonica Group]	-	-	-	-	GO:0005576//extracellular region	GO:0005515//protein binding	GO:0008150//biological_process
LOC_Os03g10510	6	1.24E-301	1.52E-299	VDAC5	PREDICTED: mitochondrial outer membrane protein porin 5 [Oryza sativa Japonica Group]	-	-	-	-	GO:0005618//cell wall;GO:0005618//cell wall;GO:0005739//mitochondrion;GO:0005739//mitochondrion;GO:0005773//vacuole;GO:0005773//vacuole;GO:0009536//plastid;GO:0009536//plastid;GO:0016020//membrane;GO:0016020//membrane	GO:0005215//transporter activity;GO:0005215//transporter activity	GO:0006810//transport;GO:0006810//transport;GO:0009607//response to biotic stimulus;GO:0009607//response to biotic stimulus;GO:0009987//cellular process;GO:0009987//cellular process
LOC_Os01g52230	6	4.14E-301	5.04E-299	At1g17710	PREDICTED: inorganic pyrophosphatase 1 [Oryza sativa Japonica Group]	Metabolism;Metabolism	Global and overview maps;Lipid metabolism	ko01100//Metabolic pathways;ko00564//Glycerophospholipid metabolism	K06124;K06124	-	GO:0016787//hydrolase activity	GO:0006950//response to stress;GO:0007154//cell communication;GO:0008152//metabolic process;GO:0009991//response to extracellular stimulus;GO:0016043//cellular component organization
LOC_Os04g16874	5	5.35E-301	6.50E-299	psbC	photosystem II 44 kDa protein [Oryza sativa Japonica Group]	Metabolism;Metabolism	Global and overview maps;Energy metabolism	ko01100//Metabolic pathways;ko00195//Photosynthesis	K02705;K02705	GO:0009536//plastid;GO:0009579//thylakoid;GO:0016020//membrane	GO:0005488//binding	GO:0006091//generation of precursor metabolites and energy;GO:0015979//photosynthesis
LOC_Os03g53900	3	2.55E-298	3.09E-296	At3g01520	PREDICTED: universal stress protein A-like protein isoform X1 [Oryza sativa Japonica Group]	-	-	-	-	GO:0005575//cellular_component;GO:0005575//cellular_component;GO:0005575//cellular_component;GO:0005575//cellular_component	GO:0003674//molecular_function;GO:0003674//molecular_function;GO:0003674//molecular_function;GO:0003674//molecular_function	GO:0006950//response to stress;GO:0006950//response to stress;GO:0006950//response to stress;GO:0006950//response to stress
LOC_Os06g14180	4	1.32E-296	1.60E-294	--	Os06g0252100 [Oryza sativa Japonica Group]	-	-	-	-	-	-	-
LOC_Os05g41640	3	3.52E-295	4.25E-293	At1g56190	PREDICTED: phosphoglycerate kinase, chloroplastic [Oryza sativa Japonica Group]	Metabolism;Metabolism;Metabolism;Metabolism;Metabolism;Metabolism	Global and overview maps;Global and overview maps;Global and overview maps;Global and overview maps;Carbohydrate metabolism;Energy metabolism	ko01100//Metabolic pathways;ko01110//Biosynthesis of secondary metabolites;ko01200//Carbon metabolism;ko01230//Biosynthesis of amino acids;ko00010//Glycolysis / Gluconeogenesis;ko00710//Carbon fixation in photosynthetic organisms	K00927;K00927;K00927;K00927;K00927;K00927	GO:0005576//extracellular region;GO:0005576//extracellular region;GO:0005576//extracellular region;GO:0005618//cell wall;GO:0005618//cell wall;GO:0005618//cell wall;GO:0005634//nucleus;GO:0005634//nucleus;GO:0005634//nucleus;GO:0005737//cytoplasm;GO:0005737//cytoplasm;GO:0005737//cytoplasm;GO:0005739//mitochondrion;GO:0005739//mitochondrion;GO:0005739//mitochondrion;GO:0005829//cytosol;GO:0005829…	GO:0016301//kinase activity;GO:0016301//kinase activity;GO:0016301//kinase activity	GO:0005975//carbohydrate metabolic process;GO:0005975//carbohydrate metabolic process;GO:0005975//carbohydrate metabolic process;GO:0006091//generation of precursor metabolites and energy;GO:0006091//generation of precursor metabolites and energy;GO:0006091//generation of precursor metabolites and energy;GO:0006464//cellular protein modification process;GO:0006464//cellular protein modification p…
LOC_Os06g04220	6	5.27E-295	6.35E-293	--	Os06g0133300 [Oryza sativa Japonica Group]	-	-	-	-	-	-	-
LOC_Os02g46910	2	6.48E-295	7.78E-293	XTH30	PREDICTED: probable xyloglucan endotransglucosylase/hydrolase protein 30 [Oryza sativa Japonica Group]	-	-	-	-	-	GO:0016740//transferase activity;GO:0016740//transferase activity;GO:0016787//hydrolase activity;GO:0016787//hydrolase activity	GO:0005975//carbohydrate metabolic process;GO:0005975//carbohydrate metabolic process;GO:0008152//metabolic process;GO:0008152//metabolic process;GO:0009987//cellular process;GO:0009987//cellular process
LOC_Os04g47970	2	2.57E-293	3.09E-291	Ormdl3	PREDICTED: ORM1-like protein 3 [Oryza sativa Japonica Group]	-	-	-	-	GO:0005783//endoplasmic reticulum;GO:0005783//endoplasmic reticulum	GO:0003674//molecular_function;GO:0003674//molecular_function	GO:0009987//cellular process;GO:0009987//cellular process;GO:0019538//protein metabolic process;GO:0019538//protein metabolic process
LOC_Os08g42000	4	7.71E-291	9.23E-289	NTF2	PREDICTED: nuclear transport factor 2 [Oryza sativa Japonica Group]	-	-	-	-	GO:0005622//intracellular;GO:0005634//nucleus;GO:0005635//nuclear envelope;GO:0005737//cytoplasm	GO:0005215//transporter activity;GO:0005515//protein binding	GO:0006810//transport;GO:0009987//cellular process
LOC_Os01g50410	6	9.88E-291	1.18E-288	MAPKKK17	PREDICTED: mitogen-activated protein kinase kinase kinase 2 [Oryza sativa Japonica Group]	-	-	-	-	GO:0005575//cellular_component	GO:0000166//nucleotide binding;GO:0005515//protein binding;GO:0016301//kinase activity	GO:0006464//cellular protein modification process;GO:0008152//metabolic process;GO:0009987//cellular process
LOC_Os12g37410	6	3.02E-290	3.60E-288	OBF1	PREDICTED: ocs element-binding factor 1 [Oryza sativa Japonica Group]	-	-	-	-	-	GO:0003677//DNA binding;GO:0003700//transcription factor activity, sequence-specific DNA binding;GO:0005515//protein binding	GO:0006139//nucleobase-containing compound metabolic process;GO:0009058//biosynthetic process
LOC_Os01g50370	6	8.03E-290	9.54E-288	MAPKKK17	NPKL1 [Oryza sativa Japonica Group]	Environmental Information Processing	Signal transduction	ko04016//MAPK signaling pathway - plant	K20716	GO:0005575//cellular_component	GO:0000166//nucleotide binding;GO:0005515//protein binding;GO:0016301//kinase activity	GO:0006464//cellular protein modification process;GO:0008152//metabolic process;GO:0009987//cellular process
LOC_Os02g46640	3	1.38E-289	1.63E-287	dnaJ1	PREDICTED: chaperone protein DnaJ [Oryza sativa Japonica Group]	-	-	-	-	-	GO:0005515//protein binding	GO:0009987//cellular process;GO:0019538//protein metabolic process
LOC_Os12g06030	3	1.43E-289	1.69E-287	--	Os12g0156500 [Oryza sativa Japonica Group]	-	-	-	-	-	-	GO:0008150//biological_process
LOC_Os02g02410	7	1.49E-289	1.76E-287	BIP1	PREDICTED: luminal-binding protein 3 [Oryza sativa Japonica Group]	Genetic Information Processing;Genetic Information Processing	Folding, sorting and degradation;Folding, sorting and degradation	ko04141//Protein processing in endoplasmic reticulum;ko03060//Protein export	K09490;K09490	GO:0005575//cellular_component;GO:0005618//cell wall;GO:0005634//nucleus;GO:0005730//nucleolus;GO:0005773//vacuole;GO:0005783//endoplasmic reticulum;GO:0005886//plasma membrane;GO:0016020//membrane	GO:0000166//nucleotide binding	GO:0006950//response to stress;GO:0007275//multicellular organism development;GO:0008150//biological_process;GO:0009628//response to abiotic stimulus;GO:0009987//cellular process;GO:0016043//cellular component organization;GO:0019538//protein metabolic process;GO:0030154//cell differentiation
LOC_Os01g64640	6	5.05E-288	5.96E-286	H3-7	PREDICTED: histone H3.2 [Musa acuminata subsp. malaccensis] [Musa acuminata]	-	-	-	-	-	GO:0003677//DNA binding;GO:0005515//protein binding	GO:0006259//DNA metabolic process;GO:0016043//cellular component organization
LOC_Os02g04120	1	5.61E-288	6.59E-286	Os02g0134000	PREDICTED: phosphopantetheine adenylyltransferase 2 [Oryza sativa Japonica Group]	Metabolism;Metabolism	Global and overview maps;Metabolism of cofactors and vitamins	ko01100//Metabolic pathways;ko00770//Pantothenate and CoA biosynthesis	K02201;K02201	GO:0005829//cytosol	GO:0016740//transferase activity	GO:0006139//nucleobase-containing compound metabolic process;GO:0006629//lipid metabolic process;GO:0006950//response to stress;GO:0008150//biological_process;GO:0009058//biosynthetic process;GO:0009628//response to abiotic stimulus;GO:0040007//growth
LOC_Os06g07200	1	5.72E-288	6.71E-286	SYP132	PREDICTED: syntaxin-132 [Oryza sativa Japonica Group]	Genetic Information Processing	Folding, sorting and degradation	ko04130//SNARE interactions in vesicular transport	K08486	GO:0005575//cellular_component;GO:0005886//plasma membrane	GO:0005515//protein binding	GO:0006810//transport;GO:0009719//response to endogenous stimulus;GO:0009987//cellular process;GO:0016043//cellular component organization
LOC_Os10g23820	2	1.06E-287	1.24E-285	THT2	PREDICTED: agmatine coumaroyltransferase-1 [Oryza sativa Japonica Group]	-	-	-	-	GO:0005829//cytosol;GO:0005829//cytosol	GO:0016740//transferase activity;GO:0016740//transferase activity	GO:0008150//biological_process;GO:0008150//biological_process;GO:0008152//metabolic process;GO:0008152//metabolic process;GO:0009058//biosynthetic process;GO:0009058//biosynthetic process;GO:0009987//cellular process;GO:0009987//cellular process;GO:0019748//secondary metabolic process;GO:0019748//secondary metabolic process
LOC_Os06g04280	1	8.91E-287	1.04E-284	At2g45300	PREDICTED: 3-phosphoshikimate 1-carboxyvinyltransferase 2 [Oryza sativa Japonica Group]	Metabolism;Metabolism;Metabolism;Metabolism	Global and overview maps;Global and overview maps;Global and overview maps;Amino acid metabolism	ko01100//Metabolic pathways;ko01110//Biosynthesis of secondary metabolites;ko01230//Biosynthesis of amino acids;ko00400//Phenylalanine, tyrosine and tryptophan biosynthesis	K00800;K00800;K00800;K00800	GO:0009536//plastid	GO:0016740//transferase activity	GO:0008152//metabolic process;GO:0009058//biosynthetic process;GO:0009987//cellular process
LOC_Os01g51430	3	1.50E-286	1.75E-284	RTE1	PREDICTED: protein REVERSION-TO-ETHYLENE SENSITIVITY1 [Oryza sativa Japonica Group]	Environmental Information Processing	Signal transduction	ko04016//MAPK signaling pathway - plant	K20726	GO:0005783//endoplasmic reticulum;GO:0005794//Golgi apparatus	GO:0003674//molecular_function	GO:0007165//signal transduction;GO:0009719//response to endogenous stimulus
LOC_Os02g07750	2	1.67E-286	1.95E-284	ALIS1	PREDICTED: ALA-interacting subunit 1 [Oryza sativa Japonica Group]	-	-	-	-	GO:0005794//Golgi apparatus;GO:0016020//membrane	-	GO:0006810//transport
LOC_Os02g39360	4	2.49E-285	2.89E-283	BBX25	PREDICTED: B-box zinc finger protein 25 [Oryza sativa Japonica Group]	-	-	-	-	GO:0005634//nucleus	GO:0003677//DNA binding;GO:0003700//transcription factor activity, sequence-specific DNA binding;GO:0005488//binding;GO:0005515//protein binding	GO:0006139//nucleobase-containing compound metabolic process;GO:0006950//response to stress;GO:0009058//biosynthetic process;GO:0009628//response to abiotic stimulus;GO:0009791//post-embryonic development
LOC_Os03g45960	1	3.11E-284	3.61E-282	Zlp	Os03g0661600, partial [Oryza sativa Japonica Group]	-	-	-	-	GO:0005623//cell	-	GO:0006950//response to stress;GO:0009607//response to biotic stimulus;GO:0009628//response to abiotic stimulus
LOC_Os04g17660	3	3.64E-284	4.21E-282	STR18	PREDICTED: thiosulfate sulfurtransferase 16, chloroplastic [Oryza sativa Japonica Group]	-	-	-	-	GO:0005737//cytoplasm;GO:0005737//cytoplasm;GO:0005737//cytoplasm	GO:0016740//transferase activity;GO:0016740//transferase activity;GO:0016740//transferase activity	GO:0008150//biological_process;GO:0008150//biological_process;GO:0008150//biological_process;GO:0008152//metabolic process;GO:0008152//metabolic process;GO:0008152//metabolic process
LOC_Os03g20090	6	4.64E-283	5.36E-281	MYB2	PREDICTED: myb-related protein Myb4-like [Oryza sativa Japonica Group]	Organismal Systems	Environmental adaptation	ko04626//Plant-pathogen interaction	K09422	-	GO:0003677//DNA binding;GO:0003700//transcription factor activity, sequence-specific DNA binding	GO:0006139//nucleobase-containing compound metabolic process;GO:0006950//response to stress;GO:0009058//biosynthetic process;GO:0009628//response to abiotic stimulus;GO:0009719//response to endogenous stimulus
LOC_Os05g46510	2	3.71E-281	4.27E-279	At1g80170	PREDICTED: probable polygalacturonase At1g80170 [Oryza sativa Japonica Group]	-	-	-	-	GO:0005618//cell wall	GO:0016787//hydrolase activity	GO:0005975//carbohydrate metabolic process;GO:0008152//metabolic process
LOC_Os01g08860	4	7.05E-281	8.11E-279	HSP18.0	PREDICTED: 18.0 kDa class II heat shock protein [Oryza sativa Japonica Group]	Genetic Information Processing	Folding, sorting and degradation	ko04141//Protein processing in endoplasmic reticulum	K13993	-	-	GO:0006950//response to stress;GO:0006950//response to stress;GO:0009628//response to abiotic stimulus;GO:0009628//response to abiotic stimulus
LOC_Os10g21236	5	8.51E-281	9.76E-279	atpI	ATP synthase CF0 A subunit [Oryza sativa Japonica Group]	Metabolism;Metabolism;Metabolism	Global and overview maps;Energy metabolism;Energy metabolism	ko01100//Metabolic pathways;ko00190//Oxidative phosphorylation;ko00195//Photosynthesis	K02108;K02108;K02108	GO:0009536//plastid;GO:0009579//thylakoid;GO:0016020//membrane	GO:0005215//transporter activity	GO:0006139//nucleobase-containing compound metabolic process;GO:0006810//transport;GO:0009058//biosynthetic process;GO:0009987//cellular process
LOC_Os05g25640	7	8.60E-281	9.84E-279	CYP73A2	PREDICTED: trans-cinnamate 4-monooxygenase [Oryza sativa Japonica Group]	Metabolism;Metabolism;Metabolism;Metabolism;Metabolism;Metabolism;Metabolism	Global and overview maps;Global and overview maps;Biosynthesis of other secondary metabolites;Biosynthesis of other secondary metabolites;Amino acid metabolism;Metabolism of cofactors and vitamins;Biosynthesis of other secondary metabolites	ko01100//Metabolic pathways;ko01110//Biosynthesis of secondary metabolites;ko00940//Phenylpropanoid biosynthesis;ko00941//Flavonoid biosynthesis;ko00360//Phenylalanine metabolism;ko00130//Ubiquinone and other terpenoid-quinone biosynthesis;ko00945//Stilbenoid, diarylheptanoid and gingerol biosynthesis	K00487;K00487;K00487;K00487;K00487;K00487;K00487	GO:0005575//cellular_component;GO:0005618//cell wall;GO:0005773//vacuole;GO:0005783//endoplasmic reticulum;GO:0005886//plasma membrane;GO:0016020//membrane	GO:0003824//catalytic activity	GO:0006950//response to stress;GO:0007275//multicellular organism development;GO:0008150//biological_process;GO:0008152//metabolic process;GO:0009058//biosynthetic process;GO:0009628//response to abiotic stimulus;GO:0009987//cellular process;GO:0019748//secondary metabolic process;GO:0040007//growth
LOC_Os09g26340	6	1.17E-280	1.34E-278	SlH4	histone H4 [Zea mays]	-	-	-	-	GO:0005575//cellular_component;GO:0005773//vacuole;GO:0005829//cytosol;GO:0005886//plasma membrane;GO:0009536//plastid;GO:0016020//membrane	GO:0003677//DNA binding;GO:0005515//protein binding	GO:0006259//DNA metabolic process;GO:0016043//cellular component organization
LOC_Os07g33780	7	1.35E-280	1.54E-278	ABCG43	PREDICTED: ABC transporter G family member 43 [Oryza sativa Japonica Group]	-	-	-	-	GO:0016020//membrane	GO:0005215//transporter activity;GO:0016787//hydrolase activity	GO:0006139//nucleobase-containing compound metabolic process;GO:0006810//transport;GO:0009056//catabolic process;GO:0009987//cellular process
LOC_Os12g38150	3	4.14E-280	4.71E-278	--	PREDICTED: osmotin-like protein [Oryza sativa Japonica Group]	-	-	-	-	GO:0005575//cellular_component;GO:0005618//cell wall	GO:0003674//molecular_function	GO:0009607//response to biotic stimulus
LOC_Os12g04240	6	1.04E-279	1.18E-277	CML50	PREDICTED: probable calcium-binding protein CML49 [Oryza sativa Japonica Group]	Organismal Systems	Environmental adaptation	ko04626//Plant-pathogen interaction	K13448	-	GO:0005488//binding;GO:0005488//binding	GO:0008150//biological_process;GO:0008150//biological_process
LOC_Os04g52600	7	1.93E-279	2.18E-277	At1g56130	PREDICTED: probable LRR receptor-like serine/threonine-protein kinase At1g56140 [Oryza sativa Japonica Group]	-	-	-	-	GO:0005886//plasma membrane	GO:0000166//nucleotide binding;GO:0016301//kinase activity	GO:0006464//cellular protein modification process
LOC_Os01g69950	4	5.78E-279	6.54E-277	RPL27	PREDICTED: 50S ribosomal protein L27, chloroplastic [Oryza sativa Japonica Group]	Genetic Information Processing	Translation	ko03010//Ribosome	K02899	GO:0005840//ribosome;GO:0009536//plastid;GO:0009579//thylakoid	GO:0005198//structural molecule activity	GO:0006412//translation
LOC_Os01g11650	7	3.12E-278	3.52E-276	At5g45910	PREDICTED: GDSL esterase/lipase At5g45910 [Oryza sativa Japonica Group]	Metabolism;Metabolism	Global and overview maps;Biosynthesis of other secondary metabolites	ko01110//Biosynthesis of secondary metabolites;ko00901//Indole alkaloid biosynthesis	K21026;K21026	GO:0005623//cell;GO:0005623//cell	GO:0016787//hydrolase activity;GO:0016787//hydrolase activity	GO:0006629//lipid metabolic process;GO:0006629//lipid metabolic process;GO:0008152//metabolic process;GO:0008152//metabolic process
LOC_Os03g62200	7	1.38E-277	1.55E-275	AMT3-2	PREDICTED: ammonium transporter 3 member 2 [Oryza sativa Japonica Group]	-	-	-	-	GO:0005575//cellular_component;GO:0005886//plasma membrane	GO:0005215//transporter activity	GO:0006810//transport;GO:0009607//response to biotic stimulus;GO:0009987//cellular process
LOC_Os03g32314	2	1.70E-277	1.91E-275	AOC	PREDICTED: allene oxide cyclase 3, chloroplastic [Oryza sativa Japonica Group]	Metabolism;Metabolism;Metabolism	Global and overview maps;Global and overview maps;Lipid metabolism	ko01100//Metabolic pathways;ko01110//Biosynthesis of secondary metabolites;ko00592//alpha-Linolenic acid metabolism	K10525;K10525;K10525	GO:0005773//vacuole;GO:0005886//plasma membrane;GO:0016020//membrane	GO:0003824//catalytic activity	GO:0006629//lipid metabolic process;GO:0006950//response to stress;GO:0008152//metabolic process;GO:0009058//biosynthetic process;GO:0009607//response to biotic stimulus;GO:0009628//response to abiotic stimulus;GO:0009987//cellular process
LOC_Os10g39920	3	1.42E-274	1.60E-272	SMR1	PREDICTED: cyclin-dependent protein kinase inhibitor SMR1 [Oryza sativa Japonica Group]	-	-	-	-	-	-	-
LOC_Os06g48040	4	1.74E-274	1.95E-272	HIP1	PREDICTED: E3 ubiquitin-protein ligase arkadia-like [Oryza brachyantha]	-	-	-	-	-	GO:0005488//binding	-
LOC_Os12g44020	2	4.23E-274	4.73E-272	PAP2	PREDICTED: purple acid phosphatase 2 [Oryza sativa Japonica Group]	-	-	-	-	GO:0005575//cellular_component;GO:0005575//cellular_component;GO:0005618//cell wall;GO:0005618//cell wall;GO:0005829//cytosol;GO:0005829//cytosol	GO:0016787//hydrolase activity;GO:0016787//hydrolase activity	GO:0008150//biological_process;GO:0008150//biological_process;GO:0008152//metabolic process;GO:0008152//metabolic process;GO:0009987//cellular process;GO:0009987//cellular process
LOC_Os04g28180	3	3.70E-273	4.12E-271	RPS8	PREDICTED: 40S ribosomal protein S8-like [Oryza sativa Japonica Group]	Genetic Information Processing	Translation	ko03010//Ribosome	K02995	GO:0005575//cellular_component;GO:0005618//cell wall;GO:0005730//nucleolus;GO:0005829//cytosol;GO:0005840//ribosome;GO:0005886//plasma membrane;GO:0009536//plastid;GO:0016020//membrane	GO:0005198//structural molecule activity	GO:0006139//nucleobase-containing compound metabolic process;GO:0006412//translation;GO:0009987//cellular process
LOC_Os05g41620	4	1.36E-272	1.51E-270	--	PREDICTED: uncharacterized protein LOC4339202 [Oryza sativa Japonica Group]	-	-	-	-	GO:0005575//cellular_component	GO:0003674//molecular_function	GO:0008150//biological_process
LOC_Os01g68770	3	5.27E-271	5.85E-269	SBP1	PREDICTED: selenium-binding protein 1 [Oryza sativa Japonica Group]	-	-	-	-	GO:0005575//cellular_component;GO:0005829//cytosol	GO:0005488//binding	GO:0006950//response to stress;GO:0008150//biological_process;GO:0008152//metabolic process;GO:0009987//cellular process
LOC_Os01g48930	4	1.10E-270	1.22E-268	Sde2	PREDICTED: protein SDE2 homolog [Oryza sativa Japonica Group]	-	-	-	-	GO:0005575//cellular_component;GO:0005575//cellular_component	GO:0003674//molecular_function;GO:0003674//molecular_function	-
LOC_Os08g14195	3	1.83E-269	2.03E-267	--	Os08g0240500 [Oryza sativa Japonica Group]	-	-	-	-	-	-	-
LOC_Os06g46980	4	4.19E-268	4.62E-266	--	PREDICTED: uncharacterized protein LOC4341874 [Oryza sativa Japonica Group]	-	-	-	-	-	-	-
LOC_Os02g43600	3	2.81E-267	3.09E-265	At4g17560	PREDICTED: 50S ribosomal protein L19-2, chloroplastic [Oryza sativa Japonica Group]	Genetic Information Processing	Translation	ko03010//Ribosome	K02884	GO:0005840//ribosome;GO:0009536//plastid;GO:0016020//membrane	GO:0005198//structural molecule activity	GO:0006412//translation;GO:0009987//cellular process
LOC_Os09g23620	1	6.15E-267	6.77E-265	MYB20	PREDICTED: protein ODORANT1 [Oryza sativa Japonica Group]	Organismal Systems	Environmental adaptation	ko04626//Plant-pathogen interaction	K09422	GO:0005634//nucleus	GO:0003677//DNA binding;GO:0003700//transcription factor activity, sequence-specific DNA binding	GO:0006139//nucleobase-containing compound metabolic process;GO:0009058//biosynthetic process;GO:0009719//response to endogenous stimulus;GO:0009987//cellular process
LOC_Os04g46880	4	1.86E-266	2.05E-264	Slc37a2	Os04g0555300, partial [Oryza sativa Japonica Group]	-	-	-	-	-	GO:0005215//transporter activity;GO:0005215//transporter activity	GO:0006810//transport;GO:0006810//transport;GO:0009987//cellular process;GO:0009987//cellular process
LOC_Os06g45140	6	2.86E-266	3.14E-264	RISBZ5	PREDICTED: basic leucine zipper 9 [Oryza sativa Japonica Group]	-	-	-	-	GO:0005634//nucleus;GO:0005634//nucleus;GO:0005634//nucleus	GO:0003677//DNA binding;GO:0003677//DNA binding;GO:0003677//DNA binding;GO:0003700//transcription factor activity, sequence-specific DNA binding;GO:0003700//transcription factor activity, sequence-specific DNA binding;GO:0003700//transcription factor activity, sequence-specific DNA binding;GO:0005515//protein binding;GO:0005515//protein binding;GO:0005515//protein binding	GO:0006139//nucleobase-containing compound metabolic process;GO:0006139//nucleobase-containing compound metabolic process;GO:0006139//nucleobase-containing compound metabolic process;GO:0009058//biosynthetic process;GO:0009058//biosynthetic process;GO:0009058//biosynthetic process
LOC_Os08g06100	7	8.63E-266	9.44E-264	COMT	PREDICTED: flavone 3'-O-methyltransferase 1 [Oryza sativa Japonica Group]	-	-	-	-	GO:0005575//cellular_component;GO:0005634//nucleus;GO:0005737//cytoplasm;GO:0005829//cytosol;GO:0005886//plasma membrane	GO:0005515//protein binding;GO:0016740//transferase activity	GO:0008152//metabolic process;GO:0009058//biosynthetic process;GO:0009987//cellular process;GO:0019748//secondary metabolic process
LOC_Os08g44390	6	3.04E-265	3.32E-263	CML48	PREDICTED: probable calcium-binding protein CML48 [Oryza sativa Japonica Group]	Organismal Systems	Environmental adaptation	ko04626//Plant-pathogen interaction	K13448	GO:0005575//cellular_component	GO:0005488//binding;GO:0005488//binding;GO:0005488//binding;GO:0005488//binding	GO:0008150//biological_process;GO:0008150//biological_process;GO:0008150//biological_process;GO:0008150//biological_process
LOC_Os12g13890	7	1.26E-264	1.37E-262	--	PREDICTED: putative glycine-rich cell wall structural protein 1 [Oryza sativa Japonica Group]	-	-	-	-	-	-	-
LOC_Os01g28790	6	5.43E-262	5.90E-260	--	adenomatous polyposis coli protein 2-like [Aegilops tauschii subsp. tauschii] [Aegilops tauschii]	-	-	-	-	-	-	-
LOC_Os06g49030	4	1.23E-260	1.34E-258	--	activator of 90 kDa heat shock protein ATPase [Dactylis glomerata]	-	-	-	-	-	GO:0005515//protein binding;GO:0005515//protein binding;GO:0030234//enzyme regulator activity;GO:0030234//enzyme regulator activity	GO:0006139//nucleobase-containing compound metabolic process;GO:0006139//nucleobase-containing compound metabolic process;GO:0008150//biological_process;GO:0008150//biological_process;GO:0009056//catabolic process;GO:0009056//catabolic process
LOC_Os03g38590	2	3.04E-258	3.30E-256	SCAMP4	PREDICTED: secretory carrier-associated membrane protein 4 [Oryza sativa Japonica Group]	-	-	-	-	GO:0005886//plasma membrane;GO:0005886//plasma membrane;GO:0016020//membrane	GO:0005215//transporter activity;GO:0005215//transporter activity	GO:0006810//transport;GO:0006810//transport;GO:0009987//cellular process;GO:0009987//cellular process
LOC_Os01g55270	3	3.85E-258	4.17E-256	Cacybp	PREDICTED: calcyclin-binding protein [Oryza sativa Japonica Group]	-	-	-	-	GO:0005886//plasma membrane	GO:0003674//molecular_function	GO:0008150//biological_process
LOC_Os05g39720	2	2.11E-256	2.27E-254	WRKY24	PREDICTED: probable WRKY transcription factor 33 [Oryza sativa Japonica Group]	Organismal Systems;Environmental Information Processing	Environmental adaptation;Signal transduction	ko04626//Plant-pathogen interaction;ko04016//MAPK signaling pathway - plant	K13424;K13424	GO:0005634//nucleus	GO:0003700//transcription factor activity, sequence-specific DNA binding;GO:0005515//protein binding	GO:0006139//nucleobase-containing compound metabolic process;GO:0006950//response to stress;GO:0008150//biological_process;GO:0009056//catabolic process;GO:0009058//biosynthetic process;GO:0009607//response to biotic stimulus;GO:0009628//response to abiotic stimulus;GO:0009987//cellular process;GO:0019748//secondary metabolic process
LOC_Os07g08410	4	3.63E-254	3.91E-252	--	sporulation-specific protein [Arabidopsis thaliana]	-	-	-	-	-	GO:0003674//molecular_function	GO:0008150//biological_process
LOC_Os04g42430	4	1.11E-253	1.20E-251	MICU	PREDICTED: calcium uptake protein 1 homolog, mitochondrial [Oryza sativa Japonica Group]	-	-	-	-	-	GO:0005488//binding;GO:0005488//binding	-
LOC_Os02g54140	9	1.24E-253	1.33E-251	HSP18.6	PREDICTED: 18.6 kDa class III heat shock protein [Oryza sativa Japonica Group]	Genetic Information Processing	Folding, sorting and degradation	ko04141//Protein processing in endoplasmic reticulum	K13993	-	GO:0003674//molecular_function	GO:0006950//response to stress;GO:0009628//response to abiotic stimulus
LOC_Os04g52180	4	5.47E-253	5.86E-251	--	OSJNBa0085I10.17 [Oryza sativa Japonica Group]	-	-	-	-	-	-	-
LOC_Os02g43700	2	2.15E-252	2.30E-250	At4g16820	PREDICTED: phospholipase A1-Ibeta2, chloroplastic [Oryza sativa Japonica Group]	-	-	-	-	GO:0009536//plastid	GO:0016787//hydrolase activity	GO:0006629//lipid metabolic process;GO:0008152//metabolic process
LOC_Os04g37770	9	3.56E-252	3.80E-250	--	PREDICTED: arabinogalactan protein 1-like [Oryza sativa Japonica Group]	-	-	-	-	-	-	-
LOC_Os09g39770	2	2.59E-251	2.75E-249	--	PREDICTED: protein SRC2 [Oryza sativa Japonica Group]	-	-	-	-	GO:0005575//cellular_component	GO:0003674//molecular_function	GO:0008150//biological_process
LOC_Os01g62430	2	7.90E-249	8.39E-247	ERG1	RPP17-1 [Oryza sativa Japonica Group]	Metabolism;Metabolism;Metabolism;Metabolism;Metabolism;Metabolism;Metabolism;Metabolism	Global and overview maps;Global and overview maps;Global and overview maps;Global and overview maps;Carbohydrate metabolism;Energy metabolism;Carbohydrate metabolism;Carbohydrate metabolism	ko01100//Metabolic pathways;ko01110//Biosynthesis of secondary metabolites;ko01200//Carbon metabolism;ko01230//Biosynthesis of amino acids;ko00010//Glycolysis / Gluconeogenesis;ko00710//Carbon fixation in photosynthetic organisms;ko00051//Fructose and mannose metabolism;ko00562//Inositol phosphate metabolism	K01803;K01803;K01803;K01803;K01803;K01803;K01803;K01803	GO:0005575//cellular_component;GO:0005575//cellular_component;GO:0005575//cellular_component	GO:0003674//molecular_function;GO:0003674//molecular_function;GO:0003674//molecular_function	GO:0008150//biological_process;GO:0008150//biological_process;GO:0008150//biological_process
LOC_Os01g70110	2	6.61E-248	7.00E-246	NAC083	PREDICTED: NAC domain-containing protein 83 [Oryza sativa Japonica Group]	-	-	-	-	GO:0005575//cellular_component	GO:0003700//transcription factor activity, sequence-specific DNA binding;GO:0005515//protein binding	GO:0006139//nucleobase-containing compound metabolic process;GO:0007275//multicellular organism development;GO:0008150//biological_process;GO:0009058//biosynthetic process
LOC_Os03g11590	2	1.85E-247	1.96E-245	GONST3	PREDICTED: GDP-mannose transporter GONST3 isoform X1 [Oryza sativa Japonica Group]	-	-	-	-	GO:0016020//membrane;GO:0016020//membrane;GO:0016020//membrane;GO:0016020//membrane;GO:0016020//membrane	-	GO:0006810//transport;GO:0006810//transport;GO:0006810//transport;GO:0006810//transport;GO:0006810//transport
LOC_Os03g57790	4	1.98E-247	2.09E-245	UBC2	PREDICTED: ubiquitin-conjugating enzyme E2 2 [Oryza sativa Japonica Group]	Genetic Information Processing	Folding, sorting and degradation	ko04120//Ubiquitin mediated proteolysis	K10573	GO:0005829//cytosol;GO:0005829//cytosol	GO:0003824//catalytic activity;GO:0003824//catalytic activity	GO:0000003//reproduction;GO:0000003//reproduction;GO:0006464//cellular protein modification process;GO:0006464//cellular protein modification process;GO:0009056//catabolic process;GO:0009056//catabolic process;GO:0009628//response to abiotic stimulus;GO:0009628//response to abiotic stimulus;GO:0009791//post-embryonic development;GO:0009791//post-embryonic development;GO:0009987//cellular process;…
LOC_Os05g05290	4	3.92E-245	4.13E-243	--	PREDICTED: uncharacterized protein LOC4337791 [Oryza sativa Japonica Group]	-	-	-	-	-	-	-
LOC_Os05g41900	6	4.97E-245	5.23E-243	GOS2	PREDICTED: protein translation factor SUI1 homolog [Oryza brachyantha]	Genetic Information Processing	Translation	ko03013//RNA transport	K03113	-	GO:0008135//translation factor activity, RNA binding;GO:0008135//translation factor activity, RNA binding;GO:0008135//translation factor activity, RNA binding;GO:0008135//translation factor activity, RNA binding	GO:0006412//translation;GO:0006412//translation;GO:0006412//translation;GO:0006412//translation
LOC_Os09g38530	1	9.43E-245	9.90E-243	TMN8	PREDICTED: transmembrane 9 superfamily member 9 [Oryza sativa Japonica Group]	-	-	-	-	GO:0005618//cell wall;GO:0005773//vacuole;GO:0005794//Golgi apparatus;GO:0016020//membrane	-	-
LOC_Os09g33800	6	5.88E-243	6.16E-241	--	PREDICTED: UPF0664 stress-induced protein C29B12.11c [Oryza sativa Japonica Group]	-	-	-	-	GO:0005829//cytosol;GO:0005829//cytosol;GO:0005886//plasma membrane;GO:0005886//plasma membrane	GO:0003674//molecular_function;GO:0003674//molecular_function	GO:0008150//biological_process;GO:0008150//biological_process
LOC_Os03g22810	6	1.02E-241	1.07E-239	SODCC1	PREDICTED: superoxide dismutase [Cu-Zn] 1 [Oryza sativa Japonica Group]	Cellular Processes	Transport and catabolism	ko04146//Peroxisome	K04565	GO:0005576//extracellular region;GO:0005737//cytoplasm;GO:0005829//cytosol	GO:0003824//catalytic activity;GO:0005488//binding	GO:0006950//response to stress;GO:0008150//biological_process;GO:0008152//metabolic process;GO:0009607//response to biotic stimulus;GO:0009628//response to abiotic stimulus;GO:0009987//cellular process
LOC_Os01g13770	3	1.15E-241	1.20E-239	TPT	PREDICTED: triose phosphate/phosphate translocator TPT, chloroplastic [Oryza sativa Japonica Group]	-	-	-	-	GO:0009536//plastid;GO:0009536//plastid;GO:0009536//plastid;GO:0016020//membrane;GO:0016020//membrane;GO:0016020//membrane	GO:0005215//transporter activity;GO:0005215//transporter activity;GO:0005215//transporter activity	GO:0006810//transport;GO:0006810//transport;GO:0006810//transport;GO:0009628//response to abiotic stimulus;GO:0009628//response to abiotic stimulus;GO:0009628//response to abiotic stimulus;GO:0009987//cellular process;GO:0009987//cellular process;GO:0009987//cellular process
LOC_Os10g11200	2	2.27E-241	2.36E-239	Os10g0189600	PREDICTED: long chain base biosynthesis protein 1c [Oryza sativa Japonica Group]	Metabolism;Metabolism	Global and overview maps;Lipid metabolism	ko01100//Metabolic pathways;ko00600//Sphingolipid metabolism	K00654;K00654	GO:0005783//endoplasmic reticulum	GO:0005515//protein binding;GO:0016740//transferase activity	GO:0006629//lipid metabolic process;GO:0008152//metabolic process;GO:0009058//biosynthetic process;GO:0009987//cellular process;GO:0016049//cell growth
LOC_Os03g16260	3	2.31E-241	2.41E-239	PERK1	PREDICTED: proline-rich receptor-like protein kinase PERK1 [Oryza sativa Japonica Group]	-	-	-	-	GO:0005886//plasma membrane	GO:0000166//nucleotide binding;GO:0016301//kinase activity	GO:0006464//cellular protein modification process;GO:0006950//response to stress;GO:0009607//response to biotic stimulus
LOC_Os04g55670	1	5.63E-240	5.85E-238	Os04g0650300	PREDICTED: probable glucuronosyltransferase Os04g0650300 [Oryza sativa Japonica Group]	-	-	-	-	GO:0005794//Golgi apparatus	GO:0016740//transferase activity	GO:0000003//reproduction;GO:0005975//carbohydrate metabolic process;GO:0007275//multicellular organism development;GO:0008152//metabolic process;GO:0009058//biosynthetic process;GO:0009987//cellular process
LOC_Os12g43880	1	6.79E-240	7.04E-238	--	Core-2/I-branching beta-16-N-acetylglucosaminyltransferase family protein [Zea mays]	-	-	-	-	GO:0005575//cellular_component	GO:0003674//molecular_function	GO:0008150//biological_process
LOC_Os02g30050	3	1.27E-239	1.32E-237	RPL35	PREDICTED: 60S ribosomal protein L35 [Oryza sativa Japonica Group]	Genetic Information Processing	Translation	ko03010//Ribosome	K02918	GO:0005829//cytosol;GO:0005840//ribosome	GO:0005198//structural molecule activity	GO:0006412//translation;GO:0009987//cellular process
LOC_Os05g45450	3	1.90E-239	1.97E-237	--	nuclear protein [Zea mays]	-	-	-	-	GO:0005575//cellular_component	GO:0003674//molecular_function	GO:0008150//biological_process
LOC_Os07g36570	1	4.97E-239	5.12E-237	B120	PREDICTED: G-type lectin S-receptor-like serine/threonine-protein kinase B120 [Oryza sativa Japonica Group]	-	-	-	-	GO:0005886//plasma membrane	GO:0000166//nucleotide binding;GO:0016301//kinase activity;GO:0030246//carbohydrate binding	GO:0006464//cellular protein modification process;GO:0009875//pollen-pistil interaction
LOC_Os10g42410	6	5.10E-239	5.25E-237	--	expressed protein [Oryza sativa Japonica Group]	-	-	-	-	-	GO:0005488//binding;GO:0005488//binding;GO:0005488//binding	-
LOC_Os10g41200	4	3.88E-236	3.99E-234	MYBS3	PREDICTED: transcription factor MYB1R1 [Oryza sativa Japonica Group]	-	-	-	-	-	GO:0003677//DNA binding;GO:0003677//DNA binding;GO:0003677//DNA binding;GO:0003700//transcription factor activity, sequence-specific DNA binding;GO:0003700//transcription factor activity, sequence-specific DNA binding;GO:0003700//transcription factor activity, sequence-specific DNA binding	GO:0006139//nucleobase-containing compound metabolic process;GO:0006139//nucleobase-containing compound metabolic process;GO:0006139//nucleobase-containing compound metabolic process;GO:0006950//response to stress;GO:0006950//response to stress;GO:0006950//response to stress;GO:0008150//biological_process;GO:0008150//biological_process;GO:0008150//biological_process;GO:0009058//biosynthetic proce…
LOC_Os03g12020	4	4.95E-236	5.08E-234	RPL15	PREDICTED: 50S ribosomal protein L15, chloroplastic [Oryza sativa Japonica Group]	Genetic Information Processing	Translation	ko03010//Ribosome	K02876	GO:0005840//ribosome;GO:0009536//plastid	GO:0005198//structural molecule activity	GO:0006412//translation
LOC_Os01g64120	6	3.97E-235	4.06E-233	FDX6	PREDICTED: ferredoxin, root R-B1 [Oryza sativa Japonica Group]	Metabolism	Energy metabolism	ko00195//Photosynthesis	K02639	GO:0009536//plastid	GO:0003674//molecular_function;GO:0005488//binding	GO:0006091//generation of precursor metabolites and energy
LOC_Os07g36170	6	1.44E-234	1.47E-232	CIGR1	PREDICTED: chitin-inducible gibberellin-responsive protein 1 [Oryza sativa Japonica Group]	-	-	-	-	GO:0005737//cytoplasm;GO:0005737//cytoplasm	GO:0003700//transcription factor activity, sequence-specific DNA binding;GO:0003700//transcription factor activity, sequence-specific DNA binding;GO:0004871//signal transducer activity;GO:0004871//signal transducer activity	GO:0006139//nucleobase-containing compound metabolic process;GO:0006139//nucleobase-containing compound metabolic process;GO:0007165//signal transduction;GO:0007165//signal transduction;GO:0009058//biosynthetic process;GO:0009058//biosynthetic process;GO:0009628//response to abiotic stimulus;GO:0009628//response to abiotic stimulus;GO:0009791//post-embryonic development;GO:0009791//post-embryonic…
LOC_Os03g60100	4	2.81E-234	2.86E-232	RPL17	PREDICTED: 50S ribosomal protein L17 [Oryza sativa Japonica Group]	Genetic Information Processing	Translation	ko03010//Ribosome	K02879	GO:0005840//ribosome;GO:0009536//plastid	GO:0005198//structural molecule activity	GO:0006412//translation
LOC_Os07g06830	2	6.52E-234	6.64E-232	CXE15	PREDICTED: probable carboxylesterase 15 [Oryza sativa Japonica Group]	-	-	-	-	GO:0005575//cellular_component	GO:0016787//hydrolase activity	GO:0008152//metabolic process
LOC_Os01g61460	1	7.44E-234	7.56E-232	ESK1	PREDICTED: protein trichome birefringence-like 28 isoform X1 [Oryza sativa Japonica Group]	-	-	-	-	GO:0005575//cellular_component	GO:0003674//molecular_function	GO:0006139//nucleobase-containing compound metabolic process;GO:0006950//response to stress;GO:0009058//biosynthetic process;GO:0009628//response to abiotic stimulus
LOC_Os04g44830	3	1.22E-233	1.24E-231	Os04g0530600	PREDICTED: thioredoxin M2, chloroplastic [Oryza sativa Japonica Group]	-	-	-	-	GO:0005576//extracellular region;GO:0009536//plastid;GO:0009579//thylakoid	GO:0030234//enzyme regulator activity	GO:0005975//carbohydrate metabolic process;GO:0006950//response to stress;GO:0008152//metabolic process;GO:0009628//response to abiotic stimulus
LOC_Os12g33922	5	2.18E-233	2.21E-231	ND3	NADH dehydrogenase subunit 3 (mitochondrion) [Oryza sativa Indica Group]	Metabolism;Metabolism	Global and overview maps;Energy metabolism	ko01100//Metabolic pathways;ko00190//Oxidative phosphorylation	K03880;K03880	GO:0005623//cell	GO:0003824//catalytic activity	GO:0006091//generation of precursor metabolites and energy;GO:0008152//metabolic process
LOC_Os02g55600	3	1.02E-232	1.03E-230	--	PREDICTED: artemin [Oryza sativa Japonica Group]	-	-	-	-	-	GO:0003674//molecular_function	GO:0008150//biological_process
LOC_Os10g39140	6	2.34E-232	2.36E-230	F3H-2	PREDICTED: flavonol synthase/flavanone 3-hydroxylase [Oryza sativa Japonica Group]	-	-	-	-	GO:0005575//cellular_component;GO:0005575//cellular_component;GO:0005575//cellular_component;GO:0005575//cellular_component	GO:0003824//catalytic activity;GO:0003824//catalytic activity;GO:0003824//catalytic activity;GO:0003824//catalytic activity	GO:0008152//metabolic process;GO:0008152//metabolic process;GO:0008152//metabolic process;GO:0008152//metabolic process;GO:0009058//biosynthetic process;GO:0009058//biosynthetic process;GO:0009058//biosynthetic process;GO:0009058//biosynthetic process;GO:0009607//response to biotic stimulus;GO:0009607//response to biotic stimulus;GO:0009607//response to biotic stimulus;GO:0009607//response to bio…
LOC_Os02g46620	4	4.90E-232	4.94E-230	--	OSJNBa0009P12.10 [Oryza sativa Japonica Group]	-	-	-	-	GO:0005886//plasma membrane	GO:0003674//molecular_function	GO:0008150//biological_process
LOC_Os06g11200	1	1.59E-231	1.60E-229	OPR1	OPR-1 [Oryza sativa Japonica Group]	Metabolism;Metabolism;Metabolism	Global and overview maps;Global and overview maps;Lipid metabolism	ko01100//Metabolic pathways;ko01110//Biosynthesis of secondary metabolites;ko00592//alpha-Linolenic acid metabolism	K05894;K05894;K05894	GO:0005829//cytosol	GO:0003824//catalytic activity	GO:0006629//lipid metabolic process;GO:0006950//response to stress;GO:0007275//multicellular organism development;GO:0008150//biological_process;GO:0008152//metabolic process;GO:0009987//cellular process
LOC_Os06g09890	4	1.70E-231	1.71E-229	CID7	PREDICTED: polyadenylate-binding protein-interacting protein 7 [Oryza sativa Japonica Group]	-	-	-	-	GO:0009536//plastid;GO:0009536//plastid;GO:0009536//plastid;GO:0009536//plastid;GO:0009536//plastid;GO:0009536//plastid	GO:0000166//nucleotide binding;GO:0000166//nucleotide binding;GO:0000166//nucleotide binding;GO:0000166//nucleotide binding;GO:0000166//nucleotide binding;GO:0000166//nucleotide binding;GO:0003677//DNA binding;GO:0003677//DNA binding;GO:0003677//DNA binding;GO:0003677//DNA binding;GO:0003677//DNA binding;GO:0003677//DNA binding;GO:0005515//protein binding;GO:0005515//protein binding;GO:0005515//p…	GO:0006259//DNA metabolic process;GO:0006259//DNA metabolic process;GO:0006259//DNA metabolic process;GO:0006259//DNA metabolic process;GO:0006259//DNA metabolic process;GO:0006259//DNA metabolic process;GO:0006950//response to stress;GO:0006950//response to stress;GO:0006950//response to stress;GO:0006950//response to stress;GO:0006950//response to stress;GO:0006950//response to stress
LOC_Os01g45640	6	1.64E-230	1.65E-228	--	tat pathway signal sequence family protein [Zea mays]	-	-	-	-	-	-	-
LOC_Os08g09690	4	5.88E-229	5.88E-227	NFYA7	PREDICTED: nuclear transcription factor Y subunit A-4 isoform X1 [Oryza sativa Japonica Group]	-	-	-	-	GO:0005634//nucleus;GO:0005634//nucleus;GO:0005654//nucleoplasm;GO:0005654//nucleoplasm	GO:0003700//transcription factor activity, sequence-specific DNA binding;GO:0003700//transcription factor activity, sequence-specific DNA binding	GO:0006139//nucleobase-containing compound metabolic process;GO:0006139//nucleobase-containing compound metabolic process;GO:0007275//multicellular organism development;GO:0007275//multicellular organism development;GO:0009058//biosynthetic process;GO:0009058//biosynthetic process
LOC_Os12g38000	3	6.08E-229	6.06E-227	RPL8	PREDICTED: 60S ribosomal protein L8 [Oryza sativa Japonica Group]	Genetic Information Processing	Translation	ko03010//Ribosome	K02938	GO:0005773//vacuole;GO:0005829//cytosol;GO:0005840//ribosome;GO:0005886//plasma membrane	GO:0005198//structural molecule activity	GO:0006412//translation
LOC_Os05g29810	3	1.33E-228	1.32E-226	RAP2-3	PREDICTED: ethylene-responsive transcription factor ERF071 [Oryza sativa Japonica Group]	-	-	-	-	GO:0005634//nucleus	GO:0003677//DNA binding;GO:0003700//transcription factor activity, sequence-specific DNA binding	GO:0006139//nucleobase-containing compound metabolic process;GO:0009058//biosynthetic process
LOC_Os01g50160	1	1.96E-228	1.95E-226	ABCB11	PREDICTED: ABC transporter B family member 9 [Oryza sativa Japonica Group]	Environmental Information Processing	Membrane transport	ko02010//ABC transporters	K05658	GO:0005575//cellular_component;GO:0005886//plasma membrane	GO:0005215//transporter activity;GO:0016787//hydrolase activity	GO:0006139//nucleobase-containing compound metabolic process;GO:0006810//transport;GO:0009056//catabolic process;GO:0009987//cellular process
LOC_Os08g44770	4	6.59E-228	6.54E-226	SODCP	PREDICTED: superoxide dismutase [Cu-Zn], chloroplastic [Oryza sativa Japonica Group]	Cellular Processes	Transport and catabolism	ko04146//Peroxisome	K04565	GO:0005576//extracellular region;GO:0005576//extracellular region;GO:0009536//plastid;GO:0009536//plastid;GO:0009579//thylakoid;GO:0009579//thylakoid	GO:0003824//catalytic activity;GO:0003824//catalytic activity;GO:0005488//binding;GO:0005488//binding	GO:0006950//response to stress;GO:0006950//response to stress;GO:0008150//biological_process;GO:0008150//biological_process;GO:0008152//metabolic process;GO:0008152//metabolic process;GO:0009628//response to abiotic stimulus;GO:0009628//response to abiotic stimulus;GO:0009987//cellular process;GO:0009987//cellular process
LOC_Os02g50710	2	1.49E-227	1.48E-225	--	PREDICTED: protein RNA-directed DNA methylation 3-like [Setaria italica]	-	-	-	-	GO:0005575//cellular_component	GO:0003674//molecular_function	GO:0008150//biological_process
LOC_Os01g02020	4	3.63E-227	3.59E-225	At5g47720	PREDICTED: acetyl-CoA acetyltransferase, cytosolic 1 [Oryza sativa Japonica Group]	Metabolism;Metabolism;Metabolism;Metabolism;Metabolism;Metabolism;Metabolism;Metabolism;Metabolism;Metabolism;Metabolism;Metabolism;Metabolism;Metabolism	Global and overview maps;Global and overview maps;Global and overview maps;Carbohydrate metabolism;Global and overview maps;Carbohydrate metabolism;Amino acid metabolism;Metabolism of terpenoids and polyketides;Lipid metabolism;Amino acid metabolism;Amino acid metabolism;Carbohydrate metabolism;Carbohydrate metabolism;Lipid metabolism	ko01100//Metabolic pathways;ko01110//Biosynthesis of secondary metabolites;ko01200//Carbon metabolism;ko00620//Pyruvate metabolism;ko01212//Fatty acid metabolism;ko00630//Glyoxylate and dicarboxylate metabolism;ko00380//Tryptophan metabolism;ko00900//Terpenoid backbone biosynthesis;ko00071//Fatty acid degradation;ko00280//Valine, leucine and isoleucine degradation;ko00310//Lysine degradation;ko00…	K00626;K00626;K00626;K00626;K00626;K00626;K00626;K00626;K00626;K00626;K00626;K00626;K00626;K00626	GO:0005575//cellular_component;GO:0005575//cellular_component	GO:0003824//catalytic activity;GO:0003824//catalytic activity;GO:0016740//transferase activity;GO:0016740//transferase activity	GO:0008152//metabolic process;GO:0008152//metabolic process
LOC_Os11g02130	7	2.28E-225	2.26E-223	GSVIVT00023967001	PREDICTED: peroxidase 4 [Oryza sativa Japonica Group]	Metabolism;Metabolism;Metabolism	Global and overview maps;Global and overview maps;Biosynthesis of other secondary metabolites	ko01100//Metabolic pathways;ko01110//Biosynthesis of secondary metabolites;ko00940//Phenylpropanoid biosynthesis	K00430;K00430;K00430	GO:0005576//extracellular region;GO:0005618//cell wall;GO:0005829//cytosol	GO:0003824//catalytic activity;GO:0005515//protein binding	GO:0006950//response to stress;GO:0008152//metabolic process
LOC_Os01g59690	4	3.04E-225	2.99E-223	At4g18380	PREDICTED: F-box protein At4g18380 [Oryza sativa Japonica Group]	-	-	-	-	GO:0005575//cellular_component	GO:0003674//molecular_function	GO:0008150//biological_process
LOC_Os02g47370	2	9.48E-225	9.33E-223	--	PREDICTED: trihelix transcription factor GT-3b [Oryza sativa Japonica Group]	-	-	-	-	GO:0005634//nucleus;GO:0005730//nucleolus	GO:0003700//transcription factor activity, sequence-specific DNA binding;GO:0005515//protein binding	GO:0006139//nucleobase-containing compound metabolic process;GO:0009058//biosynthetic process
LOC_Os11g05170	3	1.34E-224	1.31E-222	--	hypothetical_protein [Oryza glaberrima]	-	-	-	-	GO:0005575//cellular_component	GO:0003674//molecular_function	GO:0006091//generation of precursor metabolites and energy;GO:0006950//response to stress
LOC_Os01g46610	1	6.41E-224	6.28E-222	CICDH	PREDICTED: cytosolic isocitrate dehydrogenase [NADP] [Oryza sativa Japonica Group]	Metabolism;Metabolism;Metabolism;Metabolism;Metabolism;Cellular Processes;Metabolism;Metabolism	Global and overview maps;Global and overview maps;Global and overview maps;Global and overview maps;Metabolism of other amino acids;Transport and catabolism;Global and overview maps;Carbohydrate metabolism	ko01100//Metabolic pathways;ko01110//Biosynthesis of secondary metabolites;ko01200//Carbon metabolism;ko01230//Biosynthesis of amino acids;ko00480//Glutathione metabolism;ko04146//Peroxisome;ko01210//2-Oxocarboxylic acid metabolism;ko00020//Citrate cycle (TCA cycle)	K00031;K00031;K00031;K00031;K00031;K00031;K00031;K00031	GO:0005575//cellular_component;GO:0005576//extracellular region;GO:0005829//cytosol;GO:0005886//plasma membrane	GO:0003824//catalytic activity;GO:0005488//binding;GO:0005515//protein binding	GO:0006139//nucleobase-containing compound metabolic process;GO:0006950//response to stress;GO:0008150//biological_process;GO:0008152//metabolic process;GO:0009607//response to biotic stimulus;GO:0009628//response to abiotic stimulus;GO:0009987//cellular process
LOC_Os06g09560	6	1.62E-223	1.59E-221	dnaJ1	PREDICTED: dnaJ homolog subfamily B member 6 isoform X1 [Oryza sativa Japonica Group]	-	-	-	-	GO:0005575//cellular_component	GO:0005515//protein binding	GO:0009987//cellular process;GO:0019538//protein metabolic process
LOC_Os01g61080	2	1.64E-223	1.60E-221	WRKY24	PREDICTED: probable WRKY transcription factor 33 [Oryza sativa Japonica Group]	Organismal Systems;Environmental Information Processing	Environmental adaptation;Signal transduction	ko04626//Plant-pathogen interaction;ko04016//MAPK signaling pathway - plant	K13424;K13424	GO:0005634//nucleus	GO:0003700//transcription factor activity, sequence-specific DNA binding;GO:0005515//protein binding	GO:0006139//nucleobase-containing compound metabolic process;GO:0006950//response to stress;GO:0008150//biological_process;GO:0009056//catabolic process;GO:0009058//biosynthetic process;GO:0009607//response to biotic stimulus;GO:0009628//response to abiotic stimulus;GO:0009987//cellular process;GO:0019748//secondary metabolic process
LOC_Os03g08500	4	3.82E-223	3.73E-221	RAP2-2	PREDICTED: ethylene-responsive transcription factor ERF073 [Oryza sativa Japonica Group]	-	-	-	-	GO:0005634//nucleus;GO:0005634//nucleus	GO:0003677//DNA binding;GO:0003677//DNA binding;GO:0003700//transcription factor activity, sequence-specific DNA binding;GO:0003700//transcription factor activity, sequence-specific DNA binding	GO:0006139//nucleobase-containing compound metabolic process;GO:0006139//nucleobase-containing compound metabolic process;GO:0006950//response to stress;GO:0006950//response to stress;GO:0008152//metabolic process;GO:0008152//metabolic process;GO:0009058//biosynthetic process;GO:0009058//biosynthetic process
LOC_Os09g08130	7	7.62E-222	7.42E-220	IGPS	PREDICTED: indole-3-glycerol phosphate synthase isoform X1 [Oryza sativa Japonica Group]	Metabolism;Metabolism;Metabolism;Metabolism	Global and overview maps;Global and overview maps;Global and overview maps;Amino acid metabolism	ko01100//Metabolic pathways;ko01110//Biosynthesis of secondary metabolites;ko01230//Biosynthesis of amino acids;ko00400//Phenylalanine, tyrosine and tryptophan biosynthesis	K01609;K01609;K01609;K01609	GO:0009536//plastid;GO:0009536//plastid	GO:0003824//catalytic activity;GO:0003824//catalytic activity	GO:0008152//metabolic process;GO:0008152//metabolic process;GO:0009987//cellular process;GO:0009987//cellular process
LOC_Os08g10020	9	2.09E-221	2.03E-219	PSBR	PREDICTED: photosystem II 10 kDa polypeptide, chloroplastic isoform X1 [Oryza sativa Japonica Group]	Metabolism;Metabolism	Global and overview maps;Energy metabolism	ko01100//Metabolic pathways;ko00195//Photosynthesis	K03541;K03541	GO:0009536//plastid;GO:0009536//plastid;GO:0009536//plastid;GO:0009579//thylakoid;GO:0009579//thylakoid;GO:0009579//thylakoid;GO:0016020//membrane;GO:0016020//membrane;GO:0016020//membrane	GO:0003674//molecular_function;GO:0003674//molecular_function;GO:0003674//molecular_function	GO:0006091//generation of precursor metabolites and energy;GO:0006091//generation of precursor metabolites and energy;GO:0006091//generation of precursor metabolites and energy;GO:0015979//photosynthesis;GO:0015979//photosynthesis;GO:0015979//photosynthesis;GO:0016043//cellular component organization;GO:0016043//cellular component organization;GO:0016043//cellular component organization
LOC_Os02g47110	6	3.06E-221	2.97E-219	ARF	PREDICTED: ADP-ribosylation factor [Oryza sativa Japonica Group]	-	-	-	-	-	GO:0000166//nucleotide binding;GO:0000166//nucleotide binding;GO:0000166//nucleotide binding	GO:0006464//cellular protein modification process;GO:0006464//cellular protein modification process;GO:0006464//cellular protein modification process;GO:0009058//biosynthetic process;GO:0009058//biosynthetic process;GO:0009058//biosynthetic process
LOC_Os02g39850	2	1.01E-220	9.75E-219	HCT2	PREDICTED: shikimate O-hydroxycinnamoyltransferase [Oryza sativa Japonica Group]	Metabolism;Metabolism;Metabolism;Metabolism;Metabolism	Global and overview maps;Global and overview maps;Biosynthesis of other secondary metabolites;Biosynthesis of other secondary metabolites;Biosynthesis of other secondary metabolites	ko01100//Metabolic pathways;ko01110//Biosynthesis of secondary metabolites;ko00940//Phenylpropanoid biosynthesis;ko00941//Flavonoid biosynthesis;ko00945//Stilbenoid, diarylheptanoid and gingerol biosynthesis	K13065;K13065;K13065;K13065;K13065	GO:0005829//cytosol	GO:0016740//transferase activity	GO:0008150//biological_process;GO:0008152//metabolic process;GO:0009058//biosynthetic process;GO:0009987//cellular process;GO:0019748//secondary metabolic process
LOC_Os02g47350	7	4.17E-220	4.03E-218	TSC10B	PREDICTED: 3-dehydrosphinganine reductase TSC10A [Oryza sativa Japonica Group]	Metabolism;Metabolism	Global and overview maps;Lipid metabolism	ko01100//Metabolic pathways;ko00600//Sphingolipid metabolism	K04708;K04708	GO:0005623//cell	GO:0003824//catalytic activity;GO:0005488//binding	GO:0008152//metabolic process
LOC_Os03g30430	4	1.76E-219	1.70E-217	Os03g0417800	PREDICTED: protein SPIRAL1-like 1 [Oryza sativa Japonica Group]	-	-	-	-	-	-	-
LOC_Os07g47590	4	1.28E-217	1.24E-215	Os07g0673200	PREDICTED: probable E3 ubiquitin-protein ligase BAH1-like 2 [Oryza sativa Japonica Group]	-	-	-	-	GO:0005634//nucleus;GO:0005634//nucleus;GO:0005634//nucleus	GO:0003824//catalytic activity;GO:0003824//catalytic activity;GO:0003824//catalytic activity	GO:0006464//cellular protein modification process;GO:0006464//cellular protein modification process;GO:0006464//cellular protein modification process;GO:0006950//response to stress;GO:0006950//response to stress;GO:0006950//response to stress;GO:0008150//biological_process;GO:0008150//biological_process;GO:0008150//biological_process;GO:0008152//metabolic process;GO:0008152//metabolic process;GO:…
LOC_Os07g07930	7	1.37E-217	1.31E-215	--	PREDICTED: non-specific lipid-transfer protein-like protein At2g13820 [Oryza sativa Japonica Group]	-	-	-	-	GO:0016020//membrane	GO:0008289//lipid binding	GO:0006810//transport
LOC_Os03g47034	2	1.05E-216	1.01E-214	--	Os03g0673100 [Oryza sativa Japonica Group]	-	-	-	-	-	-	-
LOC_Os03g47280	6	1.48E-216	1.42E-214	--	PREDICTED: wiskott-Aldrich syndrome protein homolog [Oryza sativa Japonica Group]	-	-	-	-	GO:0009536//plastid	GO:0003674//molecular_function	GO:0008150//biological_process
LOC_Os05g50890	2	1.80E-216	1.72E-214	GH3.5	PREDICTED: jasmonic acid-amido synthetase JAR1 [Oryza sativa Japonica Group]	Environmental Information Processing	Signal transduction	ko04075//Plant hormone signal transduction	K14506	GO:0005737//cytoplasm;GO:0005737//cytoplasm;GO:0005737//cytoplasm;GO:0005773//vacuole;GO:0005773//vacuole;GO:0005773//vacuole	GO:0000166//nucleotide binding;GO:0000166//nucleotide binding;GO:0000166//nucleotide binding;GO:0003824//catalytic activity;GO:0003824//catalytic activity;GO:0003824//catalytic activity;GO:0005515//protein binding;GO:0005515//protein binding;GO:0005515//protein binding;GO:0016740//transferase activity;GO:0016740//transferase activity;GO:0016740//transferase activity	GO:0006464//cellular protein modification process;GO:0006464//cellular protein modification process;GO:0006464//cellular protein modification process;GO:0006629//lipid metabolic process;GO:0006629//lipid metabolic process;GO:0006629//lipid metabolic process;GO:0006950//response to stress;GO:0006950//response to stress;GO:0006950//response to stress;GO:0007165//signal transduction;GO:0007165//sign…
LOC_Os07g30820	3	6.01E-216	5.74E-214	At1g67325	PREDICTED: ranBP2-type zinc finger protein At1g67325 [Oryza sativa Japonica Group]	-	-	-	-	GO:0005622//intracellular;GO:0005622//intracellular	GO:0005488//binding;GO:0005488//binding	GO:0008150//biological_process;GO:0008150//biological_process
LOC_Os02g37834	3	3.11E-214	2.97E-212	--	PREDICTED: uncharacterized protein LOC9267360 isoform X6 [Oryza sativa Japonica Group]	-	-	-	-	-	-	-
LOC_Os04g05650	7	7.85E-214	7.48E-212	--	PREDICTED: polyamine-modulated factor 1-binding protein 1 [Oryza sativa Japonica Group]	-	-	-	-	-	-	-
LOC_Os10g40640	2	8.24E-214	7.83E-212	--	transferase, transferring glycosyl groups precursor [Zea mays]	-	-	-	-	GO:0005623//cell	GO:0016740//transferase activity	GO:0005975//carbohydrate metabolic process;GO:0009058//biosynthetic process
LOC_Os07g24000	9	1.81E-213	1.71E-211	PM19L	PM19-B1 [Triticum aestivum]	-	-	-	-	GO:0005623//cell	GO:0003674//molecular_function	GO:0008150//biological_process
LOC_Os07g47790	6	2.56E-213	2.43E-211	ERF071	PREDICTED: ethylene-responsive transcription factor RAP2-3 [Oryza sativa Japonica Group]	-	-	-	-	GO:0005634//nucleus;GO:0005634//nucleus	GO:0003677//DNA binding;GO:0003677//DNA binding;GO:0003700//transcription factor activity, sequence-specific DNA binding;GO:0003700//transcription factor activity, sequence-specific DNA binding	GO:0006139//nucleobase-containing compound metabolic process;GO:0006139//nucleobase-containing compound metabolic process;GO:0009058//biosynthetic process;GO:0009058//biosynthetic process
LOC_Os02g15120	3	4.22E-212	3.99E-210	ATL6	PREDICTED: E3 ubiquitin-protein ligase EL5-like [Oryza sativa Japonica Group]	-	-	-	-	-	GO:0003824//catalytic activity;GO:0005488//binding	GO:0006464//cellular protein modification process
LOC_Os12g06410	1	1.62E-211	1.53E-209	PUB24	PREDICTED: E3 ubiquitin-protein ligase PUB23 [Oryza sativa Japonica Group]	-	-	-	-	GO:0005829//cytosol	GO:0003824//catalytic activity	GO:0006464//cellular protein modification process;GO:0006950//response to stress;GO:0008150//biological_process;GO:0008152//metabolic process;GO:0009628//response to abiotic stimulus
LOC_Os12g32190	1	2.33E-211	2.20E-209	--	PREDICTED: serine/arginine repetitive matrix protein 1 [Oryza sativa Japonica Group]	-	-	-	-	GO:0005575//cellular_component;GO:0005575//cellular_component	GO:0003674//molecular_function;GO:0003674//molecular_function	GO:0008150//biological_process;GO:0008150//biological_process
LOC_Os03g01740	6	2.88E-211	2.71E-209	EL2	expressed protein [Oryza sativa Japonica Group]	-	-	-	-	-	-	-
LOC_Os09g28354	1	7.56E-211	7.10E-209	HSFB1	PREDICTED: heat stress transcription factor B-1 [Oryza sativa Japonica Group]	-	-	-	-	GO:0005634//nucleus	GO:0003677//DNA binding;GO:0003700//transcription factor activity, sequence-specific DNA binding	GO:0006139//nucleobase-containing compound metabolic process;GO:0006950//response to stress;GO:0009058//biosynthetic process;GO:0009628//response to abiotic stimulus
LOC_Os07g17330	2	9.51E-211	8.92E-209	--	Os07g0274700, partial [Oryza sativa Japonica Group]	-	-	-	-	GO:0005777//peroxisome	GO:0003674//molecular_function	GO:0007275//multicellular organism development
LOC_Os02g54470	3	9.67E-211	9.05E-209	RPL35AA	PREDICTED: 60S ribosomal protein L35a-1 [Oryza sativa Japonica Group]	Genetic Information Processing	Translation	ko03010//Ribosome	K02917	GO:0005829//cytosol;GO:0005829//cytosol;GO:0005840//ribosome;GO:0005840//ribosome	GO:0005198//structural molecule activity;GO:0005198//structural molecule activity	GO:0006412//translation;GO:0006412//translation;GO:0009987//cellular process;GO:0009987//cellular process
LOC_Os10g37240	7	2.44E-210	2.28E-208	GTL1	expressed protein [Oryza sativa Japonica Group]	-	-	-	-	-	GO:0003700//transcription factor activity, sequence-specific DNA binding;GO:0003700//transcription factor activity, sequence-specific DNA binding;GO:0003700//transcription factor activity, sequence-specific DNA binding	GO:0006139//nucleobase-containing compound metabolic process;GO:0006139//nucleobase-containing compound metabolic process;GO:0006139//nucleobase-containing compound metabolic process;GO:0009058//biosynthetic process;GO:0009058//biosynthetic process;GO:0009058//biosynthetic process
LOC_Os01g16350	4	1.17E-209	1.09E-207	HMGCL	PREDICTED: hydroxymethylglutaryl-CoA lyase, mitochondrial [Oryza sativa Japonica Group]	Metabolism;Cellular Processes;Metabolism;Metabolism;Metabolism	Global and overview maps;Transport and catabolism;Amino acid metabolism;Carbohydrate metabolism;Lipid metabolism	ko01100//Metabolic pathways;ko04146//Peroxisome;ko00280//Valine, leucine and isoleucine degradation;ko00650//Butanoate metabolism;ko00072//Synthesis and degradation of ketone bodies	K01640;K01640;K01640;K01640;K01640	GO:0005739//mitochondrion;GO:0005739//mitochondrion	GO:0003824//catalytic activity;GO:0003824//catalytic activity	GO:0008152//metabolic process;GO:0008152//metabolic process;GO:0009987//cellular process;GO:0009987//cellular process
LOC_Os09g35030	3	1.67E-209	1.56E-207	DREB1A	PREDICTED: dehydration-responsive element-binding protein 1A [Oryza sativa Japonica Group]	-	-	-	-	GO:0005634//nucleus	GO:0003677//DNA binding;GO:0003700//transcription factor activity, sequence-specific DNA binding	GO:0006139//nucleobase-containing compound metabolic process;GO:0006950//response to stress;GO:0009058//biosynthetic process;GO:0009628//response to abiotic stimulus
LOC_Os06g07760	3	4.82E-209	4.49E-207	SRX	PREDICTED: sulfiredoxin, chloroplastic/mitochondrial isoform X1 [Oryza sativa Japonica Group]	-	-	-	-	GO:0009536//plastid	GO:0003677//DNA binding;GO:0003824//catalytic activity	GO:0006950//response to stress;GO:0008152//metabolic process
LOC_Os01g33050	3	5.10E-209	4.74E-207	At2g44860	PREDICTED: probable ribosome biogenesis protein RLP24 [Oryza sativa Japonica Group]	Genetic Information Processing	Translation	ko03010//Ribosome	K02896	GO:0005730//nucleolus;GO:0005730//nucleolus;GO:0005829//cytosol;GO:0005829//cytosol;GO:0005840//ribosome;GO:0005840//ribosome	GO:0005198//structural molecule activity;GO:0005198//structural molecule activity	GO:0006412//translation;GO:0006412//translation;GO:0009987//cellular process;GO:0009987//cellular process
LOC_Os05g41480	1	5.55E-209	5.14E-207	At4g32390	PREDICTED: probable sugar phosphate/phosphate translocator At4g32390 [Oryza sativa Japonica Group]	-	-	-	-	GO:0005623//cell;GO:0005623//cell;GO:0016020//membrane;GO:0016020//membrane	GO:0005215//transporter activity;GO:0005215//transporter activity	GO:0006810//transport;GO:0006810//transport;GO:0009987//cellular process;GO:0009987//cellular process
LOC_Os05g08420	6	1.57E-207	1.45E-205	--	PREDICTED: uncharacterized protein LOC4337962 [Oryza sativa Japonica Group]	-	-	-	-	-	GO:0003674//molecular_function	GO:0008150//biological_process
LOC_Os02g44990	3	1.64E-207	1.51E-205	--	F-box/DUF domain-containing protein [Oryza sativa Indica Group]	-	-	-	-	GO:0005575//cellular_component	GO:0003674//molecular_function	GO:0008150//biological_process
LOC_Os03g61270	1	1.93E-207	1.78E-205	MAN3	PREDICTED: mannan endo-1,4-beta-mannosidase 3 [Oryza sativa Japonica Group]	Metabolism	Carbohydrate metabolism	ko00051//Fructose and mannose metabolism	K19355	GO:0005623//cell	GO:0003824//catalytic activity;GO:0005488//binding;GO:0016787//hydrolase activity	GO:0005975//carbohydrate metabolic process;GO:0008152//metabolic process
LOC_Os01g50760	3	2.92E-206	2.69E-204	FPS	PREDICTED: farnesyl pyrophosphate synthase [Oryza sativa Japonica Group]	Metabolism;Metabolism;Metabolism	Global and overview maps;Global and overview maps;Metabolism of terpenoids and polyketides	ko01100//Metabolic pathways;ko01110//Biosynthesis of secondary metabolites;ko00900//Terpenoid backbone biosynthesis	K00787;K00787;K00787	GO:0005829//cytosol	GO:0016740//transferase activity	GO:0006629//lipid metabolic process;GO:0008152//metabolic process;GO:0009058//biosynthetic process;GO:0009987//cellular process
LOC_Os09g26400	4	3.04E-206	2.79E-204	AIP2	Os09g0434200, partial [Oryza sativa Japonica Group]	-	-	-	-	GO:0005634//nucleus;GO:0005829//cytosol	GO:0003824//catalytic activity;GO:0005488//binding;GO:0005515//protein binding	GO:0006464//cellular protein modification process;GO:0007165//signal transduction;GO:0009719//response to endogenous stimulus
LOC_Os07g36080	9	5.92E-206	5.43E-204	OsI_025465	PREDICTED: oxygen-evolving enhancer protein 3, chloroplastic [Oryza sativa Japonica Group]	Metabolism;Metabolism	Global and overview maps;Energy metabolism	ko01100//Metabolic pathways;ko00195//Photosynthesis	K08901;K08901	GO:0009536//plastid;GO:0009536//plastid;GO:0009536//plastid;GO:0009579//thylakoid;GO:0009579//thylakoid;GO:0009579//thylakoid;GO:0016020//membrane;GO:0016020//membrane;GO:0016020//membrane	GO:0005488//binding;GO:0005488//binding;GO:0005488//binding	GO:0006464//cellular protein modification process;GO:0006464//cellular protein modification process;GO:0006464//cellular protein modification process
LOC_Os01g67950	4	9.30E-206	8.52E-204	BAG4	PREDICTED: BAG family molecular chaperone regulator 2 [Oryza sativa Japonica Group]	-	-	-	-	GO:0005575//cellular_component	GO:0003674//molecular_function	-
LOC_Os01g48960	7	3.27E-205	2.99E-203	Os01g0681900	PREDICTED: glutamate synthase 1 [NADH], chloroplastic isoform X1 [Oryza sativa Japonica Group]	Metabolism;Metabolism;Metabolism;Metabolism;Metabolism	Global and overview maps;Global and overview maps;Global and overview maps;Amino acid metabolism;Energy metabolism	ko01100//Metabolic pathways;ko01110//Biosynthesis of secondary metabolites;ko01230//Biosynthesis of amino acids;ko00250//Alanine, aspartate and glutamate metabolism;ko00910//Nitrogen metabolism	K00264;K00264;K00264;K00264;K00264	GO:0009536//plastid	GO:0003824//catalytic activity	GO:0008150//biological_process;GO:0008152//metabolic process;GO:0009058//biosynthetic process;GO:0009987//cellular process;GO:0040007//growth
LOC_Os11g13820	7	6.25E-205	5.71E-203	Os11g0242200	PREDICTED: probable protein phosphatase 2C 74 [Oryza sativa Japonica Group]	-	-	-	-	GO:0005634//nucleus	GO:0016787//hydrolase activity	GO:0007165//signal transduction;GO:0008152//metabolic process;GO:0009719//response to endogenous stimulus;GO:0009791//post-embryonic development;GO:0009987//cellular process
LOC_Os01g64450	2	1.01E-204	9.22E-203	--	PREDICTED: protein YLS9 [Oryza sativa Japonica Group]	-	-	-	-	GO:0005575//cellular_component	-	-
LOC_Os07g30300	4	1.35E-204	1.23E-202	At5g61530	PREDICTED: uncharacterized Rho GTPase-activating protein At5g61530 [Oryza sativa Japonica Group]	-	-	-	-	-	GO:0030234//enzyme regulator activity	GO:0006139//nucleobase-containing compound metabolic process;GO:0007165//signal transduction;GO:0009056//catabolic process
LOC_Os02g50600	1	2.24E-204	2.04E-202	GATL9	PREDICTED: probable galacturonosyltransferase-like 9 [Oryza sativa Japonica Group]	-	-	-	-	GO:0005794//Golgi apparatus	GO:0016740//transferase activity	GO:0005975//carbohydrate metabolic process;GO:0009058//biosynthetic process
LOC_Os06g03690	3	8.37E-204	7.59E-202	RBP1	PREDICTED: RNA-binding protein 1 [Oryza sativa Japonica Group]	-	-	-	-	-	GO:0000166//nucleotide binding;GO:0000166//nucleotide binding;GO:0003676//nucleic acid binding;GO:0003676//nucleic acid binding	GO:0008150//biological_process;GO:0008150//biological_process
LOC_Os11g04480	6	1.21E-203	1.09E-201	CML49	PREDICTED: probable calcium-binding protein CML49 [Oryza sativa Japonica Group]	Organismal Systems	Environmental adaptation	ko04626//Plant-pathogen interaction	K13448	-	GO:0005488//binding	GO:0008150//biological_process
LOC_Os06g11450	1	1.22E-203	1.10E-201	ATL31	PREDICTED: E3 ubiquitin-protein ligase ATL31 [Oryza sativa Japonica Group]	-	-	-	-	GO:0016020//membrane	GO:0003824//catalytic activity;GO:0005488//binding	GO:0006464//cellular protein modification process;GO:0007154//cell communication;GO:0008150//biological_process;GO:0009719//response to endogenous stimulus;GO:0009991//response to extracellular stimulus
LOC_Os04g58810	6	1.31E-203	1.18E-201	CAF1-11	PREDICTED: probable CCR4-associated factor 1 homolog 11 [Oryza sativa Japonica Group]	Genetic Information Processing	Folding, sorting and degradation	ko03018//RNA degradation	K12581	GO:0005634//nucleus	GO:0004518//nuclease activity	GO:0006139//nucleobase-containing compound metabolic process;GO:0006950//response to stress;GO:0008152//metabolic process;GO:0009056//catabolic process;GO:0009607//response to biotic stimulus
LOC_Os04g54310	3	1.33E-203	1.20E-201	--	Os04g0635600 [Oryza sativa Japonica Group]	-	-	-	-	-	GO:0003674//molecular_function	GO:0006950//response to stress
LOC_Os02g41954	6	2.90E-203	2.61E-201	GA2OX6	PREDICTED: gibberellin 2-beta-dioxygenase 8 isoform X2 [Oryza sativa Japonica Group]	Metabolism;Metabolism	Global and overview maps;Metabolism of terpenoids and polyketides	ko01110//Biosynthesis of secondary metabolites;ko00904//Diterpenoid biosynthesis	K04125;K04125	GO:0005575//cellular_component;GO:0005575//cellular_component	GO:0003824//catalytic activity;GO:0003824//catalytic activity	GO:0006629//lipid metabolic process;GO:0006629//lipid metabolic process;GO:0008152//metabolic process;GO:0008152//metabolic process;GO:0009987//cellular process;GO:0009987//cellular process
LOC_Os03g43770	1	2.94E-203	2.64E-201	--	PREDICTED: F-box/LRR-repeat protein At3g48880-like [Setaria italica]	-	-	-	-	-	-	-
LOC_Os02g10810	3	3.41E-203	3.06E-201	At2g34160	Alba domain-containing protein [Cephalotus follicularis]	-	-	-	-	GO:0005634//nucleus;GO:0005829//cytosol;GO:0005886//plasma membrane	GO:0003676//nucleic acid binding	GO:0008150//biological_process
LOC_Os08g43210	3	4.18E-203	3.75E-201	DREB1I	PREDICTED: dehydration-responsive element-binding protein 1I [Oryza sativa Japonica Group]	-	-	-	-	GO:0005634//nucleus;GO:0009536//plastid	GO:0003677//DNA binding;GO:0003700//transcription factor activity, sequence-specific DNA binding	GO:0006139//nucleobase-containing compound metabolic process;GO:0009058//biosynthetic process
LOC_Os06g04940	3	1.37E-202	1.22E-200	--	Os06g0141600 [Oryza sativa Japonica Group]	-	-	-	-	GO:0005739//mitochondrion;GO:0005739//mitochondrion	GO:0003674//molecular_function;GO:0003674//molecular_function	-
LOC_Os12g37690	2	1.24E-200	1.11E-198	JAMYB	PREDICTED: transcription factor MYB24 [Oryza sativa Japonica Group]	Organismal Systems	Environmental adaptation	ko04626//Plant-pathogen interaction	K09422	-	GO:0003677//DNA binding;GO:0003700//transcription factor activity, sequence-specific DNA binding	GO:0006139//nucleobase-containing compound metabolic process;GO:0006950//response to stress;GO:0009058//biosynthetic process;GO:0009628//response to abiotic stimulus;GO:0009719//response to endogenous stimulus
LOC_Os04g57340	6	1.48E-200	1.32E-198	ERF3	PREDICTED: ethylene-responsive transcription factor 7 [Oryza sativa Japonica Group]	-	-	-	-	GO:0005634//nucleus	GO:0003677//DNA binding;GO:0003700//transcription factor activity, sequence-specific DNA binding;GO:0005515//protein binding	GO:0006139//nucleobase-containing compound metabolic process;GO:0006950//response to stress;GO:0007165//signal transduction;GO:0009058//biosynthetic process;GO:0009628//response to abiotic stimulus;GO:0009719//response to endogenous stimulus
LOC_Os07g35140	1	1.92E-200	1.71E-198	CRK6	PREDICTED: cysteine-rich receptor-like protein kinase 19 [Oryza sativa Japonica Group]	-	-	-	-	GO:0009536//plastid;GO:0009536//plastid	GO:0016301//kinase activity;GO:0016301//kinase activity	GO:0006950//response to stress;GO:0006950//response to stress;GO:0008150//biological_process;GO:0008150//biological_process;GO:0008152//metabolic process;GO:0008152//metabolic process;GO:0008219//cell death;GO:0008219//cell death;GO:0009607//response to biotic stimulus;GO:0009607//response to biotic stimulus;GO:0009987//cellular process;GO:0009987//cellular process
LOC_Os06g02540	4	2.76E-200	2.45E-198	--	Os07g0159500, partial [Oryza sativa Japonica Group]	-	-	-	-	-	GO:0003674//molecular_function;GO:0003674//molecular_function	GO:0008150//biological_process;GO:0008150//biological_process
LOC_Os07g48100	6	1.19E-199	1.06E-197	CIPK2	PREDICTED: CBL-interacting protein kinase 2 [Oryza sativa Japonica Group]	-	-	-	-	-	GO:0000166//nucleotide binding;GO:0016301//kinase activity	GO:0006464//cellular protein modification process;GO:0007165//signal transduction;GO:0008152//metabolic process;GO:0009987//cellular process
LOC_Os02g13220	7	3.86E-198	3.42E-196	At4g22030	PREDICTED: probable F-box protein At4g22030 [Oryza sativa Japonica Group]	-	-	-	-	-	GO:0003674//molecular_function	GO:0008150//biological_process
LOC_Os03g36650	2	4.01E-197	3.54E-195	CRK29	PREDICTED: cysteine-rich repeat secretory protein 38 [Oryza sativa Japonica Group]	-	-	-	-	GO:0005618//cell wall;GO:0005773//vacuole	GO:0003674//molecular_function	GO:0009719//response to endogenous stimulus
LOC_Os07g37550	3	6.72E-196	5.93E-194	LHBC	PREDICTED: chlorophyll a-b binding protein of LHCII type III, chloroplastic [Oryza sativa Japonica Group]	Metabolism;Metabolism	Global and overview maps;Energy metabolism	ko01100//Metabolic pathways;ko00196//Photosynthesis - antenna proteins	K08914;K08914	GO:0005622//intracellular;GO:0009536//plastid;GO:0009579//thylakoid;GO:0016020//membrane	GO:0005198//structural molecule activity	GO:0015979//photosynthesis
LOC_Os03g59310	4	1.09E-195	9.58E-194	RPS2D	PREDICTED: 40S ribosomal protein S2-3 [Oryza sativa Japonica Group]	Genetic Information Processing	Translation	ko03010//Ribosome	K02981	GO:0005575//cellular_component;GO:0005622//intracellular;GO:0005829//cytosol;GO:0005840//ribosome;GO:0016020//membrane	GO:0005198//structural molecule activity	GO:0006412//translation
LOC_Os03g16040	3	1.21E-195	1.07E-193	HSP17.7	PREDICTED: 17.7 kDa class I heat shock protein [Oryza sativa Japonica Group]	Genetic Information Processing	Folding, sorting and degradation	ko04141//Protein processing in endoplasmic reticulum	K13993	-	-	GO:0006950//response to stress;GO:0009628//response to abiotic stimulus
LOC_Os11g41875	2	1.23E-195	1.08E-193	--	PREDICTED: stress-associated endoplasmic reticulum protein 2 [Oryza sativa Japonica Group]	-	-	-	-	GO:0005575//cellular_component;GO:0005575//cellular_component	GO:0003674//molecular_function;GO:0003674//molecular_function	GO:0008150//biological_process;GO:0008150//biological_process
LOC_Os03g21370	3	6.54E-195	5.73E-193	slr1780	expressed protein [Oryza sativa Japonica Group]	-	-	-	-	GO:0009536//plastid;GO:0009579//thylakoid	GO:0003674//molecular_function	GO:0008150//biological_process
LOC_Os04g13210	7	1.51E-194	1.33E-192	ABCC14	PREDICTED: ABC transporter C family member 14 [Oryza sativa Japonica Group]	-	-	-	-	GO:0005575//cellular_component;GO:0005773//vacuole;GO:0005886//plasma membrane;GO:0016020//membrane	GO:0005215//transporter activity;GO:0016787//hydrolase activity	GO:0006139//nucleobase-containing compound metabolic process;GO:0006810//transport;GO:0006950//response to stress;GO:0009056//catabolic process;GO:0009607//response to biotic stimulus;GO:0009628//response to abiotic stimulus;GO:0009987//cellular process
LOC_Os02g39720	3	8.23E-194	7.20E-192	RSZ23	PREDICTED: serine/arginine-rich splicing factor RSZ23 isoform X1 [Oryza sativa Japonica Group]	Genetic Information Processing	Transcription	ko03040//Spliceosome	K12896	GO:0005634//nucleus;GO:0005634//nucleus;GO:0005634//nucleus;GO:0005654//nucleoplasm;GO:0005654//nucleoplasm;GO:0005654//nucleoplasm;GO:0005730//nucleolus;GO:0005730//nucleolus;GO:0005730//nucleolus;GO:0005730//nucleolus;GO:0005829//cytosol	GO:0000166//nucleotide binding;GO:0003676//nucleic acid binding;GO:0005488//binding;GO:0005515//protein binding;GO:0005515//protein binding;GO:0005515//protein binding	GO:0006139//nucleobase-containing compound metabolic process;GO:0006139//nucleobase-containing compound metabolic process;GO:0006139//nucleobase-containing compound metabolic process;GO:0006139//nucleobase-containing compound metabolic process
LOC_Os06g33880	1	1.77E-193	1.55E-191	--	PREDICTED: Alstrom syndrome protein 1 [Oryza sativa Japonica Group]	-	-	-	-	-	-	-
LOC_Os03g17070	3	1.96E-193	1.71E-191	ATPG	PREDICTED: ATP synthase subunit b', chloroplastic [Oryza sativa Japonica Group]	Metabolism;Metabolism;Metabolism	Global and overview maps;Energy metabolism;Energy metabolism	ko01100//Metabolic pathways;ko00190//Oxidative phosphorylation;ko00195//Photosynthesis	K02109;K02109;K02109	GO:0009536//plastid;GO:0009579//thylakoid;GO:0016020//membrane	GO:0005215//transporter activity	GO:0006810//transport;GO:0006950//response to stress;GO:0009607//response to biotic stimulus;GO:0009987//cellular process
LOC_Os05g33040	3	9.12E-193	7.94E-191	CYCP3-1	PREDICTED: cyclin-P3-1 [Oryza sativa Japonica Group]	-	-	-	-	GO:0005575//cellular_component;GO:0005575//cellular_component;GO:0005575//cellular_component	GO:0016301//kinase activity;GO:0016301//kinase activity;GO:0016301//kinase activity	GO:0006464//cellular protein modification process;GO:0006464//cellular protein modification process;GO:0006464//cellular protein modification process;GO:0007049//cell cycle;GO:0007049//cell cycle;GO:0007049//cell cycle
LOC_Os03g45250	3	9.57E-193	8.32E-191	PCO2	PREDICTED: plant cysteine oxidase 2 [Oryza sativa Japonica Group]	Metabolism;Metabolism	Global and overview maps;Metabolism of other amino acids	ko01100//Metabolic pathways;ko00430//Taurine and hypotaurine metabolism	K10712;K10712	-	GO:0003824//catalytic activity	GO:0008152//metabolic process
LOC_Os08g01830	7	1.39E-192	1.21E-190	CCR4	PREDICTED: serine/threonine-protein kinase-like protein CCR4 [Oryza sativa Japonica Group]	-	-	-	-	GO:0005623//cell	GO:0005515//protein binding;GO:0016301//kinase activity	GO:0006464//cellular protein modification process;GO:0008152//metabolic process;GO:0009987//cellular process
LOC_Os03g46060	2	1.43E-192	1.24E-190	TLP1	PREDICTED: protein P21 [Oryza sativa Japonica Group]	-	-	-	-	GO:0005623//cell	-	GO:0006950//response to stress;GO:0009607//response to biotic stimulus;GO:0009628//response to abiotic stimulus
LOC_Os01g47560	2	2.20E-191	1.90E-189	WRKY71	WRKY3 [Oryza sativa Japonica Group]	-	-	-	-	-	GO:0003700//transcription factor activity, sequence-specific DNA binding	GO:0006139//nucleobase-containing compound metabolic process;GO:0009058//biosynthetic process
LOC_Os02g09980	6	2.99E-191	2.59E-189	--	PREDICTED: uncharacterized protein LOC4328590 [Oryza sativa Japonica Group]	-	-	-	-	GO:0005634//nucleus;GO:0005730//nucleolus	GO:0003674//molecular_function	GO:0006464//cellular protein modification process;GO:0009058//biosynthetic process
LOC_Os02g07930	3	7.49E-191	6.46E-189	--	PREDICTED: B-box zinc finger protein 32 [Oryza sativa Japonica Group]	-	-	-	-	-	GO:0003700//transcription factor activity, sequence-specific DNA binding;GO:0005488//binding;GO:0005515//protein binding	GO:0006139//nucleobase-containing compound metabolic process;GO:0008150//biological_process;GO:0009058//biosynthetic process;GO:0009628//response to abiotic stimulus;GO:0009791//post-embryonic development
LOC_Os03g17740	2	3.66E-190	3.15E-188	At3g11320	PREDICTED: probable sugar phosphate/phosphate translocator At3g11320 [Oryza sativa Japonica Group]	-	-	-	-	-	GO:0005215//transporter activity	GO:0006810//transport;GO:0009987//cellular process
LOC_Os03g09140	2	3.96E-190	3.41E-188	RABH1E	PREDICTED: ras-related protein RABH1e [Oryza sativa Japonica Group]	-	-	-	-	GO:0005575//cellular_component;GO:0005623//cell;GO:0005773//vacuole;GO:0005794//Golgi apparatus;GO:0005829//cytosol;GO:0005886//plasma membrane;GO:0016020//membrane	GO:0000166//nucleotide binding;GO:0000166//nucleotide binding;GO:0005515//protein binding	GO:0006810//transport;GO:0006810//transport;GO:0007165//signal transduction;GO:0009987//cellular process
LOC_Os09g36860	1	5.12E-190	4.40E-188	ACL1.2	PREDICTED: acyl carrier protein 2, chloroplastic [Oryza sativa Japonica Group]	-	-	-	-	GO:0009536//plastid	GO:0005215//transporter activity	GO:0006629//lipid metabolic process;GO:0006810//transport;GO:0009058//biosynthetic process;GO:0009987//cellular process
LOC_Os10g35770	1	6.91E-190	5.92E-188	At2g23790	PREDICTED: calcium uniporter protein 2, mitochondrial [Oryza sativa Japonica Group]	-	-	-	-	-	GO:0003674//molecular_function;GO:0003674//molecular_function;GO:0003674//molecular_function	GO:0008150//biological_process;GO:0008150//biological_process;GO:0008150//biological_process
LOC_Os04g57810	6	9.88E-190	8.46E-188	Os04g0674400	PREDICTED: anamorsin homolog 1 [Oryza sativa Japonica Group]	-	-	-	-	-	GO:0003674//molecular_function;GO:0003674//molecular_function;GO:0003674//molecular_function	GO:0008150//biological_process;GO:0008150//biological_process;GO:0008150//biological_process
LOC_Os03g57200	4	1.05E-189	9.01E-188	GSTU1	PREDICTED: probable glutathione S-transferase GSTU1 [Oryza sativa Japonica Group]	Metabolism	Metabolism of other amino acids	ko00480//Glutathione metabolism	K00799	GO:0005737//cytoplasm;GO:0005773//vacuole;GO:0005829//cytosol;GO:0005886//plasma membrane;GO:0009536//plastid;GO:0016020//membrane	GO:0005488//binding;GO:0016740//transferase activity	GO:0006950//response to stress;GO:0007154//cell communication;GO:0008150//biological_process;GO:0008152//metabolic process;GO:0009056//catabolic process;GO:0009628//response to abiotic stimulus;GO:0009987//cellular process;GO:0009991//response to extracellular stimulus;GO:0019748//secondary metabolic process
LOC_Os02g36870	2	7.84E-189	6.69E-187	SPAC16E8.02	PREDICTED: uncharacterized endoplasmic reticulum membrane protein YGL010W [Oryza sativa Japonica Group]	-	-	-	-	GO:0005575//cellular_component	GO:0003674//molecular_function	GO:0008150//biological_process
LOC_Os02g46473	3	3.62E-187	3.08E-185	--	unknown protein [Oryza sativa Japonica Group]	-	-	-	-	-	-	-
LOC_Os05g07650	1	4.49E-186	3.82E-184	TMN12	PREDICTED: transmembrane 9 superfamily member 12 [Oryza sativa Japonica Group]	-	-	-	-	GO:0005575//cellular_component;GO:0005773//vacuole;GO:0005794//Golgi apparatus;GO:0016020//membrane	-	-
LOC_Os03g17660	3	4.93E-186	4.19E-184	--	PREDICTED: uncharacterized protein LOC4332473 [Oryza sativa Japonica Group]	-	-	-	-	GO:0009536//plastid;GO:0009536//plastid;GO:0009579//thylakoid;GO:0009579//thylakoid;GO:0016020//membrane;GO:0016020//membrane	GO:0003674//molecular_function;GO:0003674//molecular_function	GO:0008150//biological_process;GO:0008150//biological_process
LOC_Os03g53910	4	1.18E-185	1.00E-183	ttc4	PREDICTED: tetratricopeptide repeat protein 4 homolog [Oryza sativa Japonica Group]	-	-	-	-	GO:0005575//cellular_component	GO:0005515//protein binding	-
LOC_Os06g44250	2	1.87E-185	1.59E-183	HHP3	PREDICTED: heptahelical transmembrane protein ADIPOR2-like [Oryza sativa Japonica Group]	-	-	-	-	GO:0016020//membrane	GO:0004872//receptor activity	GO:0006950//response to stress;GO:0007165//signal transduction;GO:0008150//biological_process;GO:0009719//response to endogenous stimulus
LOC_Os01g60600	2	1.91E-185	1.62E-183	WRKY54	WRKY transcription factor 64-like protein [Oryza sativa Japonica Group]	-	-	-	-	-	GO:0003700//transcription factor activity, sequence-specific DNA binding	GO:0006139//nucleobase-containing compound metabolic process;GO:0009058//biosynthetic process
LOC_Os04g55710	2	4.90E-185	4.14E-183	At3g16150	PREDICTED: probable isoaspartyl peptidase/L-asparaginase 2 [Oryza sativa Japonica Group]	-	-	-	-	-	-	-
LOC_Os03g02330	1	2.71E-184	2.29E-182	At2g46620	PREDICTED: AAA-ATPase At2g46620 [Oryza sativa Japonica Group]	-	-	-	-	GO:0005623//cell	GO:0000166//nucleotide binding;GO:0016787//hydrolase activity	GO:0006139//nucleobase-containing compound metabolic process;GO:0008152//metabolic process;GO:0009056//catabolic process
LOC_Os08g34210	3	3.21E-184	2.70E-182	GAPN	PREDICTED: NADP-dependent glyceraldehyde-3-phosphate dehydrogenase [Oryza sativa Japonica Group]	Metabolism;Metabolism;Metabolism;Metabolism	Global and overview maps;Global and overview maps;Carbohydrate metabolism;Carbohydrate metabolism	ko01100//Metabolic pathways;ko01200//Carbon metabolism;ko00010//Glycolysis / Gluconeogenesis;ko00030//Pentose phosphate pathway	K00131;K00131;K00131;K00131	-	GO:0003824//catalytic activity;GO:0003824//catalytic activity;GO:0005515//protein binding;GO:0005515//protein binding	GO:0008152//metabolic process;GO:0008152//metabolic process
LOC_Os10g31850	6	1.02E-183	8.57E-182	RZPF34	PREDICTED: E3 ubiquitin-protein ligase MIEL1 isoform X1 [Oryza sativa Japonica Group]	Genetic Information Processing	Folding, sorting and degradation	ko04120//Ubiquitin mediated proteolysis	K10144	-	GO:0005488//binding;GO:0005488//binding;GO:0005488//binding	-
LOC_Os10g14180	9	1.06E-183	8.89E-182	--	Os10g0208500, partial [Oryza sativa Japonica Group]	-	-	-	-	GO:0005575//cellular_component;GO:0005575//cellular_component;GO:0005575//cellular_component;GO:0005575//cellular_component;GO:0005575//cellular_component;GO:0005575//cellular_component;GO:0005575//cellular_component;GO:0005575//cellular_component;GO:0005575//cellular_component	GO:0003824//catalytic activity;GO:0003824//catalytic activity;GO:0003824//catalytic activity;GO:0003824//catalytic activity;GO:0003824//catalytic activity;GO:0003824//catalytic activity;GO:0003824//catalytic activity;GO:0003824//catalytic activity;GO:0003824//catalytic activity	GO:0007275//multicellular organism development;GO:0007275//multicellular organism development;GO:0007275//multicellular organism development;GO:0007275//multicellular organism development;GO:0007275//multicellular organism development;GO:0007275//multicellular organism development;GO:0007275//multicellular organism development;GO:0007275//multicellular organism development;GO:0007275//multicellul…
LOC_Os02g26770	1	2.78E-183	2.33E-181	CYP73A14	PREDICTED: cytochrome P450 CYP73A100 [Oryza sativa Japonica Group]	Metabolism;Metabolism;Metabolism;Metabolism;Metabolism;Metabolism;Metabolism	Global and overview maps;Global and overview maps;Biosynthesis of other secondary metabolites;Biosynthesis of other secondary metabolites;Amino acid metabolism;Metabolism of cofactors and vitamins;Biosynthesis of other secondary metabolites	ko01100//Metabolic pathways;ko01110//Biosynthesis of secondary metabolites;ko00940//Phenylpropanoid biosynthesis;ko00941//Flavonoid biosynthesis;ko00360//Phenylalanine metabolism;ko00130//Ubiquinone and other terpenoid-quinone biosynthesis;ko00945//Stilbenoid, diarylheptanoid and gingerol biosynthesis	K00487;K00487;K00487;K00487;K00487;K00487;K00487	GO:0005575//cellular_component;GO:0005618//cell wall;GO:0005773//vacuole;GO:0005783//endoplasmic reticulum;GO:0005886//plasma membrane;GO:0016020//membrane	GO:0003824//catalytic activity	GO:0006950//response to stress;GO:0007275//multicellular organism development;GO:0008150//biological_process;GO:0008152//metabolic process;GO:0009058//biosynthetic process;GO:0009628//response to abiotic stimulus;GO:0009987//cellular process;GO:0019748//secondary metabolic process;GO:0040007//growth
LOC_Os01g15010	6	4.86E-183	4.07E-181	SAR1A	PREDICTED: GTP-binding protein SAR1A [Oryza sativa Japonica Group]	Genetic Information Processing	Folding, sorting and degradation	ko04141//Protein processing in endoplasmic reticulum	K07953	GO:0005886//plasma membrane	GO:0000166//nucleotide binding	GO:0006810//transport;GO:0009987//cellular process
LOC_Os02g50350	6	5.59E-183	4.67E-181	PYD1	PREDICTED: dihydropyrimidine dehydrogenase (NADP(+)), chloroplastic [Oryza sativa Japonica Group]	Metabolism;Metabolism;Metabolism;Metabolism	Global and overview maps;Nucleotide metabolism;Metabolism of other amino acids;Metabolism of cofactors and vitamins	ko01100//Metabolic pathways;ko00240//Pyrimidine metabolism;ko00410//beta-Alanine metabolism;ko00770//Pantothenate and CoA biosynthesis	K00207;K00207;K00207;K00207	GO:0009536//plastid;GO:0009536//plastid	GO:0003824//catalytic activity;GO:0003824//catalytic activity	GO:0006139//nucleobase-containing compound metabolic process;GO:0006139//nucleobase-containing compound metabolic process;GO:0007154//cell communication;GO:0007154//cell communication;GO:0008152//metabolic process;GO:0008152//metabolic process;GO:0009056//catabolic process;GO:0009056//catabolic process;GO:0009058//biosynthetic process;GO:0009058//biosynthetic process;GO:0009991//response to extra…
LOC_Os07g12890	7	6.67E-183	5.57E-181	ZIP8	PREDICTED: zinc transporter 8 [Oryza sativa Japonica Group]	-	-	-	-	GO:0005623//cell;GO:0005623//cell;GO:0016020//membrane;GO:0016020//membrane	GO:0005215//transporter activity;GO:0005215//transporter activity	GO:0006810//transport;GO:0006810//transport;GO:0009987//cellular process;GO:0009987//cellular process
LOC_Os01g32670	6	9.40E-183	7.83E-181	--	PREDICTED: uncharacterized protein LOC4324024 [Oryza sativa Japonica Group]	-	-	-	-	-	-	-
LOC_Os04g24140	3	1.02E-182	8.46E-181	RPI1	PREDICTED: probable ribose-5-phosphate isomerase 1 [Oryza sativa Japonica Group]	Metabolism;Metabolism;Metabolism;Metabolism;Metabolism;Metabolism	Global and overview maps;Global and overview maps;Global and overview maps;Global and overview maps;Energy metabolism;Carbohydrate metabolism	ko01100//Metabolic pathways;ko01110//Biosynthesis of secondary metabolites;ko01200//Carbon metabolism;ko01230//Biosynthesis of amino acids;ko00710//Carbon fixation in photosynthetic organisms;ko00030//Pentose phosphate pathway	K01807;K01807;K01807;K01807;K01807;K01807	GO:0005737//cytoplasm;GO:0005829//cytosol	GO:0003824//catalytic activity	GO:0005975//carbohydrate metabolic process;GO:0006139//nucleobase-containing compound metabolic process;GO:0008152//metabolic process;GO:0009058//biosynthetic process;GO:0009628//response to abiotic stimulus;GO:0009987//cellular process
LOC_Os09g37180	1	5.78E-182	4.80E-180	PHT3	PREDICTED: agmatine coumaroyltransferase-2 [Oryza sativa Japonica Group]	-	-	-	-	GO:0005829//cytosol	GO:0016740//transferase activity	GO:0008150//biological_process;GO:0008152//metabolic process;GO:0009058//biosynthetic process;GO:0009987//cellular process;GO:0019748//secondary metabolic process
LOC_Os04g59550	3	7.39E-182	6.13E-180	UDP-GALT1	PREDICTED: UDP-galactose transporter 1 [Oryza sativa Japonica Group]	-	-	-	-	GO:0016020//membrane;GO:0016020//membrane;GO:0016020//membrane;GO:0016020//membrane;GO:0016020//membrane	GO:0005215//transporter activity;GO:0005215//transporter activity;GO:0005215//transporter activity;GO:0005215//transporter activity;GO:0005215//transporter activity	GO:0006810//transport;GO:0006810//transport;GO:0006810//transport;GO:0006810//transport;GO:0006810//transport;GO:0009987//cellular process;GO:0009987//cellular process;GO:0009987//cellular process;GO:0009987//cellular process;GO:0009987//cellular process
LOC_Os03g03790	7	1.25E-181	1.04E-179	AAE12	PREDICTED: probable acyl-activating enzyme 12, peroxisomal [Oryza sativa Japonica Group]	-	-	-	-	-	GO:0003824//catalytic activity	GO:0008152//metabolic process
LOC_Os05g39310	4	1.16E-180	9.58E-179	PDC1	PREDICTED: pyruvate decarboxylase 1 [Oryza sativa Japonica Group]	Metabolism;Metabolism;Metabolism	Global and overview maps;Global and overview maps;Carbohydrate metabolism	ko01100//Metabolic pathways;ko01110//Biosynthesis of secondary metabolites;ko00010//Glycolysis / Gluconeogenesis	K01568;K01568;K01568	GO:0005575//cellular_component	GO:0003824//catalytic activity;GO:0005488//binding;GO:0016740//transferase activity	GO:0008152//metabolic process
LOC_Os01g60640	2	1.23E-180	1.01E-178	wrky1	PREDICTED: probable WRKY transcription factor 30 [Oryza sativa Japonica Group]	-	-	-	-	GO:0005730//nucleolus	GO:0003700//transcription factor activity, sequence-specific DNA binding	GO:0006139//nucleobase-containing compound metabolic process;GO:0008150//biological_process;GO:0009058//biosynthetic process
LOC_Os10g27190	3	1.46E-180	1.20E-178	RPS17C	PREDICTED: 40S ribosomal protein S17-3 [Oryza sativa Japonica Group]	Genetic Information Processing	Translation	ko03010//Ribosome	K02962	GO:0005829//cytosol;GO:0005840//ribosome	GO:0005198//structural molecule activity	GO:0006412//translation;GO:0009987//cellular process;GO:0016043//cellular component organization
LOC_Os04g39980	4	1.89E-180	1.55E-178	DAO	PREDICTED: 2-oxoglutarate-dependent dioxygenase DAO [Oryza sativa Japonica Group]	-	-	-	-	GO:0005634//nucleus	GO:0003824//catalytic activity	GO:0008150//biological_process;GO:0008152//metabolic process
LOC_Os03g58050	3	5.05E-180	4.15E-178	RPS18A	PREDICTED: 40S ribosomal protein S18 [Oryza sativa Japonica Group]	Genetic Information Processing	Translation	ko03010//Ribosome	K02964	GO:0005575//cellular_component;GO:0005618//cell wall;GO:0005773//vacuole;GO:0005829//cytosol;GO:0005840//ribosome;GO:0005886//plasma membrane;GO:0016020//membrane	GO:0003676//nucleic acid binding;GO:0003723//RNA binding;GO:0005198//structural molecule activity	GO:0006412//translation;GO:0009987//cellular process
LOC_Os02g56940	3	9.41E-180	7.72E-178	--	PREDICTED: cytochrome c1 2, heme protein, mitochondrial isoform X1 [Oryza sativa Japonica Group]	-	-	-	-	GO:0005739//mitochondrion;GO:0005739//mitochondrion;GO:0005773//vacuole;GO:0005773//vacuole;GO:0016020//membrane;GO:0016020//membrane	GO:0003674//molecular_function;GO:0003674//molecular_function;GO:0005488//binding;GO:0005488//binding	-
LOC_Os01g12460	3	1.00E-179	8.23E-178	PDV1	PREDICTED: plastid division protein PDV1 [Oryza sativa Japonica Group]	-	-	-	-	GO:0009536//plastid;GO:0016020//membrane	GO:0003674//molecular_function	GO:0009987//cellular process;GO:0016043//cellular component organization
LOC_Os03g29410	2	3.23E-179	2.64E-177	RIPK	PREDICTED: serine/threonine-protein kinase At5g01020 isoform X1 [Oryza sativa Japonica Group]	-	-	-	-	GO:0005575//cellular_component	GO:0016301//kinase activity	GO:0006950//response to stress;GO:0008152//metabolic process;GO:0009607//response to biotic stimulus;GO:0009987//cellular process
LOC_Os12g10590	5	3.26E-179	2.67E-177	clpP	ATP-dependent Clp protease proteolytic subunit (chloroplast) [Oryza nivara]	-	-	-	-	GO:0009536//plastid;GO:0009579//thylakoid;GO:0016020//membrane	GO:0016787//hydrolase activity	GO:0019538//protein metabolic process
LOC_Os07g39520	2	4.99E-179	4.08E-177	WNK5	PREDICTED: probable serine/threonine-protein kinase WNK5 [Oryza sativa Japonica Group]	-	-	-	-	GO:0005575//cellular_component	GO:0000166//nucleotide binding;GO:0016301//kinase activity	GO:0006464//cellular protein modification process;GO:0008152//metabolic process;GO:0009987//cellular process
LOC_Os11g47590	1	6.39E-179	5.21E-177	RIXI	PREDICTED: xylanase inhibitor protein 1-like [Oryza sativa Japonica Group]	Metabolism;Metabolism	Global and overview maps;Carbohydrate metabolism	ko01100//Metabolic pathways;ko00520//Amino sugar and nucleotide sugar metabolism	K01183;K01183	GO:0005623//cell	GO:0003824//catalytic activity;GO:0005488//binding;GO:0016787//hydrolase activity	GO:0006950//response to stress;GO:0007154//cell communication;GO:0008152//metabolic process;GO:0009628//response to abiotic stimulus;GO:0009991//response to extracellular stimulus
LOC_Os10g25570	3	7.99E-179	6.50E-177	--	expressed protein [Oryza sativa Japonica Group]	-	-	-	-	GO:0009536//plastid;GO:0009536//plastid;GO:0009536//plastid;GO:0009579//thylakoid;GO:0009579//thylakoid;GO:0009579//thylakoid;GO:0016020//membrane;GO:0016020//membrane;GO:0016020//membrane	GO:0005488//binding;GO:0005488//binding;GO:0005488//binding	GO:0009628//response to abiotic stimulus;GO:0009628//response to abiotic stimulus;GO:0009628//response to abiotic stimulus
LOC_Os11g47560	6	1.14E-178	9.23E-177	Chib3H-h	PREDICTED: xylanase inhibitor protein 2-like [Oryza sativa Japonica Group]	Metabolism;Metabolism	Global and overview maps;Carbohydrate metabolism	ko01100//Metabolic pathways;ko00520//Amino sugar and nucleotide sugar metabolism	K01183;K01183	GO:0005623//cell	GO:0003824//catalytic activity;GO:0005488//binding;GO:0016787//hydrolase activity	GO:0006950//response to stress;GO:0007154//cell communication;GO:0008152//metabolic process;GO:0009628//response to abiotic stimulus;GO:0009991//response to extracellular stimulus
LOC_Os01g27210	2	2.99E-178	2.43E-176	GST4	PREDICTED: glutathione S-transferase 4 [Oryza sativa Japonica Group]	Metabolism	Metabolism of other amino acids	ko00480//Glutathione metabolism	K00799	GO:0005737//cytoplasm	GO:0016740//transferase activity	GO:0008152//metabolic process;GO:0009056//catabolic process;GO:0009987//cellular process;GO:0019748//secondary metabolic process
LOC_Os02g52010	6	3.25E-178	2.63E-176	EXO	PREDICTED: protein EXORDIUM [Oryza sativa Japonica Group]	-	-	-	-	GO:0005618//cell wall	GO:0003674//molecular_function	GO:0009719//response to endogenous stimulus
LOC_Os07g42370	6	6.02E-178	4.87E-176	TIFY10B	PREDICTED: protein TIFY 10b [Oryza sativa Japonica Group]	Environmental Information Processing	Signal transduction	ko04075//Plant hormone signal transduction	K13464	-	GO:0005515//protein binding;GO:0005515//protein binding;GO:0005515//protein binding	GO:0006950//response to stress;GO:0006950//response to stress;GO:0006950//response to stress;GO:0009719//response to endogenous stimulus;GO:0009719//response to endogenous stimulus;GO:0009719//response to endogenous stimulus
LOC_Os10g42190	3	6.89E-178	5.57E-176	IRL5	PREDICTED: plant intracellular Ras-group-related LRR protein 5 [Oryza sativa Japonica Group]	-	-	-	-	GO:0005886//plasma membrane;GO:0005886//plasma membrane	-	GO:0008150//biological_process;GO:0008150//biological_process
LOC_Os05g49100	2	2.81E-177	2.27E-175	WRKY71	PREDICTED: probable WRKY transcription factor 23 [Oryza sativa Japonica Group]	-	-	-	-	-	GO:0003700//transcription factor activity, sequence-specific DNA binding	GO:0006139//nucleobase-containing compound metabolic process;GO:0009058//biosynthetic process;GO:0009607//response to biotic stimulus;GO:0009719//response to endogenous stimulus
LOC_Os11g45740	6	4.87E-176	3.92E-174	JAMYB	PREDICTED: transcription factor MYB108 [Oryza sativa Japonica Group]	Organismal Systems	Environmental adaptation	ko04626//Plant-pathogen interaction	K09422	-	GO:0003677//DNA binding;GO:0003700//transcription factor activity, sequence-specific DNA binding	GO:0006139//nucleobase-containing compound metabolic process;GO:0006950//response to stress;GO:0009058//biosynthetic process;GO:0009628//response to abiotic stimulus;GO:0009719//response to endogenous stimulus
LOC_Os02g50460	1	5.28E-176	4.25E-174	PUB21	PREDICTED: U-box domain-containing protein 21 [Oryza sativa Japonica Group]	-	-	-	-	GO:0005622//intracellular	GO:0003824//catalytic activity;GO:0005488//binding	GO:0006464//cellular protein modification process;GO:0008150//biological_process
LOC_Os06g01390	1	6.81E-176	5.47E-174	ACX1	PREDICTED: peroxisomal acyl-coenzyme A oxidase 1 [Oryza sativa Japonica Group]	Metabolism;Metabolism;Cellular Processes;Metabolism;Metabolism;Metabolism;Metabolism	Global and overview maps;Global and overview maps;Transport and catabolism;Global and overview maps;Lipid metabolism;Lipid metabolism;Lipid metabolism	ko01100//Metabolic pathways;ko01110//Biosynthesis of secondary metabolites;ko04146//Peroxisome;ko01212//Fatty acid metabolism;ko00592//alpha-Linolenic acid metabolism;ko00071//Fatty acid degradation;ko01040//Biosynthesis of unsaturated fatty acids	K00232;K00232;K00232;K00232;K00232;K00232;K00232	GO:0005575//cellular_component;GO:0005777//peroxisome	GO:0003824//catalytic activity	GO:0006629//lipid metabolic process;GO:0006950//response to stress;GO:0007275//multicellular organism development;GO:0008150//biological_process;GO:0008152//metabolic process;GO:0009056//catabolic process;GO:0009058//biosynthetic process;GO:0009607//response to biotic stimulus;GO:0009987//cellular process
LOC_Os09g23570	1	1.32E-175	1.06E-173	RLK902	PREDICTED: probable inactive receptor kinase RLK902 [Oryza sativa Japonica Group]	-	-	-	-	GO:0005575//cellular_component;GO:0005773//vacuole;GO:0005886//plasma membrane;GO:0016020//membrane	GO:0000166//nucleotide binding;GO:0005515//protein binding;GO:0016301//kinase activity	GO:0006464//cellular protein modification process;GO:0007165//signal transduction
LOC_Os04g51830	7	2.22E-175	1.78E-173	HKT7	PREDICTED: probable cation transporter HKT7 isoform X1 [Oryza sativa Japonica Group]	-	-	-	-	GO:0005886//plasma membrane	GO:0005215//transporter activity	GO:0006810//transport;GO:0006950//response to stress;GO:0009628//response to abiotic stimulus;GO:0009987//cellular process
LOC_Os06g39716	5	3.92E-175	3.13E-173	rps18	ribosomal protein S18 (chloroplast) [Oryza nivara]	Genetic Information Processing	Translation	ko03010//Ribosome	K02963	GO:0005840//ribosome;GO:0009536//plastid	GO:0005198//structural molecule activity	GO:0006412//translation
LOC_Os05g41580	7	6.92E-175	5.53E-173	ACA6	PREDICTED: probable calcium-transporting ATPase 6, plasma membrane-type [Oryza sativa Japonica Group]	-	-	-	-	GO:0005773//vacuole;GO:0009536//plastid;GO:0016020//membrane	GO:0005215//transporter activity;GO:0005515//protein binding;GO:0016787//hydrolase activity	GO:0006139//nucleobase-containing compound metabolic process;GO:0006810//transport;GO:0006950//response to stress;GO:0008150//biological_process;GO:0008219//cell death;GO:0009056//catabolic process;GO:0009607//response to biotic stimulus;GO:0009628//response to abiotic stimulus;GO:0009987//cellular process
LOC_Os10g32920	4	8.25E-175	6.58E-173	RPL23A	Os03g0139100, partial [Oryza sativa Japonica Group]	Genetic Information Processing	Translation	ko03010//Ribosome	K02894	GO:0005840//ribosome	GO:0005198//structural molecule activity	GO:0006412//translation
LOC_Os08g39840	7	9.18E-175	7.31E-173	CM-LOX1	PREDICTED: lipoxygenase 7, chloroplastic [Oryza sativa Japonica Group]	Metabolism;Metabolism;Metabolism;Metabolism	Global and overview maps;Global and overview maps;Lipid metabolism;Lipid metabolism	ko01100//Metabolic pathways;ko01110//Biosynthesis of secondary metabolites;ko00592//alpha-Linolenic acid metabolism;ko00591//Linoleic acid metabolism	K00454;K00454;K00454;K00454	GO:0005737//cytoplasm;GO:0009536//plastid;GO:0009579//thylakoid;GO:0016020//membrane	GO:0003824//catalytic activity;GO:0005515//protein binding	GO:0006629//lipid metabolic process;GO:0006950//response to stress;GO:0008152//metabolic process;GO:0009058//biosynthetic process;GO:0009607//response to biotic stimulus;GO:0009628//response to abiotic stimulus;GO:0009719//response to endogenous stimulus;GO:0009987//cellular process
LOC_Os03g46770	4	1.27E-174	1.01E-172	RBG7	PREDICTED: glycine-rich RNA-binding protein 2 [Oryza sativa Japonica Group]	-	-	-	-	GO:0005575//cellular_component;GO:0005634//nucleus;GO:0005737//cytoplasm;GO:0005777//peroxisome;GO:0005829//cytosol;GO:0009536//plastid	GO:0003677//DNA binding;GO:0003723//RNA binding	GO:0000003//reproduction;GO:0006139//nucleobase-containing compound metabolic process;GO:0006259//DNA metabolic process;GO:0006810//transport;GO:0006950//response to stress;GO:0008150//biological_process;GO:0009628//response to abiotic stimulus;GO:0009791//post-embryonic development;GO:0009987//cellular process
LOC_Os04g01280	1	1.87E-174	1.48E-172	Os04g0103100	PREDICTED: probable glucuronosyltransferase Os04g0103100 [Oryza sativa Japonica Group]	-	-	-	-	GO:0005794//Golgi apparatus	GO:0016740//transferase activity	GO:0005975//carbohydrate metabolic process;GO:0006464//cellular protein modification process;GO:0009058//biosynthetic process;GO:0009987//cellular process
LOC_Os03g42110	2	8.62E-174	6.84E-172	Os03g0617900	PREDICTED: probable N-acetyl-gamma-glutamyl-phosphate reductase, chloroplastic [Oryza sativa Japonica Group]	Metabolism;Metabolism;Metabolism;Metabolism;Metabolism	Global and overview maps;Global and overview maps;Global and overview maps;Global and overview maps;Amino acid metabolism	ko01100//Metabolic pathways;ko01110//Biosynthesis of secondary metabolites;ko01230//Biosynthesis of amino acids;ko01210//2-Oxocarboxylic acid metabolism;ko00220//Arginine biosynthesis	K00145;K00145;K00145;K00145;K00145	GO:0005730//nucleolus;GO:0009536//plastid;GO:0016020//membrane	GO:0003824//catalytic activity;GO:0005488//binding;GO:0005515//protein binding	GO:0008150//biological_process;GO:0008152//metabolic process;GO:0009987//cellular process
LOC_Os08g03450	3	1.94E-173	1.54E-171	RPL37A	PREDICTED: 60S ribosomal protein L37-1 [Oryza sativa Japonica Group]	Genetic Information Processing	Translation	ko03010//Ribosome	K02922	GO:0005829//cytosol;GO:0005840//ribosome	GO:0005198//structural molecule activity	GO:0006412//translation;GO:0009987//cellular process
LOC_Os10g36170	5	1.96E-173	1.55E-171	LTP-2	PREDICTED: non-specific lipid-transfer protein 2P [Oryza sativa Japonica Group]	-	-	-	-	GO:0005623//cell	GO:0008289//lipid binding	GO:0006810//transport
LOC_Os01g57260	3	2.42E-173	1.91E-171	VPS28-1	PREDICTED: vacuolar protein sorting-associated protein 28 homolog 1 [Oryza sativa Japonica Group]	Cellular Processes	Transport and catabolism	ko04144//Endocytosis	K12184	GO:0005768//endosome;GO:0016020//membrane	GO:0005215//transporter activity	GO:0006810//transport
LOC_Os01g52500	3	4.81E-173	3.79E-171	MODA	PREDICTED: NADP-dependent malic enzyme isoform X1 [Oryza sativa Japonica Group]	Metabolism;Metabolism;Metabolism;Metabolism	Global and overview maps;Global and overview maps;Carbohydrate metabolism;Energy metabolism	ko01100//Metabolic pathways;ko01200//Carbon metabolism;ko00620//Pyruvate metabolism;ko00710//Carbon fixation in photosynthetic organisms	K00029;K00029;K00029;K00029	GO:0009536//plastid;GO:0009536//plastid;GO:0009536//plastid;GO:0009536//plastid;GO:0009536//plastid	GO:0003824//catalytic activity;GO:0003824//catalytic activity;GO:0003824//catalytic activity;GO:0003824//catalytic activity;GO:0003824//catalytic activity;GO:0005488//binding;GO:0005488//binding;GO:0005488//binding;GO:0005488//binding;GO:0005488//binding;GO:0005515//protein binding;GO:0005515//protein binding;GO:0005515//protein binding;GO:0005515//protein binding;GO:0005515//protein binding	GO:0000003//reproduction;GO:0000003//reproduction;GO:0000003//reproduction;GO:0000003//reproduction;GO:0000003//reproduction;GO:0006629//lipid metabolic process;GO:0006629//lipid metabolic process;GO:0006629//lipid metabolic process;GO:0006629//lipid metabolic process;GO:0006629//lipid metabolic process;GO:0008152//metabolic process;GO:0008152//metabolic process;GO:0008152//metabolic process;GO:0…
LOC_Os03g16050	3	8.10E-173	6.38E-171	Os03g0267300	PREDICTED: fructose-1,6-bisphosphatase, chloroplastic [Oryza sativa Japonica Group]	Metabolism;Metabolism;Metabolism;Metabolism;Metabolism;Metabolism;Metabolism	Global and overview maps;Global and overview maps;Global and overview maps;Carbohydrate metabolism;Energy metabolism;Carbohydrate metabolism;Carbohydrate metabolism	ko01100//Metabolic pathways;ko01110//Biosynthesis of secondary metabolites;ko01200//Carbon metabolism;ko00010//Glycolysis / Gluconeogenesis;ko00710//Carbon fixation in photosynthetic organisms;ko00051//Fructose and mannose metabolism;ko00030//Pentose phosphate pathway	K03841;K03841;K03841;K03841;K03841;K03841;K03841	GO:0005576//extracellular region;GO:0009536//plastid	GO:0016787//hydrolase activity	GO:0005975//carbohydrate metabolic process;GO:0006091//generation of precursor metabolites and energy;GO:0006950//response to stress;GO:0008152//metabolic process;GO:0009628//response to abiotic stimulus;GO:0009987//cellular process;GO:0015979//photosynthesis
LOC_Os01g68950	3	1.63E-172	1.28E-170	SUMO1	PREDICTED: small ubiquitin-related modifier 1 [Oryza sativa Japonica Group]	Genetic Information Processing	Translation	ko03013//RNA transport	K12160	GO:0005634//nucleus;GO:0005737//cytoplasm;GO:0005829//cytosol	GO:0003674//molecular_function;GO:0005515//protein binding	GO:0006139//nucleobase-containing compound metabolic process;GO:0006464//cellular protein modification process;GO:0006950//response to stress;GO:0009058//biosynthetic process;GO:0009628//response to abiotic stimulus
LOC_Os08g13890	3	4.36E-172	3.43E-170	--	Os08g0236700 [Oryza sativa Japonica Group]	-	-	-	-	GO:0009536//plastid	GO:0003677//DNA binding;GO:0004518//nuclease activity	GO:0008150//biological_process;GO:0008152//metabolic process
LOC_Os11g05110	6	9.57E-172	7.50E-170	OsI_35105	PREDICTED: pyruvate kinase 1, cytosolic [Oryza sativa Japonica Group]	Metabolism;Metabolism;Metabolism;Metabolism;Metabolism;Metabolism;Metabolism	Global and overview maps;Global and overview maps;Nucleotide metabolism;Global and overview maps;Global and overview maps;Carbohydrate metabolism;Carbohydrate metabolism	ko01100//Metabolic pathways;ko01110//Biosynthesis of secondary metabolites;ko00230//Purine metabolism;ko01200//Carbon metabolism;ko01230//Biosynthesis of amino acids;ko00010//Glycolysis / Gluconeogenesis;ko00620//Pyruvate metabolism	K00873;K00873;K00873;K00873;K00873;K00873;K00873	GO:0005829//cytosol;GO:0005829//cytosol;GO:0005829//cytosol;GO:0016020//membrane;GO:0016020//membrane;GO:0016020//membrane	GO:0003824//catalytic activity;GO:0003824//catalytic activity;GO:0003824//catalytic activity;GO:0005488//binding;GO:0005488//binding;GO:0005488//binding;GO:0016301//kinase activity;GO:0016301//kinase activity;GO:0016301//kinase activity	GO:0005975//carbohydrate metabolic process;GO:0005975//carbohydrate metabolic process;GO:0005975//carbohydrate metabolic process;GO:0006091//generation of precursor metabolites and energy;GO:0006091//generation of precursor metabolites and energy;GO:0006091//generation of precursor metabolites and energy;GO:0008150//biological_process;GO:0008150//biological_process;GO:0008150//biological_process;…
LOC_Os02g06700	4	1.09E-171	8.55E-170	RPS14C	PREDICTED: 40S ribosomal protein S14 [Oryza brachyantha]	Genetic Information Processing	Translation	ko03010//Ribosome	K02955	GO:0005829//cytosol;GO:0005829//cytosol;GO:0005840//ribosome;GO:0005840//ribosome	GO:0005198//structural molecule activity;GO:0005198//structural molecule activity	GO:0006412//translation;GO:0006412//translation
LOC_Os06g45430	1	1.13E-171	8.83E-170	ALIS3	PREDICTED: ALA-interacting subunit 3 [Oryza sativa Japonica Group]	-	-	-	-	GO:0016020//membrane	-	GO:0008150//biological_process
LOC_Os04g53620	6	6.26E-171	4.89E-169	UBQ3	Os04g0628100 [Oryza sativa Japonica Group]	-	-	-	-	-	-	GO:0006464//cellular protein modification process;GO:0006464//cellular protein modification process;GO:0006464//cellular protein modification process;GO:0008150//biological_process;GO:0008150//biological_process;GO:0008150//biological_process
LOC_Os02g55880	4	6.47E-171	5.04E-169	Hpcal4	PREDICTED: calcineurin subunit B [Oryza sativa Japonica Group]	-	-	-	-	GO:0005773//vacuole	GO:0005488//binding	GO:0006464//cellular protein modification process;GO:0009058//biosynthetic process
LOC_Os01g40280	4	6.80E-171	5.29E-169	--	PREDICTED: uncharacterized membrane protein C776.05 [Oryza sativa Japonica Group]	-	-	-	-	-	GO:0003674//molecular_function;GO:0003674//molecular_function;GO:0003674//molecular_function	GO:0008150//biological_process;GO:0008150//biological_process;GO:0008150//biological_process
LOC_Os06g48180	7	2.70E-170	2.10E-168	XTH25	PREDICTED: xyloglucan endotransglucosylase/hydrolase protein 24 [Oryza sativa Japonica Group]	Environmental Information Processing	Signal transduction	ko04075//Plant hormone signal transduction	K14504	GO:0005618//cell wall	GO:0016740//transferase activity;GO:0016787//hydrolase activity	GO:0005975//carbohydrate metabolic process;GO:0008152//metabolic process;GO:0009987//cellular process
LOC_Os01g43710	2	4.76E-170	3.70E-168	CYP72A15	PREDICTED: cytochrome P450 72A15 [Oryza sativa Japonica Group]	-	-	-	-	GO:0005623//cell	GO:0003674//molecular_function;GO:0003824//catalytic activity;GO:0005488//binding;GO:0019825//oxygen binding	GO:0008152//metabolic process
LOC_Os07g32710	7	1.43E-169	1.11E-167	--	hypothetical protein OsI_26163 [Oryza sativa Indica Group]	-	-	-	-	-	-	-
LOC_Os02g04650	6	1.86E-169	1.44E-167	--	activator of 90 kDa heat shock protein ATPase [Dactylis glomerata]	-	-	-	-	-	GO:0005515//protein binding;GO:0030234//enzyme regulator activity	GO:0006139//nucleobase-containing compound metabolic process;GO:0008150//biological_process;GO:0009056//catabolic process
LOC_Os01g67364	5	2.83E-169	2.19E-167	CALS5	OSJNBb0012A12.8 [Oryza sativa Japonica Group]	-	-	-	-	-	-	-
LOC_Os04g37670	2	6.63E-169	5.12E-167	At3g27390	PREDICTED: uncharacterized membrane protein At3g27390 [Oryza sativa Japonica Group]	-	-	-	-	GO:0005623//cell	GO:0003674//molecular_function	GO:0008150//biological_process
LOC_Os04g37430	7	3.20E-168	2.47E-166	Os03g0179900	OSJNBa0064H22.1 [Oryza sativa Japonica Group]	Metabolism;Metabolism;Metabolism;Metabolism	Global and overview maps;Global and overview maps;Lipid metabolism;Lipid metabolism	ko01100//Metabolic pathways;ko01110//Biosynthesis of secondary metabolites;ko00592//alpha-Linolenic acid metabolism;ko00591//Linoleic acid metabolism	K00454;K00454;K00454;K00454	GO:0009536//plastid	GO:0003824//catalytic activity;GO:0005488//binding	GO:0006629//lipid metabolic process;GO:0006950//response to stress;GO:0007275//multicellular organism development;GO:0008152//metabolic process;GO:0009058//biosynthetic process;GO:0009607//response to biotic stimulus;GO:0009628//response to abiotic stimulus;GO:0009719//response to endogenous stimulus;GO:0009908//flower development;GO:0009987//cellular process;GO:0040007//growth
LOC_Os01g68020	2	3.43E-168	2.64E-166	BT2	PREDICTED: BTB/POZ and TAZ domain-containing protein 2 [Oryza sativa Japonica Group]	-	-	-	-	GO:0005634//nucleus;GO:0005737//cytoplasm	GO:0003700//transcription factor activity, sequence-specific DNA binding;GO:0005515//protein binding	GO:0006139//nucleobase-containing compound metabolic process;GO:0006950//response to stress;GO:0007165//signal transduction;GO:0007275//multicellular organism development;GO:0008150//biological_process;GO:0008152//metabolic process;GO:0009058//biosynthetic process;GO:0009628//response to abiotic stimulus;GO:0009719//response to endogenous stimulus
LOC_Os08g37370	2	4.28E-168	3.29E-166	PUMP5	PREDICTED: mitochondrial uncoupling protein 5 [Oryza sativa Japonica Group]	-	-	-	-	GO:0005739//mitochondrion;GO:0005739//mitochondrion;GO:0016020//membrane;GO:0016020//membrane	GO:0005215//transporter activity;GO:0005215//transporter activity;GO:0005488//binding;GO:0005488//binding	GO:0006810//transport;GO:0006810//transport;GO:0009987//cellular process;GO:0009987//cellular process
LOC_Os01g07300	2	7.41E-168	5.69E-166	--	-	-	-	-	-	-	-	-
LOC_Os10g39640	3	9.63E-168	7.39E-166	EXLA2	PREDICTED: expansin-like A2 [Oryza sativa Japonica Group]	-	-	-	-	GO:0005575//cellular_component;GO:0005618//cell wall	-	GO:0009653//anatomical structure morphogenesis;GO:0009987//cellular process;GO:0016043//cellular component organization;GO:0016049//cell growth
LOC_Os10g26540	4	9.71E-168	7.44E-166	--	PREDICTED: uncharacterized protein LOC4348580 [Oryza sativa Japonica Group]	-	-	-	-	GO:0005886//plasma membrane	GO:0003674//molecular_function	GO:0008150//biological_process
LOC_Os08g35600	2	1.12E-167	8.53E-166	RIPK	PREDICTED: serine/threonine-protein kinase At5g01020 [Oryza sativa Japonica Group]	-	-	-	-	GO:0005575//cellular_component	GO:0016301//kinase activity	GO:0006950//response to stress;GO:0008152//metabolic process;GO:0009607//response to biotic stimulus;GO:0009987//cellular process
LOC_Os11g29500	4	1.29E-167	9.84E-166	--	expressed protein [Oryza sativa Japonica Group]	-	-	-	-	-	-	-
LOC_Os08g38220	3	1.50E-167	1.15E-165	MNB1A	PREDICTED: dof zinc finger protein MNB1A [Oryza sativa Japonica Group]	-	-	-	-	-	GO:0003677//DNA binding;GO:0003700//transcription factor activity, sequence-specific DNA binding;GO:0005515//protein binding	GO:0006139//nucleobase-containing compound metabolic process;GO:0007049//cell cycle;GO:0008150//biological_process;GO:0009058//biosynthetic process;GO:0009719//response to endogenous stimulus
LOC_Os04g48850	2	7.05E-167	5.37E-165	ACS1	PREDICTED: 1-aminocyclopropane-1-carboxylate synthase [Oryza sativa Japonica Group]	Metabolism;Metabolism;Environmental Information Processing;Metabolism	Global and overview maps;Global and overview maps;Signal transduction;Amino acid metabolism	ko01100//Metabolic pathways;ko01110//Biosynthesis of secondary metabolites;ko04016//MAPK signaling pathway - plant;ko00270//Cysteine and methionine metabolism	K20772;K20772;K20772;K20772	-	GO:0003824//catalytic activity;GO:0005515//protein binding	GO:0006950//response to stress;GO:0008219//cell death;GO:0009058//biosynthetic process;GO:0009605//response to external stimulus;GO:0009628//response to abiotic stimulus;GO:0009719//response to endogenous stimulus;GO:0009987//cellular process
LOC_Os06g39750	1	7.74E-167	5.89E-165	KCS11	PREDICTED: 3-ketoacyl-CoA synthase 11 [Oryza sativa Japonica Group]	Metabolism;Metabolism;Organismal Systems;Metabolism	Global and overview maps;Global and overview maps;Environmental adaptation;Lipid metabolism	ko01100//Metabolic pathways;ko01110//Biosynthesis of secondary metabolites;ko04626//Plant-pathogen interaction;ko00062//Fatty acid elongation	K15397;K15397;K15397;K15397	GO:0016020//membrane;GO:0016020//membrane;GO:0016020//membrane	GO:0003824//catalytic activity;GO:0003824//catalytic activity;GO:0003824//catalytic activity;GO:0016740//transferase activity;GO:0016740//transferase activity;GO:0016740//transferase activity	GO:0006950//response to stress;GO:0006950//response to stress;GO:0006950//response to stress;GO:0008152//metabolic process;GO:0008152//metabolic process;GO:0008152//metabolic process;GO:0009628//response to abiotic stimulus;GO:0009628//response to abiotic stimulus;GO:0009628//response to abiotic stimulus
LOC_Os05g15770	8	8.07E-167	6.13E-165	Chib3H-h	PREDICTED: xylanase inhibitor protein 2-like [Oryza sativa Japonica Group]	Metabolism;Metabolism	Global and overview maps;Carbohydrate metabolism	ko01100//Metabolic pathways;ko00520//Amino sugar and nucleotide sugar metabolism	K01183;K01183	GO:0005623//cell	GO:0003824//catalytic activity;GO:0005488//binding;GO:0016787//hydrolase activity	GO:0006950//response to stress;GO:0007154//cell communication;GO:0008152//metabolic process;GO:0009628//response to abiotic stimulus;GO:0009991//response to extracellular stimulus
LOC_Os04g57660	7	9.30E-167	7.06E-165	PSKR1	PREDICTED: phytosulfokine receptor 1 [Oryza sativa Japonica Group]	-	-	-	-	GO:0005623//cell	GO:0000166//nucleotide binding;GO:0003824//catalytic activity;GO:0004871//signal transducer activity;GO:0004872//receptor activity;GO:0005488//binding;GO:0016301//kinase activity	GO:0006139//nucleobase-containing compound metabolic process;GO:0006464//cellular protein modification process;GO:0006950//response to stress;GO:0007165//signal transduction;GO:0009058//biosynthetic process
LOC_Os05g02890	1	1.16E-166	8.80E-165	RCN1	Os05g0120200 [Oryza sativa Japonica Group]	-	-	-	-	GO:0016020//membrane	GO:0005215//transporter activity;GO:0016787//hydrolase activity	GO:0006139//nucleobase-containing compound metabolic process;GO:0006810//transport;GO:0009056//catabolic process;GO:0009987//cellular process
LOC_Os04g58580	3	1.83E-166	1.39E-164	PMM	PREDICTED: phosphomannomutase [Oryza sativa Japonica Group]	Metabolism;Metabolism;Metabolism;Metabolism	Global and overview maps;Global and overview maps;Carbohydrate metabolism;Carbohydrate metabolism	ko01100//Metabolic pathways;ko01110//Biosynthesis of secondary metabolites;ko00520//Amino sugar and nucleotide sugar metabolism;ko00051//Fructose and mannose metabolism	K17497;K17497;K17497;K17497	GO:0005737//cytoplasm;GO:0005737//cytoplasm;GO:0005829//cytosol;GO:0005829//cytosol	GO:0003824//catalytic activity;GO:0003824//catalytic activity;GO:0005515//protein binding;GO:0005515//protein binding	GO:0005975//carbohydrate metabolic process;GO:0005975//carbohydrate metabolic process;GO:0006950//response to stress;GO:0006950//response to stress;GO:0008152//metabolic process;GO:0008152//metabolic process;GO:0009058//biosynthetic process;GO:0009058//biosynthetic process;GO:0009628//response to abiotic stimulus;GO:0009628//response to abiotic stimulus;GO:0009987//cellular process;GO:0009987//ce…
LOC_Os04g51160	6	2.72E-166	2.06E-164	AOX1B	PREDICTED: ubiquinol oxidase 2, mitochondrial [Oryza sativa Japonica Group]	-	-	-	-	-	-	-
LOC_Os09g31482	4	3.21E-166	2.42E-164	U2AF35A	PREDICTED: splicing factor U2af small subunit A [Oryza sativa Japonica Group]	Genetic Information Processing	Transcription	ko03040//Spliceosome	K12836	GO:0005634//nucleus;GO:0005634//nucleus	GO:0000166//nucleotide binding;GO:0000166//nucleotide binding;GO:0003676//nucleic acid binding;GO:0003676//nucleic acid binding;GO:0003723//RNA binding;GO:0003723//RNA binding;GO:0005488//binding;GO:0005488//binding	GO:0000003//reproduction;GO:0000003//reproduction;GO:0009628//response to abiotic stimulus;GO:0009628//response to abiotic stimulus;GO:0009791//post-embryonic development;GO:0009791//post-embryonic development
LOC_Os04g33830	9	5.77E-166	4.35E-164	PSAO	PREDICTED: photosystem I subunit O [Oryza sativa Japonica Group]	Metabolism	Energy metabolism	ko00195//Photosynthesis	K14332	GO:0009536//plastid;GO:0009579//thylakoid;GO:0016020//membrane	GO:0003674//molecular_function	GO:0006091//generation of precursor metabolites and energy;GO:0015979//photosynthesis
LOC_Os02g53750	2	6.81E-166	5.13E-164	RIPK	PREDICTED: serine/threonine-protein kinase At5g01020 [Oryza sativa Japonica Group]	-	-	-	-	GO:0005575//cellular_component;GO:0005575//cellular_component	GO:0016301//kinase activity;GO:0016301//kinase activity	GO:0006950//response to stress;GO:0006950//response to stress;GO:0008152//metabolic process;GO:0008152//metabolic process;GO:0009607//response to biotic stimulus;GO:0009607//response to biotic stimulus;GO:0009987//cellular process;GO:0009987//cellular process
LOC_Os04g16680	9	2.20E-165	1.66E-163	At3g55800	PREDICTED: sedoheptulose-1,7-bisphosphatase, chloroplastic [Oryza sativa Japonica Group]	Metabolism;Metabolism;Metabolism	Global and overview maps;Global and overview maps;Energy metabolism	ko01100//Metabolic pathways;ko01200//Carbon metabolism;ko00710//Carbon fixation in photosynthetic organisms	K01100;K01100;K01100	GO:0005576//extracellular region;GO:0009536//plastid;GO:0009579//thylakoid	GO:0005515//protein binding;GO:0016787//hydrolase activity	GO:0005975//carbohydrate metabolic process;GO:0006950//response to stress;GO:0008152//metabolic process;GO:0009058//biosynthetic process;GO:0009607//response to biotic stimulus;GO:0009987//cellular process;GO:0015979//photosynthesis
LOC_Os03g20949	1	3.16E-165	2.37E-163	ALA1	PREDICTED: phospholipid-transporting ATPase 1 [Oryza sativa Japonica Group]	-	-	-	-	GO:0005886//plasma membrane;GO:0005886//plasma membrane	GO:0005215//transporter activity;GO:0005215//transporter activity;GO:0005515//protein binding;GO:0005515//protein binding;GO:0016787//hydrolase activity;GO:0016787//hydrolase activity	GO:0006139//nucleobase-containing compound metabolic process;GO:0006139//nucleobase-containing compound metabolic process;GO:0006810//transport;GO:0006810//transport;GO:0008152//metabolic process;GO:0008152//metabolic process;GO:0009056//catabolic process;GO:0009056//catabolic process;GO:0009058//biosynthetic process;GO:0009058//biosynthetic process;GO:0009987//cellular process;GO:0009987//cellul…
LOC_Os01g72860	1	4.58E-165	3.43E-163	At4g24290	PREDICTED: MACPF domain-containing protein At4g24290 [Oryza sativa Japonica Group]	-	-	-	-	GO:0005886//plasma membrane	GO:0003674//molecular_function	GO:0008150//biological_process
LOC_Os02g50490	1	5.67E-165	4.24E-163	GLU10	PREDICTED: endoglucanase 7 [Oryza sativa Japonica Group]	-	-	-	-	GO:0005623//cell	GO:0003824//catalytic activity;GO:0016787//hydrolase activity	GO:0005975//carbohydrate metabolic process;GO:0008152//metabolic process
LOC_Os07g42910	6	7.08E-165	5.29E-163	COX6B-1	PREDICTED: cytochrome c oxidase subunit 6b-1 [Oryza sativa Japonica Group]	Metabolism;Metabolism	Global and overview maps;Energy metabolism	ko01100//Metabolic pathways;ko00190//Oxidative phosphorylation	K02267;K02267	GO:0005739//mitochondrion;GO:0009536//plastid;GO:0009579//thylakoid;GO:0016020//membrane	GO:0003824//catalytic activity;GO:0005215//transporter activity;GO:0005488//binding	GO:0006810//transport;GO:0006950//response to stress;GO:0008152//metabolic process;GO:0009628//response to abiotic stimulus;GO:0009987//cellular process
LOC_Os07g38230	3	1.06E-164	7.90E-163	RBCX2	chaperonin-like RbcX protein 2, chloroplastic [Aegilops tauschii subsp. tauschii] [Aegilops tauschii]	-	-	-	-	GO:0009536//plastid	GO:0003674//molecular_function	GO:0008150//biological_process
LOC_Os05g36110	6	1.16E-164	8.67E-163	LCV2	PREDICTED: protein LIKE COV 2 [Oryza sativa Japonica Group]	-	-	-	-	GO:0005575//cellular_component;GO:0005575//cellular_component;GO:0005575//cellular_component;GO:0005575//cellular_component	GO:0003674//molecular_function;GO:0003674//molecular_function;GO:0003674//molecular_function;GO:0003674//molecular_function	GO:0007275//multicellular organism development;GO:0007275//multicellular organism development;GO:0007275//multicellular organism development;GO:0007275//multicellular organism development
LOC_Os06g14370	6	2.35E-164	1.75E-162	PXG4	PREDICTED: probable peroxygenase 4 [Oryza sativa Japonica Group]	Metabolism	Lipid metabolism	ko00073//Cutin, suberine and wax biosynthesis	K17991	GO:0005575//cellular_component	GO:0005488//binding;GO:0005488//binding;GO:0005488//binding;GO:0005488//binding	GO:0006950//response to stress;GO:0006950//response to stress;GO:0006950//response to stress;GO:0008150//biological_process;GO:0009628//response to abiotic stimulus;GO:0009628//response to abiotic stimulus;GO:0009628//response to abiotic stimulus;GO:0009719//response to endogenous stimulus;GO:0009719//response to endogenous stimulus;GO:0009719//response to endogenous stimulus
LOC_Os09g20180	2	3.50E-164	2.60E-162	--	Os09g0367000 [Oryza sativa Japonica Group]	-	-	-	-	-	-	-
LOC_Os05g45030	3	3.93E-163	2.92E-161	PSA3	calcium homeostasis regulator CHoR1 [Zea mays]	-	-	-	-	GO:0005634//nucleus;GO:0005739//mitochondrion;GO:0009536//plastid	GO:0003674//molecular_function	GO:0008150//biological_process
LOC_Os01g46926	6	9.78E-163	7.25E-161	UBC5A	PREDICTED: ubiquitin-conjugating enzyme E2 5A [Oryza sativa Japonica Group]	Genetic Information Processing;Genetic Information Processing	Folding, sorting and degradation;Folding, sorting and degradation	ko04141//Protein processing in endoplasmic reticulum;ko04120//Ubiquitin mediated proteolysis	K06689;K06689	GO:0005575//cellular_component	GO:0003824//catalytic activity;GO:0003824//catalytic activity;GO:0005515//protein binding	GO:0006464//cellular protein modification process;GO:0006464//cellular protein modification process;GO:0009056//catabolic process;GO:0009056//catabolic process;GO:0009987//cellular process;GO:0009987//cellular process;GO:0019538//protein metabolic process;GO:0019538//protein metabolic process
LOC_Os06g45500	7	1.15E-162	8.55E-161	HMA9	PREDICTED: copper-transporting ATPase RAN1 [Oryza sativa Japonica Group]	Environmental Information Processing	Signal transduction	ko04016//MAPK signaling pathway - plant	K17686	GO:0005794//Golgi apparatus	GO:0005215//transporter activity;GO:0016787//hydrolase activity	GO:0006139//nucleobase-containing compound metabolic process;GO:0006810//transport;GO:0007165//signal transduction;GO:0009056//catabolic process;GO:0009719//response to endogenous stimulus;GO:0009987//cellular process
LOC_Os04g38950	1	1.97E-162	1.45E-160	ASB1	PREDICTED: anthranilate synthase beta subunit 1, chloroplastic [Oryza sativa Japonica Group]	Metabolism;Metabolism;Metabolism;Metabolism	Global and overview maps;Global and overview maps;Global and overview maps;Amino acid metabolism	ko01100//Metabolic pathways;ko01110//Biosynthesis of secondary metabolites;ko01230//Biosynthesis of amino acids;ko00400//Phenylalanine, tyrosine and tryptophan biosynthesis	K01658;K01658;K01658;K01658	GO:0009536//plastid;GO:0009536//plastid;GO:0009536//plastid	GO:0003824//catalytic activity;GO:0003824//catalytic activity;GO:0003824//catalytic activity	GO:0006950//response to stress;GO:0006950//response to stress;GO:0006950//response to stress;GO:0009058//biosynthetic process;GO:0009058//biosynthetic process;GO:0009058//biosynthetic process;GO:0009607//response to biotic stimulus;GO:0009607//response to biotic stimulus;GO:0009607//response to biotic stimulus;GO:0009628//response to abiotic stimulus;GO:0009628//response to abiotic stimulus;GO:00…
LOC_Os02g47470	1	5.04E-162	3.73E-160	CYP707A5	PREDICTED: abscisic acid 8'-hydroxylase 1 [Oryza sativa Japonica Group]	Metabolism	Metabolism of terpenoids and polyketides	ko00906//Carotenoid biosynthesis	K09843	GO:0005623//cell;GO:0005623//cell;GO:0005623//cell	GO:0003824//catalytic activity;GO:0003824//catalytic activity;GO:0003824//catalytic activity;GO:0019825//oxygen binding;GO:0019825//oxygen binding;GO:0019825//oxygen binding	GO:0000003//reproduction;GO:0000003//reproduction;GO:0000003//reproduction;GO:0006629//lipid metabolic process;GO:0006629//lipid metabolic process;GO:0006629//lipid metabolic process;GO:0006950//response to stress;GO:0006950//response to stress;GO:0006950//response to stress;GO:0008152//metabolic process;GO:0008152//metabolic process;GO:0008152//metabolic process;GO:0009607//response to biotic st…
LOC_Os06g04030	6	5.52E-162	4.07E-160	RH3	PREDICTED: histone H3.3 isoform X1 [Daucus carota subsp. sativus] [Daucus carota]	-	-	-	-	-	GO:0003677//DNA binding	GO:0006259//DNA metabolic process;GO:0016043//cellular component organization
LOC_Os05g02020	2	1.30E-161	9.56E-160	RLCK176	PREDICTED: protein kinase APK1A, chloroplastic [Oryza sativa Japonica Group]	-	-	-	-	GO:0005886//plasma membrane;GO:0005886//plasma membrane	GO:0016301//kinase activity;GO:0016301//kinase activity	GO:0006464//cellular protein modification process;GO:0006464//cellular protein modification process;GO:0008152//metabolic process;GO:0008152//metabolic process;GO:0009058//biosynthetic process;GO:0009058//biosynthetic process;GO:0009987//cellular process;GO:0009987//cellular process
LOC_Os01g48280	6	1.77E-161	1.30E-159	UBC36	PREDICTED: ubiquitin-conjugating enzyme E2 36 [Setaria italica]	Genetic Information Processing	Folding, sorting and degradation	ko04120//Ubiquitin mediated proteolysis	K10580	GO:0005622//intracellular;GO:0005622//intracellular;GO:0005829//cytosol;GO:0005829//cytosol;GO:0005886//plasma membrane;GO:0005886//plasma membrane	GO:0003824//catalytic activity;GO:0003824//catalytic activity;GO:0005515//protein binding;GO:0005515//protein binding	GO:0006464//cellular protein modification process;GO:0006464//cellular protein modification process;GO:0007275//multicellular organism development;GO:0007275//multicellular organism development;GO:0008150//biological_process;GO:0008150//biological_process;GO:0009056//catabolic process;GO:0009056//catabolic process;GO:0009653//anatomical structure morphogenesis;GO:0009653//anatomical structure mor…
LOC_Os07g38960	9	1.84E-161	1.35E-159	CAB7	PREDICTED: chlorophyll a-b binding protein 7, chloroplastic [Oryza sativa Japonica Group]	Metabolism	Energy metabolism	ko00196//Photosynthesis - antenna proteins	K08908	GO:0005622//intracellular;GO:0005622//intracellular;GO:0009536//plastid;GO:0009536//plastid;GO:0009579//thylakoid;GO:0009579//thylakoid;GO:0016020//membrane;GO:0016020//membrane	GO:0005488//binding;GO:0005488//binding	GO:0006091//generation of precursor metabolites and energy;GO:0006091//generation of precursor metabolites and energy;GO:0015979//photosynthesis;GO:0015979//photosynthesis
LOC_Os04g54280	3	2.56E-161	1.88E-159	RE2	OSJNBb0050N09.11 [Oryza sativa Japonica Group]	-	-	-	-	-	-	-
LOC_Os07g40630	1	3.80E-161	2.78E-159	At1g74360	PREDICTED: probable LRR receptor-like serine/threonine-protein kinase At1g74360 [Oryza sativa Japonica Group]	-	-	-	-	GO:0005739//mitochondrion	GO:0000166//nucleotide binding;GO:0016301//kinase activity	GO:0006464//cellular protein modification process;GO:0007165//signal transduction
LOC_Os07g02330	4	4.55E-161	3.33E-159	Os07g0114000	PREDICTED: probable protein phosphatase 2C 61 [Oryza sativa Japonica Group]	-	-	-	-	GO:0005623//cell;GO:0005739//mitochondrion	GO:0003824//catalytic activity;GO:0016787//hydrolase activity	GO:0006464//cellular protein modification process;GO:0008152//metabolic process;GO:0009987//cellular process
LOC_Os08g31410	7	5.63E-161	4.11E-159	SULTR1;2	PREDICTED: sulfate transporter 1.2 isoform X1 [Oryza sativa Japonica Group]	-	-	-	-	GO:0005886//plasma membrane;GO:0005886//plasma membrane;GO:0005886//plasma membrane;GO:0005886//plasma membrane;GO:0005886//plasma membrane;GO:0005886//plasma membrane;GO:0005886//plasma membrane	GO:0005215//transporter activity;GO:0005215//transporter activity;GO:0005215//transporter activity;GO:0005215//transporter activity;GO:0005215//transporter activity;GO:0005215//transporter activity;GO:0005215//transporter activity	GO:0006810//transport;GO:0006810//transport;GO:0006810//transport;GO:0006810//transport;GO:0006810//transport;GO:0006810//transport;GO:0006810//transport;GO:0006950//response to stress;GO:0006950//response to stress;GO:0006950//response to stress;GO:0006950//response to stress;GO:0006950//response to stress;GO:0006950//response to stress;GO:0006950//response to stress;GO:0007154//cell communicati…
LOC_Os06g05470	6	5.76E-161	4.20E-159	--	Os06g0147250 [Oryza sativa Japonica Group]	-	-	-	-	-	-	-
LOC_Os03g43880	3	9.69E-161	7.06E-159	PLP3	PREDICTED: patatin-like protein 3 [Oryza sativa Japonica Group]	-	-	-	-	GO:0005886//plasma membrane	GO:0016787//hydrolase activity	GO:0006629//lipid metabolic process;GO:0008152//metabolic process;GO:0009607//response to biotic stimulus;GO:0009987//cellular process
LOC_Os03g12110	1	1.07E-160	7.82E-159	HMT-1	PREDICTED: homocysteine S-methyltransferase 1 [Oryza sativa Japonica Group]	Metabolism;Metabolism;Metabolism	Global and overview maps;Global and overview maps;Amino acid metabolism	ko01100//Metabolic pathways;ko01110//Biosynthesis of secondary metabolites;ko00270//Cysteine and methionine metabolism	K00547;K00547;K00547	-	GO:0016740//transferase activity;GO:0016740//transferase activity	GO:0008152//metabolic process;GO:0008152//metabolic process;GO:0009058//biosynthetic process;GO:0009058//biosynthetic process;GO:0009987//cellular process;GO:0009987//cellular process
LOC_Os01g48420	3	2.10E-160	1.53E-158	PRXIIC	PREDICTED: peroxiredoxin-2C [Oryza sativa Japonica Group]	-	-	-	-	GO:0005575//cellular_component	GO:0003674//molecular_function;GO:0003824//catalytic activity	GO:0008152//metabolic process;GO:0019725//cellular homeostasis
LOC_Os03g58170	4	2.74E-160	1.99E-158	TSJT1	PREDICTED: stem-specific protein TSJT1 [Oryza sativa Japonica Group]	-	-	-	-	GO:0005634//nucleus;GO:0005634//nucleus;GO:0005829//cytosol;GO:0005829//cytosol;GO:0005886//plasma membrane;GO:0005886//plasma membrane	GO:0003674//molecular_function;GO:0003674//molecular_function	GO:0009719//response to endogenous stimulus;GO:0009719//response to endogenous stimulus
LOC_Os07g46750	3	9.91E-160	7.19E-158	Os07g0662500	PREDICTED: elongation factor 1-beta [Oryza sativa Japonica Group]	-	-	-	-	GO:0005737//cytoplasm	GO:0008135//translation factor activity, RNA binding	GO:0006412//translation
LOC_Os02g21040	2	1.94E-159	1.40E-157	ASPG1	PREDICTED: protein ASPARTIC PROTEASE IN GUARD CELL 1 [Oryza sativa Japonica Group]	-	-	-	-	GO:0005623//cell	GO:0003677//DNA binding;GO:0016787//hydrolase activity	GO:0019538//protein metabolic process
LOC_Os05g03860	6	2.18E-159	1.58E-157	--	PREDICTED: ocs element-binding factor 1 [Oryza sativa Japonica Group]	-	-	-	-	-	GO:0003677//DNA binding;GO:0003700//transcription factor activity, sequence-specific DNA binding;GO:0005515//protein binding	GO:0006139//nucleobase-containing compound metabolic process;GO:0009058//biosynthetic process
LOC_Os03g61490	6	4.47E-159	3.23E-157	--	unnamed protein product [Oryza sativa Japonica Group]	-	-	-	-	-	-	-
LOC_Os02g15230	1	1.02E-158	7.33E-157	At5g45910	PREDICTED: GDSL esterase/lipase At5g45910 [Oryza sativa Japonica Group]	Metabolism;Metabolism	Global and overview maps;Biosynthesis of other secondary metabolites	ko01110//Biosynthesis of secondary metabolites;ko00901//Indole alkaloid biosynthesis	K21026;K21026	GO:0005623//cell;GO:0005623//cell;GO:0005623//cell	GO:0016787//hydrolase activity;GO:0016787//hydrolase activity;GO:0016787//hydrolase activity	GO:0006629//lipid metabolic process;GO:0006629//lipid metabolic process;GO:0006629//lipid metabolic process;GO:0008152//metabolic process;GO:0008152//metabolic process;GO:0008152//metabolic process
LOC_Os03g58764	6	1.25E-158	8.99E-157	--	F-box domain containing protein, expressed [Oryza sativa Japonica Group]	-	-	-	-	GO:0005575//cellular_component	GO:0003674//molecular_function	GO:0008150//biological_process
LOC_Os09g31180	6	2.30E-158	1.66E-156	RPL9	PREDICTED: 60S ribosomal protein L9 [Oryza sativa Japonica Group]	Genetic Information Processing	Translation	ko03010//Ribosome	K02940	GO:0005575//cellular_component;GO:0005575//cellular_component;GO:0005730//nucleolus;GO:0005730//nucleolus;GO:0005773//vacuole;GO:0005773//vacuole;GO:0005829//cytosol;GO:0005829//cytosol;GO:0005840//ribosome;GO:0005840//ribosome;GO:0005886//plasma membrane;GO:0005886//plasma membrane;GO:0009536//plastid;GO:0009536//plastid;GO:0016020//membrane;GO:0016020//membrane	GO:0003723//RNA binding;GO:0003723//RNA binding;GO:0005198//structural molecule activity;GO:0005198//structural molecule activity	GO:0006412//translation;GO:0006412//translation
LOC_Os06g11135	2	9.77E-158	7.02E-156	TCEA2	PREDICTED: tuliposide A-converting enzyme 2, chloroplastic isoform X3 [Oryza sativa Japonica Group]	-	-	-	-	GO:0005737//cytoplasm;GO:0005829//cytosol	GO:0016787//hydrolase activity	GO:0008152//metabolic process
LOC_Os02g09810	4	1.07E-157	7.65E-156	AVT6A	PREDICTED: sodium-coupled neutral amino acid transporter 1 [Oryza sativa Japonica Group]	-	-	-	-	GO:0005773//vacuole;GO:0005773//vacuole;GO:0005773//vacuole;GO:0016020//membrane;GO:0016020//membrane;GO:0016020//membrane	GO:0005215//transporter activity;GO:0005215//transporter activity;GO:0005215//transporter activity	GO:0006810//transport;GO:0006810//transport;GO:0006810//transport;GO:0009987//cellular process;GO:0009987//cellular process;GO:0009987//cellular process
LOC_Os05g49020	4	3.05E-157	2.18E-155	At1g29970	PREDICTED: 60S ribosomal protein L18a-like protein [Oryza sativa Japonica Group]	-	-	-	-	-	GO:0003674//molecular_function	GO:0008150//biological_process
LOC_Os03g22820	6	7.68E-157	5.50E-155	--	PREDICTED: uncharacterized protein LOC4332848 [Oryza sativa Japonica Group]	-	-	-	-	-	-	-
LOC_Os01g56930	1	1.84E-156	1.32E-154	At1g65240	PREDICTED: aspartic proteinase-like protein 2 [Oryza sativa Japonica Group]	-	-	-	-	GO:0005623//cell;GO:0005623//cell	GO:0016787//hydrolase activity;GO:0016787//hydrolase activity	GO:0019538//protein metabolic process;GO:0019538//protein metabolic process
LOC_Os10g30150	3	4.44E-156	3.17E-154	--	PREDICTED: universal stress protein YxiE [Oryza sativa Japonica Group]	-	-	-	-	GO:0005575//cellular_component;GO:0005575//cellular_component	GO:0003674//molecular_function;GO:0003674//molecular_function	GO:0006950//response to stress;GO:0006950//response to stress
LOC_Os04g44910	2	7.65E-156	5.46E-154	LECRK41	PREDICTED: L-type lectin-domain containing receptor kinase IV.1 [Oryza sativa Japonica Group]	-	-	-	-	GO:0005886//plasma membrane	GO:0016301//kinase activity	GO:0008150//biological_process;GO:0008152//metabolic process;GO:0009987//cellular process
LOC_Os09g35960	7	1.15E-155	8.19E-154	GYP7	PREDICTED: GTPase-activating protein gyp7 [Oryza sativa Japonica Group]	-	-	-	-	GO:0005622//intracellular;GO:0009536//plastid	GO:0030234//enzyme regulator activity	GO:0006139//nucleobase-containing compound metabolic process;GO:0007165//signal transduction;GO:0009056//catabolic process
LOC_Os03g55590	4	1.26E-155	8.94E-154	HHO6	MYB-related protein [Triticum aestivum]	-	-	-	-	-	GO:0003677//DNA binding;GO:0003677//DNA binding;GO:0003677//DNA binding;GO:0003700//transcription factor activity, sequence-specific DNA binding;GO:0003700//transcription factor activity, sequence-specific DNA binding;GO:0003700//transcription factor activity, sequence-specific DNA binding	GO:0006139//nucleobase-containing compound metabolic process;GO:0006139//nucleobase-containing compound metabolic process;GO:0006139//nucleobase-containing compound metabolic process;GO:0009058//biosynthetic process;GO:0009058//biosynthetic process;GO:0009058//biosynthetic process
LOC_Os01g48390	1	1.79E-155	1.27E-153	MDIS2	PREDICTED: probable LRR receptor-like serine/threonine-protein kinase MRH1 [Oryza sativa Japonica Group]	-	-	-	-	-	GO:0000166//nucleotide binding;GO:0000166//nucleotide binding;GO:0016301//kinase activity;GO:0016301//kinase activity	GO:0006464//cellular protein modification process;GO:0006464//cellular protein modification process;GO:0007165//signal transduction;GO:0007165//signal transduction;GO:0007275//multicellular organism development;GO:0007275//multicellular organism development;GO:0009653//anatomical structure morphogenesis;GO:0009653//anatomical structure morphogenesis;GO:0030154//cell differentiation;GO:0030154//ce…
LOC_Os09g15480	6	2.29E-155	1.62E-153	TANGO2	PREDICTED: transport and Golgi organization 2 homolog [Oryza sativa Japonica Group]	-	-	-	-	-	GO:0003674//molecular_function;GO:0003674//molecular_function	GO:0008150//biological_process;GO:0008150//biological_process
LOC_Os03g63770	3	3.84E-155	2.72E-153	RCD1	PREDICTED: probable inactive poly [ADP-ribose] polymerase SRO1 [Oryza sativa Japonica Group]	-	-	-	-	-	GO:0016740//transferase activity;GO:0016740//transferase activity;GO:0016740//transferase activity;GO:0016740//transferase activity;GO:0016740//transferase activity;GO:0016740//transferase activity	GO:0000003//reproduction;GO:0000003//reproduction;GO:0000003//reproduction;GO:0000003//reproduction;GO:0000003//reproduction;GO:0000003//reproduction;GO:0006950//response to stress;GO:0006950//response to stress;GO:0006950//response to stress;GO:0006950//response to stress;GO:0006950//response to stress;GO:0006950//response to stress;GO:0008152//metabolic process;GO:0008152//metabolic process;GO:…
LOC_Os12g39400	6	6.04E-155	4.27E-153	ZAT10	PREDICTED: zinc finger protein 1 [Oryza sativa Japonica Group]	-	-	-	-	GO:0005634//nucleus	GO:0003676//nucleic acid binding;GO:0003677//DNA binding;GO:0003700//transcription factor activity, sequence-specific DNA binding;GO:0005488//binding;GO:0005515//protein binding	GO:0006139//nucleobase-containing compound metabolic process;GO:0006950//response to stress;GO:0008150//biological_process;GO:0009058//biosynthetic process;GO:0009628//response to abiotic stimulus
LOC_Os09g10760	3	6.33E-155	4.47E-153	PSRP2	PREDICTED: 30S ribosomal protein 2, chloroplastic [Oryza sativa Japonica Group]	Genetic Information Processing;Genetic Information Processing;Genetic Information Processing	Translation;Translation;Folding, sorting and degradation	ko03013//RNA transport;ko03015//mRNA surveillance pathway;ko03018//RNA degradation	K13126;K13126;K13126	GO:0009536//plastid;GO:0009579//thylakoid;GO:0016020//membrane	GO:0000166//nucleotide binding;GO:0003676//nucleic acid binding;GO:0003723//RNA binding	-
LOC_Os06g43900	3	1.28E-154	9.01E-153	RPL35	PREDICTED: 50S ribosomal protein L35, chloroplastic [Oryza sativa Japonica Group]	Genetic Information Processing	Translation	ko03010//Ribosome	K02916	GO:0005840//ribosome;GO:0009536//plastid	GO:0005198//structural molecule activity	GO:0006412//translation
LOC_Os03g02300	4	3.47E-154	2.45E-152	--	expressed protein [Oryza sativa Japonica Group]	-	-	-	-	GO:0005575//cellular_component	GO:0003674//molecular_function	GO:0009628//response to abiotic stimulus
LOC_Os09g36990	3	2.46E-153	1.73E-151	--	Universal stress protein Sll1654 [Anthurium amnicola]	-	-	-	-	GO:0009536//plastid	GO:0003674//molecular_function	-
LOC_Os07g08430	2	3.26E-153	2.30E-151	TSA1	PREDICTED: tryptophan synthase alpha chain [Oryza sativa Japonica Group]	Metabolism;Metabolism;Metabolism;Metabolism;Metabolism	Global and overview maps;Global and overview maps;Global and overview maps;Amino acid metabolism;Amino acid metabolism	ko01100//Metabolic pathways;ko01110//Biosynthesis of secondary metabolites;ko01230//Biosynthesis of amino acids;ko00260//Glycine, serine and threonine metabolism;ko00400//Phenylalanine, tyrosine and tryptophan biosynthesis	K01695;K01695;K01695;K01695;K01695	GO:0009536//plastid	GO:0003824//catalytic activity	GO:0009058//biosynthetic process;GO:0009987//cellular process
LOC_Os08g31810	4	5.00E-153	3.51E-151	nifk	PREDICTED: MKI67 FHA domain-interacting nucleolar phosphoprotein [Oryza sativa Japonica Group]	-	-	-	-	GO:0005730//nucleolus;GO:0005730//nucleolus;GO:0005730//nucleolus	GO:0000166//nucleotide binding;GO:0000166//nucleotide binding;GO:0000166//nucleotide binding;GO:0003676//nucleic acid binding;GO:0003676//nucleic acid binding;GO:0003676//nucleic acid binding;GO:0003723//RNA binding;GO:0003723//RNA binding;GO:0003723//RNA binding	GO:0008150//biological_process;GO:0008150//biological_process;GO:0008150//biological_process
LOC_Os07g34280	1	5.50E-153	3.86E-151	HIDM	PREDICTED: probable carboxylesterase 3 [Oryza sativa Japonica Group]	-	-	-	-	GO:0005575//cellular_component	GO:0016787//hydrolase activity	GO:0008152//metabolic process
LOC_Os02g41580	6	8.80E-153	6.16E-151	PPCK1	PREDICTED: phosphoenolpyruvate carboxylase kinase 2 [Oryza sativa Japonica Group]	-	-	-	-	GO:0005575//cellular_component	GO:0016301//kinase activity	GO:0006464//cellular protein modification process;GO:0008152//metabolic process;GO:0009987//cellular process
LOC_Os07g09670	1	1.39E-152	9.75E-151	GALT6	PREDICTED: probable beta-1,3-galactosyltransferase 19 [Oryza sativa Japonica Group]	-	-	-	-	GO:0009536//plastid	GO:0016740//transferase activity;GO:0030246//carbohydrate binding	GO:0005975//carbohydrate metabolic process;GO:0006464//cellular protein modification process;GO:0008152//metabolic process;GO:0009058//biosynthetic process
LOC_Os01g25610	4	1.76E-152	1.23E-150	RPS4	PREDICTED: 40S ribosomal protein S4-like [Oryza sativa Japonica Group]	Genetic Information Processing	Translation	ko03010//Ribosome	K02987	GO:0005730//nucleolus;GO:0005829//cytosol;GO:0005840//ribosome;GO:0016020//membrane	GO:0005198//structural molecule activity	GO:0006412//translation
LOC_Os03g11440	2	2.56E-152	1.79E-150	sec61a	PREDICTED: protein transport protein Sec61 subunit alpha-like isoform X1 [Oryza brachyantha]	Genetic Information Processing;Cellular Processes;Genetic Information Processing	Folding, sorting and degradation;Transport and catabolism;Folding, sorting and degradation	ko04141//Protein processing in endoplasmic reticulum;ko04145//Phagosome;ko03060//Protein export	K10956;K10956;K10956	GO:0016020//membrane	GO:0005215//transporter activity	GO:0006810//transport;GO:0009987//cellular process
LOC_Os02g39710	3	3.74E-152	2.61E-150	COL5	PREDICTED: zinc finger protein CONSTANS-LIKE 3 [Oryza sativa Japonica Group]	-	-	-	-	GO:0005622//intracellular	GO:0003700//transcription factor activity, sequence-specific DNA binding;GO:0005488//binding	GO:0006139//nucleobase-containing compound metabolic process;GO:0009058//biosynthetic process
LOC_Os01g65902	5	8.68E-152	6.04E-150	petA	cytochrome f (chloroplast) [Oryza sativa Japonica Group]	Metabolism;Metabolism	Global and overview maps;Energy metabolism	ko01100//Metabolic pathways;ko00195//Photosynthesis	K02634;K02634	GO:0009536//plastid;GO:0009579//thylakoid;GO:0016020//membrane	GO:0003674//molecular_function	GO:0006091//generation of precursor metabolites and energy;GO:0015979//photosynthesis
LOC_Os01g54340	4	1.07E-151	7.43E-150	--	plant-specific domain TIGR01615 family protein [Zea mays]	-	-	-	-	GO:0009536//plastid;GO:0009536//plastid	-	-
LOC_Os06g46740	1	1.18E-151	8.19E-150	At4g27520	PREDICTED: early nodulin-like protein 1 [Oryza sativa Japonica Group]	-	-	-	-	GO:0016020//membrane	GO:0003674//molecular_function;GO:0005488//binding	-
LOC_Os04g59150	7	1.76E-151	1.22E-149	PER12	PREDICTED: peroxidase 12 isoform X1 [Oryza sativa Japonica Group]	Metabolism;Metabolism;Metabolism	Global and overview maps;Global and overview maps;Biosynthesis of other secondary metabolites	ko01100//Metabolic pathways;ko01110//Biosynthesis of secondary metabolites;ko00940//Phenylpropanoid biosynthesis	K00430;K00430;K00430	GO:0005575//cellular_component;GO:0005575//cellular_component;GO:0005618//cell wall;GO:0005618//cell wall;GO:0005773//vacuole;GO:0005773//vacuole;GO:0016020//membrane;GO:0016020//membrane	GO:0003824//catalytic activity;GO:0003824//catalytic activity;GO:0005488//binding;GO:0005488//binding	GO:0006950//response to stress;GO:0006950//response to stress;GO:0008152//metabolic process;GO:0008152//metabolic process
LOC_Os02g51470	3	2.19E-151	1.52E-149	ATPD	PREDICTED: ATP synthase delta chain, chloroplastic [Oryza sativa Japonica Group]	Metabolism;Metabolism;Metabolism	Global and overview maps;Energy metabolism;Energy metabolism	ko01100//Metabolic pathways;ko00190//Oxidative phosphorylation;ko00195//Photosynthesis	K02113;K02113;K02113	GO:0009536//plastid;GO:0009536//plastid;GO:0009536//plastid;GO:0009579//thylakoid;GO:0009579//thylakoid;GO:0009579//thylakoid;GO:0016020//membrane;GO:0016020//membrane;GO:0016020//membrane	GO:0005215//transporter activity;GO:0005215//transporter activity;GO:0005215//transporter activity	GO:0006091//generation of precursor metabolites and energy;GO:0006091//generation of precursor metabolites and energy;GO:0006091//generation of precursor metabolites and energy;GO:0006810//transport;GO:0006810//transport;GO:0006810//transport;GO:0006950//response to stress;GO:0006950//response to stress;GO:0006950//response to stress;GO:0009607//response to biotic stimulus;GO:0009607//response to…
LOC_Os08g26870	3	2.46E-151	1.70E-149	BBD2	PREDICTED: bifunctional nuclease 2 isoform X1 [Oryza sativa Japonica Group]	-	-	-	-	-	GO:0003677//DNA binding;GO:0003677//DNA binding;GO:0003677//DNA binding;GO:0003677//DNA binding;GO:0003677//DNA binding;GO:0004518//nuclease activity;GO:0004518//nuclease activity;GO:0004518//nuclease activity;GO:0004518//nuclease activity;GO:0004518//nuclease activity	GO:0006259//DNA metabolic process;GO:0006259//DNA metabolic process;GO:0006259//DNA metabolic process;GO:0006259//DNA metabolic process;GO:0006259//DNA metabolic process;GO:0006950//response to stress;GO:0006950//response to stress;GO:0006950//response to stress;GO:0006950//response to stress;GO:0006950//response to stress
LOC_Os01g47690	3	6.83E-151	4.72E-149	GLY3	PREDICTED: persulfide dioxygenase ETHE1 homolog, mitochondrial [Oryza sativa Japonica Group]	Metabolism	Energy metabolism	ko00920//Sulfur metabolism	K17725	-	GO:0016787//hydrolase activity;GO:0016787//hydrolase activity	GO:0006950//response to stress;GO:0006950//response to stress;GO:0008152//metabolic process;GO:0008152//metabolic process;GO:0009056//catabolic process;GO:0009056//catabolic process;GO:0009628//response to abiotic stimulus;GO:0009628//response to abiotic stimulus;GO:0009987//cellular process;GO:0009987//cellular process
LOC_Os05g01030	7	1.11E-150	7.69E-149	ALA10	PREDICTED: phospholipid-transporting ATPase 10 [Oryza sativa Japonica Group]	-	-	-	-	GO:0005886//plasma membrane	GO:0005215//transporter activity;GO:0016787//hydrolase activity	GO:0006139//nucleobase-containing compound metabolic process;GO:0006810//transport;GO:0009056//catabolic process;GO:0009058//biosynthetic process;GO:0009987//cellular process
LOC_Os07g43740	4	1.34E-150	9.21E-149	MPSR1	PREDICTED: E3 ubiquitin-protein ligase CIP8 [Oryza sativa Japonica Group]	-	-	-	-	-	GO:0005488//binding	-
LOC_Os07g44740	6	1.56E-150	1.08E-148	CPN10	PREDICTED: 10 kDa chaperonin [Oryza sativa Japonica Group]	-	-	-	-	GO:0005739//mitochondrion	GO:0005488//binding;GO:0005515//protein binding	GO:0006950//response to stress;GO:0009628//response to abiotic stimulus;GO:0009987//cellular process;GO:0019538//protein metabolic process
LOC_Os09g24320	4	3.28E-150	2.26E-148	LTA2	PREDICTED: dihydrolipoyllysine-residue acetyltransferase component 4 of pyruvate dehydrogenase complex, chloroplastic [Oryza sativa Japonica Group]	Metabolism;Metabolism;Metabolism;Metabolism;Metabolism;Metabolism	Global and overview maps;Global and overview maps;Global and overview maps;Carbohydrate metabolism;Carbohydrate metabolism;Carbohydrate metabolism	ko01100//Metabolic pathways;ko01110//Biosynthesis of secondary metabolites;ko01200//Carbon metabolism;ko00010//Glycolysis / Gluconeogenesis;ko00620//Pyruvate metabolism;ko00020//Citrate cycle (TCA cycle)	K00627;K00627;K00627;K00627;K00627;K00627	GO:0005829//cytosol;GO:0005840//ribosome;GO:0009536//plastid;GO:0016020//membrane	GO:0016740//transferase activity	GO:0008152//metabolic process;GO:0009058//biosynthetic process;GO:0009987//cellular process
LOC_Os08g27720	1	4.51E-150	3.10E-148	PRN2	PREDICTED: pirin-like protein isoform X1 [Oryza sativa Japonica Group]	-	-	-	-	GO:0005886//plasma membrane;GO:0005886//plasma membrane	GO:0005515//protein binding;GO:0005515//protein binding	GO:0008150//biological_process;GO:0008150//biological_process
LOC_Os01g41990	4	1.36E-149	9.35E-148	CML12	PREDICTED: probable calcium-binding protein CML12 [Oryza sativa Japonica Group]	Organismal Systems	Environmental adaptation	ko04626//Plant-pathogen interaction	K13448	-	GO:0005488//binding	GO:0008150//biological_process
LOC_Os12g29330	6	1.82E-149	1.25E-147	NAC083	PREDICTED: NAC domain-containing protein 83 [Oryza sativa Japonica Group]	-	-	-	-	GO:0005575//cellular_component	GO:0003700//transcription factor activity, sequence-specific DNA binding	GO:0006139//nucleobase-containing compound metabolic process;GO:0007275//multicellular organism development;GO:0009058//biosynthetic process
LOC_Os07g09970	6	2.84E-149	1.94E-147	YLS3	PREDICTED: protein YLS3 [Oryza sativa Japonica Group]	-	-	-	-	GO:0005886//plasma membrane;GO:0016020//membrane	GO:0008289//lipid binding	GO:0006810//transport
LOC_Os05g31140	5	3.25E-149	2.22E-147	VIT_06s0061g00120	PREDICTED: lichenase-2 [Oryza sativa Japonica Group]	-	-	-	-	GO:0005618//cell wall;GO:0005618//cell wall;GO:0005618//cell wall;GO:0005773//vacuole;GO:0005773//vacuole;GO:0005773//vacuole;GO:0016020//membrane;GO:0016020//membrane;GO:0016020//membrane	GO:0003824//catalytic activity;GO:0003824//catalytic activity;GO:0003824//catalytic activity;GO:0005488//binding;GO:0005488//binding;GO:0005488//binding;GO:0016787//hydrolase activity;GO:0016787//hydrolase activity;GO:0016787//hydrolase activity	GO:0006950//response to stress;GO:0006950//response to stress;GO:0006950//response to stress;GO:0008152//metabolic process;GO:0008152//metabolic process;GO:0008152//metabolic process;GO:0009607//response to biotic stimulus;GO:0009607//response to biotic stimulus;GO:0009607//response to biotic stimulus;GO:0009628//response to abiotic stimulus;GO:0009628//response to abiotic stimulus;GO:0009628//re…
LOC_Os10g34520	6	3.28E-149	2.24E-147	YLS8	PREDICTED: thioredoxin-like protein YLS8 isoform X1 [Setaria italica]	Genetic Information Processing	Transcription	ko03040//Spliceosome	K12859	GO:0005634//nucleus;GO:0005737//cytoplasm	GO:0003824//catalytic activity	GO:0007049//cell cycle;GO:0007275//multicellular organism development;GO:0008152//metabolic process;GO:0016043//cellular component organization
LOC_Os10g08550	6	8.70E-148	5.94E-146	ENO1	PREDICTED: enolase [Oryza sativa Japonica Group]	Metabolism;Metabolism;Metabolism;Metabolism;Metabolism;Genetic Information Processing	Global and overview maps;Global and overview maps;Global and overview maps;Global and overview maps;Carbohydrate metabolism;Folding, sorting and degradation	ko01100//Metabolic pathways;ko01110//Biosynthesis of secondary metabolites;ko01200//Carbon metabolism;ko01230//Biosynthesis of amino acids;ko00010//Glycolysis / Gluconeogenesis;ko03018//RNA degradation	K01689;K01689;K01689;K01689;K01689;K01689	GO:0005575//cellular_component;GO:0005575//cellular_component;GO:0005575//cellular_component;GO:0005576//extracellular region;GO:0005576//extracellular region;GO:0005576//extracellular region;GO:0005634//nucleus;GO:0005634//nucleus;GO:0005634//nucleus;GO:0005737//cytoplasm;GO:0005737//cytoplasm;GO:0005737//cytoplasm;GO:0005739//mitochondrion;GO:0005739//mitochondrion;GO:0005739//mitochondrion;GO:…	GO:0003677//DNA binding;GO:0003677//DNA binding;GO:0003677//DNA binding;GO:0003824//catalytic activity;GO:0003824//catalytic activity;GO:0003824//catalytic activity;GO:0005488//binding;GO:0005488//binding;GO:0005488//binding	GO:0006950//response to stress;GO:0006950//response to stress;GO:0006950//response to stress;GO:0008150//biological_process;GO:0008150//biological_process;GO:0008150//biological_process;GO:0008152//metabolic process;GO:0008152//metabolic process;GO:0008152//metabolic process;GO:0009628//response to abiotic stimulus;GO:0009628//response to abiotic stimulus;GO:0009628//response to abiotic stimulus;…
LOC_Os06g30640	1	9.44E-148	6.43E-146	CYP76M5	PREDICTED: cytochrome P450 76M5-like [Oryza sativa Japonica Group]	-	-	-	-	-	GO:0003674//molecular_function;GO:0003824//catalytic activity;GO:0005488//binding;GO:0019825//oxygen binding	GO:0008152//metabolic process
LOC_Os02g02730	7	2.58E-147	1.75E-145	--	E3 ubiquitin-protein ligase UBR3, partial [Anthurium amnicola]	-	-	-	-	GO:0005623//cell	-	GO:0008150//biological_process
LOC_Os02g34650	7	3.71E-147	2.52E-145	--	Os02g0551700, partial [Oryza sativa Japonica Group]	-	-	-	-	GO:0005886//plasma membrane	-	GO:0006464//cellular protein modification process;GO:0009058//biosynthetic process
LOC_Os01g70490	7	5.08E-147	3.45E-145	HAK5	PREDICTED: potassium transporter 5 [Oryza sativa Japonica Group]	-	-	-	-	GO:0016020//membrane	GO:0005215//transporter activity	GO:0006810//transport;GO:0009987//cellular process
LOC_Os08g39350	1	7.05E-147	4.78E-145	GDPDL4	PREDICTED: glycerophosphodiester phosphodiesterase GDPDL3 isoform X2 [Oryza sativa Japonica Group]	-	-	-	-	GO:0005575//cellular_component;GO:0005886//plasma membrane;GO:0016020//membrane	GO:0016787//hydrolase activity	GO:0005975//carbohydrate metabolic process;GO:0007275//multicellular organism development;GO:0008152//metabolic process;GO:0009653//anatomical structure morphogenesis;GO:0009791//post-embryonic development;GO:0009987//cellular process;GO:0016043//cellular component organization;GO:0030154//cell differentiation
LOC_Os10g38340	2	7.94E-147	5.37E-145	GSTU6	PREDICTED: probable glutathione S-transferase GSTU6 [Oryza sativa Japonica Group]	Metabolism	Metabolism of other amino acids	ko00480//Glutathione metabolism	K00799	GO:0005737//cytoplasm;GO:0009536//plastid	GO:0016740//transferase activity	GO:0008152//metabolic process;GO:0009056//catabolic process;GO:0009628//response to abiotic stimulus;GO:0009719//response to endogenous stimulus;GO:0009791//post-embryonic development;GO:0009987//cellular process;GO:0019748//secondary metabolic process
LOC_Os02g31080	2	1.04E-146	7.00E-145	At2g33490	hydroxyproline-rich glycoprotein family protein [Zea mays]	-	-	-	-	GO:0005886//plasma membrane	GO:0003674//molecular_function	GO:0008150//biological_process
LOC_Os05g44270	6	1.19E-146	8.01E-145	VQ4	PREDICTED: VQ motif-containing protein 4 [Oryza sativa Japonica Group]	-	-	-	-	-	GO:0003674//molecular_function	GO:0008150//biological_process
LOC_Os01g37960	4	1.30E-146	8.76E-145	ILL1	PREDICTED: IAA-amino acid hydrolase ILR1-like 1 [Oryza sativa Japonica Group]	-	-	-	-	GO:0005783//endoplasmic reticulum;GO:0005886//plasma membrane	GO:0016787//hydrolase activity	GO:0006950//response to stress;GO:0008152//metabolic process;GO:0019538//protein metabolic process
LOC_Os06g47340	1	3.28E-146	2.21E-144	Os06g0687900	PREDICTED: probable glucuronosyltransferase Os06g0687900 [Oryza sativa Japonica Group]	Metabolism;Metabolism;Cellular Processes;Metabolism;Metabolism	Global and overview maps;Global and overview maps;Transport and catabolism;Lipid metabolism;Lipid metabolism	ko01100//Metabolic pathways;ko01110//Biosynthesis of secondary metabolites;ko04144//Endocytosis;ko00564//Glycerophospholipid metabolism;ko00565//Ether lipid metabolism	K01115;K01115;K01115;K01115;K01115	GO:0005794//Golgi apparatus	GO:0016740//transferase activity	GO:0005975//carbohydrate metabolic process;GO:0008152//metabolic process;GO:0009058//biosynthetic process;GO:0009987//cellular process
LOC_Os06g06900	3	4.86E-146	3.27E-144	SPT	basic helix-loop-helix protein SPATULA-like [Oryza sativa Japonica Group]	-	-	-	-	GO:0005634//nucleus	GO:0003677//DNA binding;GO:0003700//transcription factor activity, sequence-specific DNA binding;GO:0005515//protein binding	GO:0000003//reproduction;GO:0006139//nucleobase-containing compound metabolic process;GO:0006950//response to stress;GO:0008150//biological_process;GO:0009058//biosynthetic process;GO:0009628//response to abiotic stimulus;GO:0009791//post-embryonic development;GO:0009908//flower development
LOC_Os03g55450	4	1.81E-145	1.22E-143	--	transcriptional regulator of RNA polII SAGA subunit [Zea mays]	-	-	-	-	GO:0005575//cellular_component;GO:0005575//cellular_component	GO:0003674//molecular_function;GO:0003674//molecular_function	GO:0008150//biological_process;GO:0008150//biological_process
LOC_Os03g14180	3	9.74E-145	6.54E-143	HSP26.7	PREDICTED: 26.7 kDa heat shock protein, chloroplastic [Oryza sativa Japonica Group]	Genetic Information Processing	Folding, sorting and degradation	ko04141//Protein processing in endoplasmic reticulum	K13993	GO:0009536//plastid	-	GO:0006950//response to stress;GO:0009628//response to abiotic stimulus
LOC_Os03g48180	7	2.36E-144	1.58E-142	NPF2.11	PREDICTED: protein NRT1/ PTR FAMILY 2.11 [Oryza sativa Japonica Group]	-	-	-	-	GO:0005575//cellular_component;GO:0005886//plasma membrane;GO:0016020//membrane	GO:0005215//transporter activity	GO:0006810//transport;GO:0009628//response to abiotic stimulus
LOC_Os01g72970	1	2.39E-144	1.60E-142	NRG2	PREDICTED: serine/arginine repetitive matrix protein 2-like [Zea mays]	-	-	-	-	-	-	GO:0006464//cellular protein modification process;GO:0009058//biosynthetic process
LOC_Os04g56110	2	8.19E-144	5.48E-142	LRK10	PREDICTED: G-type lectin S-receptor-like serine/threonine-protein kinase SD2-5 isoform X1 [Oryza sativa Japonica Group]	-	-	-	-	GO:0005886//plasma membrane;GO:0005886//plasma membrane;GO:0005886//plasma membrane	GO:0005515//protein binding;GO:0005515//protein binding;GO:0005515//protein binding;GO:0016301//kinase activity;GO:0016301//kinase activity;GO:0016301//kinase activity;GO:0030246//carbohydrate binding;GO:0030246//carbohydrate binding;GO:0030246//carbohydrate binding	GO:0006464//cellular protein modification process;GO:0006464//cellular protein modification process;GO:0006464//cellular protein modification process;GO:0008152//metabolic process;GO:0008152//metabolic process;GO:0008152//metabolic process;GO:0009987//cellular process;GO:0009987//cellular process;GO:0009987//cellular process
LOC_Os07g34260	2	1.04E-143	6.94E-142	Os07g0271500	PREDICTED: bisdemethoxycurcumin synthase-like [Oryza sativa Japonica Group]	-	-	-	-	GO:0005634//nucleus;GO:0005773//vacuole;GO:0005783//endoplasmic reticulum;GO:0016020//membrane	GO:0016740//transferase activity	GO:0006810//transport;GO:0006950//response to stress;GO:0009058//biosynthetic process;GO:0009628//response to abiotic stimulus;GO:0009719//response to endogenous stimulus;GO:0009987//cellular process;GO:0019748//secondary metabolic process
LOC_Os02g50730	2	1.30E-143	8.65E-142	2MMP	PREDICTED: metalloendoproteinase 2-MMP [Oryza sativa Japonica Group]	-	-	-	-	GO:0016020//membrane	GO:0005488//binding;GO:0016787//hydrolase activity	GO:0008152//metabolic process;GO:0019538//protein metabolic process
LOC_Os09g08430	3	1.41E-143	9.41E-142	RPL17	PREDICTED: 60S ribosomal protein L17 [Oryza sativa Japonica Group]	Genetic Information Processing	Translation	ko03010//Ribosome	K02880	GO:0005575//cellular_component;GO:0005773//vacuole;GO:0005829//cytosol;GO:0005840//ribosome;GO:0005886//plasma membrane;GO:0009536//plastid;GO:0016020//membrane	GO:0005198//structural molecule activity	GO:0006412//translation
LOC_Os02g39630	3	4.95E-143	3.29E-141	--	Os02g0599500 [Oryza sativa Japonica Group]	-	-	-	-	GO:0005623//cell;GO:0005623//cell;GO:0005623//cell;GO:0009536//plastid;GO:0009536//plastid;GO:0009536//plastid	GO:0003674//molecular_function;GO:0003674//molecular_function;GO:0003674//molecular_function	GO:0008150//biological_process;GO:0008150//biological_process;GO:0008150//biological_process
LOC_Os03g01300	1	6.16E-143	4.10E-141	AZI1	PREDICTED: cortical cell-delineating protein [Oryza sativa Japonica Group]	-	-	-	-	GO:0005575//cellular_component	GO:0008289//lipid binding	GO:0006810//transport;GO:0006950//response to stress;GO:0009607//response to biotic stimulus
LOC_Os01g15970	2	7.81E-143	5.19E-141	--	PREDICTED: uncharacterized protein LOC4326202 [Oryza sativa Japonica Group]	-	-	-	-	-	-	-
LOC_Os03g60650	2	1.06E-142	7.04E-141	XB15	PREDICTED: protein phosphatase 2C 35 [Oryza sativa Japonica Group]	-	-	-	-	GO:0005886//plasma membrane	GO:0003824//catalytic activity;GO:0016787//hydrolase activity	GO:0006464//cellular protein modification process;GO:0007275//multicellular organism development;GO:0008152//metabolic process;GO:0009058//biosynthetic process;GO:0009987//cellular process
LOC_Os09g04050	7	1.93E-142	1.28E-140	CCR1	PREDICTED: cinnamoyl-CoA reductase 2 [Oryza sativa Japonica Group]	Metabolism;Metabolism;Metabolism	Global and overview maps;Global and overview maps;Biosynthesis of other secondary metabolites	ko01100//Metabolic pathways;ko01110//Biosynthesis of secondary metabolites;ko00940//Phenylpropanoid biosynthesis	K09753;K09753;K09753	GO:0005829//cytosol	GO:0003824//catalytic activity	GO:0006950//response to stress;GO:0008152//metabolic process;GO:0009058//biosynthetic process;GO:0009628//response to abiotic stimulus;GO:0009987//cellular process;GO:0019748//secondary metabolic process
LOC_Os02g57250	3	4.71E-142	3.11E-140	IAA10	PREDICTED: auxin-responsive protein IAA10 isoform X1 [Oryza sativa Japonica Group]	Environmental Information Processing	Signal transduction	ko04075//Plant hormone signal transduction	K14484	GO:0005634//nucleus;GO:0005634//nucleus	GO:0003700//transcription factor activity, sequence-specific DNA binding;GO:0003700//transcription factor activity, sequence-specific DNA binding	GO:0006139//nucleobase-containing compound metabolic process;GO:0006139//nucleobase-containing compound metabolic process;GO:0008150//biological_process;GO:0008150//biological_process;GO:0009058//biosynthetic process;GO:0009058//biosynthetic process;GO:0009719//response to endogenous stimulus;GO:0009719//response to endogenous stimulus
LOC_Os03g12890	4	4.84E-142	3.20E-140	BCAT5	PREDICTED: branched-chain-amino-acid aminotransferase 2, chloroplastic [Oryza sativa Japonica Group]	Metabolism;Metabolism;Metabolism;Metabolism;Metabolism;Metabolism;Metabolism;Metabolism;Metabolism	Global and overview maps;Global and overview maps;Global and overview maps;Amino acid metabolism;Global and overview maps;Amino acid metabolism;Metabolism of cofactors and vitamins;Amino acid metabolism;Biosynthesis of other secondary metabolites	ko01100//Metabolic pathways;ko01110//Biosynthesis of secondary metabolites;ko01230//Biosynthesis of amino acids;ko00270//Cysteine and methionine metabolism;ko01210//2-Oxocarboxylic acid metabolism;ko00280//Valine, leucine and isoleucine degradation;ko00770//Pantothenate and CoA biosynthesis;ko00290//Valine, leucine and isoleucine biosynthesis;ko00966//Glucosinolate biosynthesis	K00826;K00826;K00826;K00826;K00826;K00826;K00826;K00826;K00826	GO:0005739//mitochondrion;GO:0005739//mitochondrion;GO:0005739//mitochondrion;GO:0005739//mitochondrion;GO:0005739//mitochondrion;GO:0009536//plastid;GO:0009536//plastid;GO:0009536//plastid;GO:0009536//plastid;GO:0009536//plastid	GO:0003824//catalytic activity;GO:0003824//catalytic activity;GO:0003824//catalytic activity;GO:0003824//catalytic activity;GO:0003824//catalytic activity;GO:0016740//transferase activity;GO:0016740//transferase activity;GO:0016740//transferase activity;GO:0016740//transferase activity;GO:0016740//transferase activity	GO:0008152//metabolic process;GO:0008152//metabolic process;GO:0008152//metabolic process;GO:0008152//metabolic process;GO:0008152//metabolic process;GO:0009987//cellular process;GO:0009987//cellular process;GO:0009987//cellular process;GO:0009987//cellular process;GO:0009987//cellular process
LOC_Os12g09540	4	3.59E-141	2.37E-139	PUR2	PREDICTED: phosphoribosylamine--glycine ligase isoform X1 [Oryza sativa Japonica Group]	Metabolism;Metabolism;Metabolism	Global and overview maps;Global and overview maps;Nucleotide metabolism	ko01100//Metabolic pathways;ko01110//Biosynthesis of secondary metabolites;ko00230//Purine metabolism	K01945;K01945;K01945	GO:0009536//plastid;GO:0009536//plastid	GO:0003824//catalytic activity;GO:0003824//catalytic activity	GO:0006139//nucleobase-containing compound metabolic process;GO:0006139//nucleobase-containing compound metabolic process;GO:0009058//biosynthetic process;GO:0009058//biosynthetic process
LOC_Os03g52370	7	4.44E-141	2.93E-139	--	PREDICTED: uncharacterized protein LOC4334013 [Oryza sativa Japonica Group]	-	-	-	-	-	-	-
LOC_Os01g72080	6	6.32E-141	4.16E-139	CML25	PREDICTED: probable calcium-binding protein CML10 [Oryza sativa Japonica Group]	Organismal Systems	Environmental adaptation	ko04626//Plant-pathogen interaction	K13448	-	-	-
LOC_Os05g02990	4	7.31E-141	4.81E-139	--	PREDICTED: uncharacterized protein LOC4337650 [Oryza sativa Japonica Group]	-	-	-	-	GO:0005886//plasma membrane;GO:0005886//plasma membrane;GO:0005886//plasma membrane	GO:0003674//molecular_function;GO:0003674//molecular_function;GO:0003674//molecular_function	GO:0008150//biological_process;GO:0008150//biological_process;GO:0008150//biological_process
LOC_Os03g22830	3	1.39E-140	9.12E-139	RHC1A	PREDICTED: E3 ubiquitin-protein ligase RING1-like [Oryza sativa Japonica Group]	-	-	-	-	GO:0005618//cell wall;GO:0005618//cell wall	GO:0005488//binding;GO:0005488//binding	-
LOC_Os04g43680	2	1.51E-140	9.91E-139	MYB4	PREDICTED: myb-related protein Myb4 [Oryza sativa Japonica Group]	Organismal Systems	Environmental adaptation	ko04626//Plant-pathogen interaction	K09422	-	GO:0003677//DNA binding;GO:0003700//transcription factor activity, sequence-specific DNA binding	GO:0006139//nucleobase-containing compound metabolic process;GO:0006950//response to stress;GO:0008150//biological_process;GO:0009058//biosynthetic process;GO:0009628//response to abiotic stimulus;GO:0009719//response to endogenous stimulus
LOC_Os01g74040	6	3.81E-140	2.50E-138	RHC2A	PREDICTED: RING-H2 finger protein ATL3 [Oryza sativa Japonica Group]	-	-	-	-	-	GO:0005488//binding	-
LOC_Os02g26670	1	5.33E-140	3.49E-138	At1g23390	PREDICTED: F-box/kelch-repeat protein At1g23390 [Oryza sativa Japonica Group]	-	-	-	-	GO:0005575//cellular_component	GO:0003674//molecular_function	GO:0008150//biological_process
LOC_Os11g43900	6	5.40E-140	3.53E-138	TCTP	PREDICTED: translationally-controlled tumor protein homolog [Oryza sativa Japonica Group]	-	-	-	-	GO:0005737//cytoplasm;GO:0005737//cytoplasm	-	GO:0008150//biological_process;GO:0008150//biological_process
LOC_Os04g57160	6	7.81E-140	5.10E-138	F3H-3	PREDICTED: flavonol synthase/flavanone 3-hydroxylase [Oryza sativa Japonica Group]	-	-	-	-	GO:0005575//cellular_component;GO:0005575//cellular_component	GO:0003824//catalytic activity;GO:0003824//catalytic activity	GO:0008152//metabolic process;GO:0008152//metabolic process;GO:0009058//biosynthetic process;GO:0009058//biosynthetic process;GO:0009628//response to abiotic stimulus;GO:0009628//response to abiotic stimulus
LOC_Os02g06090	7	8.21E-140	5.36E-138	--	Os02g0156200 [Oryza sativa Japonica Group]	-	-	-	-	-	GO:0016301//kinase activity	GO:0006464//cellular protein modification process;GO:0007165//signal transduction
LOC_Os07g09630	3	1.35E-139	8.83E-138	P4H7	PREDICTED: probable prolyl 4-hydroxylase 6 [Oryza sativa Japonica Group]	Metabolism;Metabolism	Global and overview maps;Amino acid metabolism	ko01100//Metabolic pathways;ko00330//Arginine and proline metabolism	K00472;K00472	GO:0005773//vacuole;GO:0005794//Golgi apparatus;GO:0016020//membrane	GO:0003824//catalytic activity;GO:0005488//binding	GO:0006464//cellular protein modification process;GO:0008152//metabolic process
LOC_Os02g11870	6	3.81E-139	2.48E-137	--	PREDICTED: uncharacterized protein LOC4328696 [Oryza sativa Japonica Group]	-	-	-	-	-	-	-
LOC_Os08g03570	1	6.68E-139	4.35E-137	UEL-3	PREDICTED: probable UDP-arabinose 4-epimerase 3 [Oryza sativa Japonica Group]	Metabolism;Metabolism	Global and overview maps;Carbohydrate metabolism	ko01100//Metabolic pathways;ko00520//Amino sugar and nucleotide sugar metabolism	K12448;K12448	GO:0005794//Golgi apparatus	GO:0003824//catalytic activity	GO:0005975//carbohydrate metabolic process;GO:0006139//nucleobase-containing compound metabolic process;GO:0008152//metabolic process;GO:0009058//biosynthetic process;GO:0009987//cellular process
LOC_Os04g52460	7	8.97E-139	5.83E-137	--	PREDICTED: myosin-10 isoform X2 [Oryza sativa Japonica Group]	-	-	-	-	-	-	-
LOC_Os03g02780	6	1.64E-138	1.07E-136	SlH4	histone H4 [Zea mays]	-	-	-	-	GO:0005575//cellular_component;GO:0005773//vacuole;GO:0005829//cytosol;GO:0005886//plasma membrane;GO:0009536//plastid;GO:0016020//membrane	GO:0003677//DNA binding;GO:0005515//protein binding	GO:0006259//DNA metabolic process;GO:0016043//cellular component organization
LOC_Os04g54320	3	1.67E-138	1.08E-136	--	H0410G08.9 [Oryza sativa Indica Group]	-	-	-	-	GO:0009536//plastid	GO:0003674//molecular_function	GO:0008150//biological_process
LOC_Os04g24410	5	1.95E-138	1.26E-136	--	PREDICTED: UPF0307 protein ECA0281 isoform X2 [Oryza sativa Japonica Group]	-	-	-	-	GO:0005575//cellular_component;GO:0005575//cellular_component	GO:0003674//molecular_function;GO:0003674//molecular_function	GO:0008150//biological_process;GO:0008150//biological_process
LOC_Os06g38764	7	6.72E-138	4.34E-136	--	Os06g0587401 [Oryza sativa Japonica Group]	-	-	-	-	-	-	-
LOC_Os10g37500	1	3.48E-137	2.25E-135	At2g46620	PREDICTED: AAA-ATPase At2g46620 [Oryza sativa Japonica Group]	-	-	-	-	GO:0005623//cell	GO:0000166//nucleotide binding;GO:0016787//hydrolase activity	GO:0006139//nucleobase-containing compound metabolic process;GO:0008152//metabolic process;GO:0009056//catabolic process
LOC_Os12g05260	6	4.98E-137	3.21E-135	PSK5	PREDICTED: phytosulfokines 5 [Oryza sativa Japonica Group]	-	-	-	-	-	-	-
LOC_Os01g45910	2	5.58E-137	3.60E-135	AATP1	PREDICTED: ADP,ATP carrier protein 2, chloroplastic [Oryza sativa Japonica Group]	-	-	-	-	GO:0005737//cytoplasm;GO:0009536//plastid	GO:0005215//transporter activity	GO:0006810//transport;GO:0009987//cellular process
LOC_Os07g31390	1	6.19E-137	3.98E-135	EXLB1	PREDICTED: expansin-like B1 [Oryza sativa Japonica Group]	-	-	-	-	GO:0005576//extracellular region;GO:0005623//cell	-	GO:0000003//reproduction;GO:0009653//anatomical structure morphogenesis;GO:0009987//cellular process;GO:0016043//cellular component organization;GO:0016049//cell growth
LOC_Os04g57850	1	1.04E-136	6.69E-135	AAE5	PREDICTED: probable acyl-activating enzyme 6 [Oryza sativa Japonica Group]	-	-	-	-	GO:0005777//peroxisome	GO:0003824//catalytic activity	GO:0008152//metabolic process
LOC_Os12g10580	5	1.29E-136	8.31E-135	rbcL	Os12g0207600 [Oryza sativa Japonica Group]	Metabolism;Metabolism;Metabolism;Metabolism	Global and overview maps;Global and overview maps;Carbohydrate metabolism;Energy metabolism	ko01100//Metabolic pathways;ko01200//Carbon metabolism;ko00630//Glyoxylate and dicarboxylate metabolism;ko00710//Carbon fixation in photosynthetic organisms	K01601;K01601;K01601;K01601	GO:0005576//extracellular region;GO:0005618//cell wall;GO:0005829//cytosol;GO:0005840//ribosome;GO:0009536//plastid;GO:0009579//thylakoid;GO:0016020//membrane	GO:0003824//catalytic activity	GO:0006464//cellular protein modification process;GO:0008150//biological_process;GO:0008152//metabolic process;GO:0009719//response to endogenous stimulus
LOC_Os10g41420	7	3.92E-136	2.52E-134	--	PREDICTED: PRA1 family protein B2 [Oryza sativa Japonica Group]	-	-	-	-	-	-	-
LOC_Os03g55420	3	4.19E-136	2.68E-134	PER35	PREDICTED: peroxidase 35 [Oryza sativa Japonica Group]	Metabolism;Metabolism;Metabolism	Global and overview maps;Global and overview maps;Biosynthesis of other secondary metabolites	ko01100//Metabolic pathways;ko01110//Biosynthesis of secondary metabolites;ko00940//Phenylpropanoid biosynthesis	K00430;K00430;K00430	GO:0005623//cell	GO:0003824//catalytic activity;GO:0005488//binding	GO:0006950//response to stress;GO:0008152//metabolic process
LOC_Os03g44650	3	2.16E-135	1.38E-133	At5g39865	electron transporter/ thiol-disulfide exchange intermediate [Zea mays]	-	-	-	-	-	GO:0003674//molecular_function;GO:0003824//catalytic activity	GO:0008152//metabolic process;GO:0019725//cellular homeostasis
LOC_Os08g44680	9	2.45E-135	1.57E-133	psaD	PREDICTED: photosystem I reaction center subunit II, chloroplastic [Oryza sativa Japonica Group]	Metabolism;Metabolism	Global and overview maps;Energy metabolism	ko01100//Metabolic pathways;ko00195//Photosynthesis	K02692;K02692	GO:0009536//plastid;GO:0009579//thylakoid;GO:0016020//membrane	GO:0003674//molecular_function	GO:0015979//photosynthesis
LOC_Os07g19444	7	2.69E-135	1.72E-133	At4g15970	regulatory protein [Zea mays]	-	-	-	-	GO:0005575//cellular_component	GO:0003674//molecular_function	GO:0008150//biological_process
LOC_Os01g49830	3	3.44E-135	2.19E-133	Os01g0693400	PREDICTED: AP2/ERF and B3 domain-containing protein Os01g0693400 [Oryza sativa Japonica Group]	-	-	-	-	GO:0005634//nucleus	GO:0003677//DNA binding;GO:0003700//transcription factor activity, sequence-specific DNA binding	GO:0006139//nucleobase-containing compound metabolic process;GO:0007275//multicellular organism development;GO:0009058//biosynthetic process;GO:0009719//response to endogenous stimulus;GO:0009791//post-embryonic development;GO:0009908//flower development
LOC_Os02g52140	4	6.79E-135	4.32E-133	PABN3	PREDICTED: polyadenylate-binding protein 2 isoform X1 [Oryza sativa Japonica Group]	Genetic Information Processing	Translation	ko03015//mRNA surveillance pathway	K14396	GO:0005773//vacuole;GO:0005773//vacuole;GO:0016020//membrane;GO:0016020//membrane	GO:0003723//RNA binding;GO:0003723//RNA binding;GO:0005515//protein binding;GO:0005515//protein binding	GO:0008150//biological_process;GO:0008150//biological_process
LOC_Os02g34730	3	8.10E-135	5.15E-133	--	PREDICTED: uncharacterized protein LOC107277178 [Oryza sativa Japonica Group]	-	-	-	-	-	-	-
LOC_Os05g41030	1	1.63E-134	1.03E-132	XYP11	PREDICTED: xylogen-like protein 11 [Oryza sativa Japonica Group]	-	-	-	-	GO:0016020//membrane	GO:0008289//lipid binding	GO:0006810//transport
LOC_Os10g28120	7	4.68E-134	2.97E-132	--	PREDICTED: chitinase 2 [Oryza sativa Japonica Group]	-	-	-	-	-	-	-
LOC_Os11g03370	2	6.14E-134	3.89E-132	NAC45	PREDICTED: NAC domain-containing protein 77-like [Oryza sativa Japonica Group]	-	-	-	-	GO:0005634//nucleus;GO:0005737//cytoplasm	GO:0003700//transcription factor activity, sequence-specific DNA binding	GO:0006139//nucleobase-containing compound metabolic process;GO:0007275//multicellular organism development;GO:0009058//biosynthetic process
LOC_Os12g42090	9	9.47E-134	6.00E-132	Os12g0615400	PREDICTED: 2-methyl-6-phytyl-1,4-hydroquinone methyltransferase 2, chloroplastic isoform X1 [Oryza sativa Japonica Group]	Metabolism;Metabolism;Metabolism	Global and overview maps;Global and overview maps;Metabolism of cofactors and vitamins	ko01100//Metabolic pathways;ko01110//Biosynthesis of secondary metabolites;ko00130//Ubiquinone and other terpenoid-quinone biosynthesis	K12502;K12502;K12502	GO:0009536//plastid;GO:0009536//plastid;GO:0009536//plastid;GO:0016020//membrane;GO:0016020//membrane;GO:0016020//membrane	GO:0016740//transferase activity;GO:0016740//transferase activity;GO:0016740//transferase activity	GO:0008152//metabolic process;GO:0008152//metabolic process;GO:0008152//metabolic process;GO:0009058//biosynthetic process;GO:0009058//biosynthetic process;GO:0009058//biosynthetic process;GO:0009987//cellular process;GO:0009987//cellular process;GO:0009987//cellular process
LOC_Os01g71340	2	2.14E-133	1.36E-131	VIT_06s0061g00120	PREDICTED: glucan endo-1,3-beta-glucosidase, acidic isoform [Oryza sativa Japonica Group]	-	-	-	-	GO:0005576//extracellular region;GO:0005618//cell wall	GO:0016787//hydrolase activity	GO:0008152//metabolic process;GO:0009607//response to biotic stimulus
LOC_Os04g51560	2	5.57E-133	3.52E-131	WRKY11	PREDICTED: probable WRKY transcription factor 11 [Oryza sativa Japonica Group]	-	-	-	-	GO:0005634//nucleus	GO:0003700//transcription factor activity, sequence-specific DNA binding;GO:0005515//protein binding	GO:0006139//nucleobase-containing compound metabolic process;GO:0006950//response to stress;GO:0008150//biological_process;GO:0009058//biosynthetic process;GO:0009607//response to biotic stimulus
LOC_Os02g27760	4	7.77E-133	4.90E-131	RPS15AA	PREDICTED: 40S ribosomal protein S15a-1 [Oryza brachyantha]	Genetic Information Processing	Translation	ko03010//Ribosome	K02957	GO:0005575//cellular_component;GO:0005618//cell wall;GO:0005773//vacuole;GO:0005829//cytosol;GO:0005840//ribosome;GO:0005886//plasma membrane;GO:0016020//membrane	GO:0005198//structural molecule activity	GO:0006412//translation
LOC_Os03g20730	3	1.56E-132	9.87E-131	dnaJ2	PREDICTED: chaperone protein dnaJ 20, chloroplastic [Oryza sativa Japonica Group]	-	-	-	-	GO:0005634//nucleus	GO:0005515//protein binding	GO:0006950//response to stress;GO:0009987//cellular process;GO:0019538//protein metabolic process
LOC_Os03g17180	7	1.71E-132	1.08E-130	ABCB20	PREDICTED: ABC transporter B family member 20 [Oryza sativa Japonica Group]	Environmental Information Processing	Membrane transport	ko02010//ABC transporters	K05658	GO:0005634//nucleus;GO:0005886//plasma membrane;GO:0016020//membrane	GO:0005215//transporter activity;GO:0016787//hydrolase activity	GO:0006139//nucleobase-containing compound metabolic process;GO:0006810//transport;GO:0007165//signal transduction;GO:0009056//catabolic process;GO:0009719//response to endogenous stimulus;GO:0009987//cellular process
LOC_Os05g02010	3	1.81E-132	1.14E-130	--	PREDICTED: PGR5-like protein 1A, chloroplastic [Oryza sativa Japonica Group]	-	-	-	-	GO:0009536//plastid;GO:0009536//plastid;GO:0009536//plastid;GO:0009536//plastid	GO:0003674//molecular_function;GO:0003674//molecular_function;GO:0003674//molecular_function;GO:0003674//molecular_function	GO:0008150//biological_process;GO:0008150//biological_process;GO:0008150//biological_process;GO:0008150//biological_process
LOC_Os04g38480	1	5.93E-132	3.72E-130	SERK2	PREDICTED: somatic embryogenesis receptor kinase 1 [Oryza sativa Japonica Group]	-	-	-	-	GO:0005575//cellular_component;GO:0005886//plasma membrane;GO:0005886//plasma membrane	GO:0004871//signal transducer activity;GO:0004872//receptor activity;GO:0005102//receptor binding;GO:0005102//receptor binding;GO:0005515//protein binding;GO:0016301//kinase activity;GO:0016301//kinase activity	GO:0000003//reproduction;GO:0006464//cellular protein modification process;GO:0006464//cellular protein modification process;GO:0007049//cell cycle;GO:0007049//cell cycle;GO:0007165//signal transduction;GO:0007275//multicellular organism development;GO:0007275//multicellular organism development;GO:0008152//metabolic process;GO:0008152//metabolic process;GO:0009719//response to endogenous stimulu…
LOC_Os01g52730	6	1.21E-131	7.62E-130	--	PREDICTED: uncharacterized protein LOC4323915 [Oryza sativa Japonica Group]	-	-	-	-	GO:0005575//cellular_component	GO:0003674//molecular_function	GO:0009719//response to endogenous stimulus
LOC_Os03g16020	4	2.18E-131	1.37E-129	HSP17.4	PREDICTED: 17.4 kDa class I heat shock protein [Oryza sativa Japonica Group]	Genetic Information Processing	Folding, sorting and degradation	ko04141//Protein processing in endoplasmic reticulum	K13993	-	-	GO:0006950//response to stress;GO:0009628//response to abiotic stimulus
LOC_Os05g27730	6	2.28E-131	1.43E-129	WRKY24	PREDICTED: probable WRKY transcription factor 26 isoform X3 [Oryza sativa Japonica Group]	Organismal Systems;Environmental Information Processing	Environmental adaptation;Signal transduction	ko04626//Plant-pathogen interaction;ko04016//MAPK signaling pathway - plant	K13424;K13424	-	GO:0003700//transcription factor activity, sequence-specific DNA binding	GO:0006139//nucleobase-containing compound metabolic process;GO:0006950//response to stress;GO:0009058//biosynthetic process;GO:0009628//response to abiotic stimulus;GO:0009987//cellular process
LOC_Os09g08390	1	2.54E-131	1.59E-129	SFH2	PREDICTED: SEC14 cytosolic factor [Oryza sativa Japonica Group]	-	-	-	-	GO:0005575//cellular_component;GO:0005575//cellular_component	GO:0005215//transporter activity;GO:0005215//transporter activity;GO:0005215//transporter activity;GO:0005215//transporter activity;GO:0005215//transporter activity;GO:0005488//binding;GO:0005488//binding;GO:0005488//binding	GO:0006810//transport;GO:0006810//transport;GO:0006810//transport;GO:0006810//transport;GO:0006810//transport
LOC_Os01g03060	6	3.87E-131	2.42E-129	--	PREDICTED: sarcoplasmic reticulum histidine-rich calcium-binding protein [Oryza sativa Japonica Group]	-	-	-	-	-	-	-
LOC_Os05g03620	1	5.02E-131	3.13E-129	CCR4	Os05g0127300 [Oryza sativa Japonica Group]	-	-	-	-	-	GO:0005515//protein binding;GO:0016301//kinase activity	GO:0006464//cellular protein modification process;GO:0008152//metabolic process;GO:0009987//cellular process
LOC_Os12g43630	3	6.68E-131	4.17E-129	Os12g0632700	PREDICTED: malate dehydrogenase, glyoxysomal [Oryza sativa Japonica Group]	Metabolism;Metabolism;Metabolism;Metabolism;Metabolism;Metabolism;Metabolism;Metabolism	Global and overview maps;Global and overview maps;Global and overview maps;Amino acid metabolism;Carbohydrate metabolism;Carbohydrate metabolism;Energy metabolism;Carbohydrate metabolism	ko01100//Metabolic pathways;ko01110//Biosynthesis of secondary metabolites;ko01200//Carbon metabolism;ko00270//Cysteine and methionine metabolism;ko00620//Pyruvate metabolism;ko00630//Glyoxylate and dicarboxylate metabolism;ko00710//Carbon fixation in photosynthetic organisms;ko00020//Citrate cycle (TCA cycle)	K00026;K00026;K00026;K00026;K00026;K00026;K00026;K00026	GO:0005576//extracellular region;GO:0005576//extracellular region;GO:0005576//extracellular region;GO:0005737//cytoplasm;GO:0005737//cytoplasm;GO:0005737//cytoplasm;GO:0005773//vacuole;GO:0005773//vacuole;GO:0005773//vacuole;GO:0005777//peroxisome;GO:0005777//peroxisome;GO:0005777//peroxisome;GO:0009536//plastid;GO:0009536//plastid;GO:0009536//plastid	GO:0003824//catalytic activity;GO:0003824//catalytic activity;GO:0003824//catalytic activity	GO:0006629//lipid metabolic process;GO:0006629//lipid metabolic process;GO:0006629//lipid metabolic process;GO:0008152//metabolic process;GO:0008152//metabolic process;GO:0008152//metabolic process;GO:0009056//catabolic process;GO:0009056//catabolic process;GO:0009056//catabolic process;GO:0009058//biosynthetic process;GO:0009058//biosynthetic process;GO:0009058//biosynthetic process;GO:0009987//…
LOC_Os09g30506	3	8.94E-131	5.57E-129	--	Anamorsin [Aegilops tauschii]	-	-	-	-	GO:0005829//cytosol	GO:0005488//binding	GO:0008150//biological_process
LOC_Os05g07700	6	3.56E-130	2.22E-128	SG12	PREDICTED: 60S ribosomal protein L10-2 [Oryza sativa Japonica Group]	Genetic Information Processing	Translation	ko03010//Ribosome	K02866	GO:0005773//vacuole;GO:0005773//vacuole;GO:0005829//cytosol;GO:0005829//cytosol;GO:0005840//ribosome;GO:0005840//ribosome;GO:0005840//ribosome;GO:0009536//plastid;GO:0016020//membrane;GO:0016020//membrane;GO:0016020//membrane	GO:0005198//structural molecule activity;GO:0005198//structural molecule activity;GO:0005198//structural molecule activity	GO:0006412//translation;GO:0006412//translation;GO:0006412//translation;GO:0008150//biological_process;GO:0009628//response to abiotic stimulus;GO:0009628//response to abiotic stimulus;GO:0009628//response to abiotic stimulus
LOC_Os03g61500	1	9.75E-130	6.06E-128	CNR10	PREDICTED: cell number regulator 10 [Oryza sativa Japonica Group]	-	-	-	-	GO:0005886//plasma membrane	GO:0003674//molecular_function	GO:0006950//response to stress
LOC_Os01g65090	2	1.72E-129	1.07E-127	AAT	PREDICTED: bifunctional aspartate aminotransferase and glutamate/aspartate-prephenate aminotransferase [Oryza sativa Japonica Group]	Metabolism;Metabolism;Metabolism;Metabolism;Metabolism;Metabolism;Metabolism;Metabolism	Global and overview maps;Global and overview maps;Global and overview maps;Amino acid metabolism;Amino acid metabolism;Amino acid metabolism;Biosynthesis of other secondary metabolites;Biosynthesis of other secondary metabolites	ko01100//Metabolic pathways;ko01110//Biosynthesis of secondary metabolites;ko01230//Biosynthesis of amino acids;ko00360//Phenylalanine metabolism;ko00400//Phenylalanine, tyrosine and tryptophan biosynthesis;ko00350//Tyrosine metabolism;ko00960//Tropane, piperidine and pyridine alkaloid biosynthesis;ko00950//Isoquinoline alkaloid biosynthesis	K15849;K15849;K15849;K15849;K15849;K15849;K15849;K15849	GO:0009536//plastid;GO:0009536//plastid	GO:0016740//transferase activity;GO:0016740//transferase activity	GO:0000003//reproduction;GO:0000003//reproduction;GO:0008152//metabolic process;GO:0008152//metabolic process;GO:0009058//biosynthetic process;GO:0009058//biosynthetic process;GO:0009790//embryo development;GO:0009790//embryo development;GO:0009791//post-embryonic development;GO:0009791//post-embryonic development;GO:0009987//cellular process;GO:0009987//cellular process
LOC_Os05g10754	3	1.83E-129	1.14E-127	--	Os05g0196400 [Oryza sativa Japonica Group]	-	-	-	-	-	-	-
LOC_Os10g41400	6	2.53E-129	1.57E-127	MSRA4	PREDICTED: peptide methionine sulfoxide reductase A4, chloroplastic [Oryza sativa Japonica Group]	-	-	-	-	GO:0009536//plastid;GO:0009536//plastid	GO:0003824//catalytic activity;GO:0003824//catalytic activity;GO:0005515//protein binding;GO:0005515//protein binding	GO:0006464//cellular protein modification process;GO:0006464//cellular protein modification process;GO:0006950//response to stress;GO:0006950//response to stress;GO:0008152//metabolic process;GO:0008152//metabolic process;GO:0009628//response to abiotic stimulus;GO:0009628//response to abiotic stimulus;GO:0009987//cellular process;GO:0009987//cellular process
LOC_Os04g33240	1	2.84E-129	1.76E-127	Os04g0179200	PREDICTED: momilactone A synthase-like [Oryza sativa Japonica Group]	-	-	-	-	GO:0005575//cellular_component	GO:0003824//catalytic activity;GO:0005488//binding	GO:0008152//metabolic process
LOC_Os02g57400	1	2.85E-129	1.76E-127	LPA1	mutant low phytic acid protein 1 [Oryza sativa Japonica Group]	-	-	-	-	-	-	-
LOC_Os01g38980	2	3.11E-129	1.92E-127	IQM1	PREDICTED: IQ domain-containing protein IQM1 isoform X1 [Oryza sativa Japonica Group]	-	-	-	-	-	GO:0005515//protein binding;GO:0005515//protein binding	GO:0006464//cellular protein modification process;GO:0006464//cellular protein modification process;GO:0009058//biosynthetic process;GO:0009058//biosynthetic process
LOC_Os03g27310	1	3.75E-129	2.31E-127	RH3	PREDICTED: histone H3.3 isoform X1 [Daucus carota subsp. sativus] [Daucus carota]	-	-	-	-	-	GO:0003677//DNA binding;GO:0003677//DNA binding	GO:0006259//DNA metabolic process;GO:0006259//DNA metabolic process;GO:0016043//cellular component organization;GO:0016043//cellular component organization
LOC_Os10g41710	4	9.71E-129	5.98E-127	CPN10-1	PREDICTED: 10 kDa chaperonin [Oryza sativa Japonica Group]	-	-	-	-	GO:0005737//cytoplasm;GO:0009536//plastid	GO:0000166//nucleotide binding	GO:0009987//cellular process;GO:0019538//protein metabolic process
LOC_Os10g28340	3	1.30E-128	7.97E-127	HSFA2C	HSF-type DNA-binding domain containing protein, expressed [Oryza sativa Japonica Group]	Metabolism;Metabolism	Global and overview maps;Amino acid metabolism	ko01100//Metabolic pathways;ko00270//Cysteine and methionine metabolism	K08967;K08967	GO:0005634//nucleus;GO:0005634//nucleus;GO:0005634//nucleus;GO:0005634//nucleus	GO:0003677//DNA binding;GO:0003677//DNA binding;GO:0003677//DNA binding;GO:0003677//DNA binding;GO:0003700//transcription factor activity, sequence-specific DNA binding;GO:0003700//transcription factor activity, sequence-specific DNA binding;GO:0003700//transcription factor activity, sequence-specific DNA binding;GO:0003700//transcription factor activity, sequence-specific DNA binding	GO:0006139//nucleobase-containing compound metabolic process;GO:0006139//nucleobase-containing compound metabolic process;GO:0006139//nucleobase-containing compound metabolic process;GO:0006139//nucleobase-containing compound metabolic process;GO:0009058//biosynthetic process;GO:0009058//biosynthetic process;GO:0009058//biosynthetic process;GO:0009058//biosynthetic process
LOC_Os01g29830	3	1.44E-128	8.88E-127	--	unknown protein [Oryza sativa Japonica Group]	-	-	-	-	-	-	-
LOC_Os10g34930	1	1.53E-128	9.36E-127	--	Plant basic secretory protein (BSP) family protein [Zea mays]	-	-	-	-	GO:0005623//cell	-	GO:0006950//response to stress
LOC_Os01g52240	9	1.98E-128	1.21E-126	CAB2R	PREDICTED: chlorophyll a-b binding protein of LHCII type 1 [Oryza sativa Japonica Group]	Metabolism;Metabolism	Global and overview maps;Energy metabolism	ko01100//Metabolic pathways;ko00196//Photosynthesis - antenna proteins	K08912;K08912	GO:0005622//intracellular;GO:0009536//plastid;GO:0009579//thylakoid;GO:0016020//membrane	GO:0005488//binding	GO:0006091//generation of precursor metabolites and energy;GO:0015979//photosynthesis
LOC_Os10g28200	2	3.47E-128	2.12E-126	GME-1	PREDICTED: GDP-mannose 3,5-epimerase 1 [Oryza sativa Japonica Group]	Metabolism;Metabolism;Metabolism;Metabolism	Global and overview maps;Global and overview maps;Carbohydrate metabolism;Carbohydrate metabolism	ko01100//Metabolic pathways;ko01110//Biosynthesis of secondary metabolites;ko00520//Amino sugar and nucleotide sugar metabolism;ko00053//Ascorbate and aldarate metabolism	K10046;K10046;K10046;K10046	GO:0005829//cytosol;GO:0005829//cytosol	GO:0000166//nucleotide binding;GO:0000166//nucleotide binding;GO:0003824//catalytic activity;GO:0003824//catalytic activity	GO:0006139//nucleobase-containing compound metabolic process;GO:0006139//nucleobase-containing compound metabolic process;GO:0008152//metabolic process;GO:0008152//metabolic process;GO:0009058//biosynthetic process;GO:0009058//biosynthetic process;GO:0009987//cellular process;GO:0009987//cellular process
LOC_Os04g43650	4	5.24E-128	3.21E-126	THA1	PREDICTED: probable low-specificity L-threonine aldolase 1 [Oryza sativa Japonica Group]	Metabolism;Metabolism;Metabolism;Metabolism	Global and overview maps;Global and overview maps;Global and overview maps;Amino acid metabolism	ko01100//Metabolic pathways;ko01110//Biosynthesis of secondary metabolites;ko01230//Biosynthesis of amino acids;ko00260//Glycine, serine and threonine metabolism	K01620;K01620;K01620;K01620	GO:0005575//cellular_component;GO:0005575//cellular_component	GO:0003824//catalytic activity;GO:0003824//catalytic activity	GO:0008152//metabolic process;GO:0008152//metabolic process;GO:0009056//catabolic process;GO:0009056//catabolic process;GO:0009987//cellular process;GO:0009987//cellular process
LOC_Os01g60280	1	6.39E-128	3.91E-126	At1g06840	PREDICTED: probable LRR receptor-like serine/threonine-protein kinase At1g06840 isoform X2 [Oryza sativa Japonica Group]	-	-	-	-	GO:0005886//plasma membrane;GO:0016020//membrane	GO:0000166//nucleotide binding;GO:0016301//kinase activity	GO:0006464//cellular protein modification process;GO:0007165//signal transduction
LOC_Os01g22249	1	7.27E-128	4.44E-126	PER1	PREDICTED: peroxidase 1 [Oryza sativa Japonica Group]	Metabolism;Metabolism;Metabolism	Global and overview maps;Global and overview maps;Biosynthesis of other secondary metabolites	ko01100//Metabolic pathways;ko01110//Biosynthesis of secondary metabolites;ko00940//Phenylpropanoid biosynthesis	K00430;K00430;K00430	GO:0005783//endoplasmic reticulum	GO:0003824//catalytic activity;GO:0005515//protein binding	GO:0006950//response to stress;GO:0008152//metabolic process;GO:0009628//response to abiotic stimulus
LOC_Os09g26160	1	9.06E-128	5.53E-126	GLR2.9	PREDICTED: glutamate receptor 2.9 [Oryza sativa Japonica Group]	-	-	-	-	GO:0005623//cell;GO:0005623//cell;GO:0016020//membrane;GO:0016020//membrane	GO:0005215//transporter activity;GO:0005215//transporter activity;GO:0005515//protein binding;GO:0005515//protein binding	GO:0006810//transport;GO:0006810//transport;GO:0009628//response to abiotic stimulus;GO:0009628//response to abiotic stimulus;GO:0009987//cellular process;GO:0009987//cellular process;GO:0019725//cellular homeostasis;GO:0019725//cellular homeostasis
LOC_Os12g34092	5	9.31E-128	5.67E-126	RPS2	ribosomal protein S2 (mitochondrion) [Oryza sativa Indica Group]	Genetic Information Processing	Translation	ko03010//Ribosome	K02967	GO:0005739//mitochondrion;GO:0005840//ribosome	GO:0005198//structural molecule activity	GO:0006412//translation
LOC_Os02g11790	3	1.11E-127	6.73E-126	At1g80440	Os02g0208700 [Oryza sativa Japonica Group]	-	-	-	-	GO:0005575//cellular_component	GO:0003674//molecular_function	GO:0008150//biological_process
LOC_Os10g13700	9	2.67E-127	1.62E-125	PCKA	PREDICTED: phosphoenolpyruvate carboxykinase [ATP] [Oryza sativa Japonica Group]	Metabolism;Metabolism;Metabolism;Metabolism;Metabolism;Metabolism;Metabolism	Global and overview maps;Global and overview maps;Global and overview maps;Carbohydrate metabolism;Carbohydrate metabolism;Energy metabolism;Carbohydrate metabolism	ko01100//Metabolic pathways;ko01110//Biosynthesis of secondary metabolites;ko01200//Carbon metabolism;ko00010//Glycolysis / Gluconeogenesis;ko00620//Pyruvate metabolism;ko00710//Carbon fixation in photosynthetic organisms;ko00020//Citrate cycle (TCA cycle)	K01610;K01610;K01610;K01610;K01610;K01610;K01610	GO:0005634//nucleus;GO:0005730//nucleolus;GO:0005829//cytosol;GO:0016020//membrane	GO:0000166//nucleotide binding;GO:0003824//catalytic activity;GO:0005515//protein binding	GO:0005975//carbohydrate metabolic process;GO:0006950//response to stress;GO:0007154//cell communication;GO:0008150//biological_process;GO:0008152//metabolic process;GO:0009058//biosynthetic process;GO:0009607//response to biotic stimulus;GO:0009987//cellular process;GO:0009991//response to extracellular stimulus
LOC_Os09g24700	7	6.34E-127	3.85E-125	--	PREDICTED: neurofilament heavy polypeptide-like, partial [Oryza brachyantha]	-	-	-	-	GO:0005622//intracellular;GO:0005840//ribosome	GO:0005198//structural molecule activity	GO:0006412//translation
LOC_Os03g50280	6	1.10E-126	6.67E-125	At4g39670	PREDICTED: ACD11 homolog protein [Oryza sativa Japonica Group]	-	-	-	-	GO:0005634//nucleus;GO:0005737//cytoplasm	GO:0005215//transporter activity;GO:0008289//lipid binding	GO:0006810//transport
LOC_Os07g42590	1	1.13E-126	6.82E-125	FBX13	PREDICTED: F-box only protein 13 [Oryza sativa Japonica Group]	-	-	-	-	GO:0005575//cellular_component	GO:0003824//catalytic activity	GO:0006464//cellular protein modification process;GO:0009056//catabolic process;GO:0009987//cellular process;GO:0019538//protein metabolic process
LOC_Os09g31200	6	1.54E-126	9.31E-125	SAP1	PREDICTED: zinc finger A20 and AN1 domain-containing stress-associated protein 1 [Oryza sativa Japonica Group]	-	-	-	-	GO:0005634//nucleus	GO:0003824//catalytic activity;GO:0005515//protein binding	GO:0006464//cellular protein modification process;GO:0006950//response to stress;GO:0009628//response to abiotic stimulus
LOC_Os02g38190	6	2.26E-126	1.36E-124	--	PREDICTED: actin cytoskeleton-regulatory complex protein PAN1 [Oryza sativa Japonica Group]	-	-	-	-	GO:0005575//cellular_component	GO:0003674//molecular_function	GO:0008150//biological_process
LOC_Os02g13380	6	3.44E-126	2.08E-124	--	early nodulin [Oryza sativa Japonica Group]	-	-	-	-	GO:0005739//mitochondrion	GO:0003674//molecular_function	-
LOC_Os10g25550	1	5.81E-126	3.50E-124	RIPK	PREDICTED: serine/threonine-protein kinase At5g01020 [Oryza sativa Japonica Group]	-	-	-	-	GO:0005575//cellular_component	GO:0016301//kinase activity	GO:0006950//response to stress;GO:0008152//metabolic process;GO:0009607//response to biotic stimulus;GO:0009987//cellular process
LOC_Os02g52430	6	9.08E-126	5.47E-124	rraA	S-adenosylmethionine:2-demethylmenaquinone methyltransferase-like [Oryza sativa Japonica Group]	-	-	-	-	GO:0005575//cellular_component;GO:0005575//cellular_component	GO:0030234//enzyme regulator activity;GO:0030234//enzyme regulator activity	GO:0006139//nucleobase-containing compound metabolic process;GO:0006139//nucleobase-containing compound metabolic process;GO:0008152//metabolic process;GO:0008152//metabolic process
LOC_Os12g43890	1	9.66E-126	5.82E-124	HOS3	PREDICTED: elongation of fatty acids protein 3-like [Oryza sativa Japonica Group]	-	-	-	-	GO:0016020//membrane	GO:0003674//molecular_function	GO:0008150//biological_process
LOC_Os07g30170	3	3.83E-125	2.30E-123	PYD3	PREDICTED: beta-ureidopropionase [Oryza sativa Japonica Group]	Metabolism;Metabolism;Metabolism;Metabolism	Global and overview maps;Nucleotide metabolism;Metabolism of other amino acids;Metabolism of cofactors and vitamins	ko01100//Metabolic pathways;ko00240//Pyrimidine metabolism;ko00410//beta-Alanine metabolism;ko00770//Pantothenate and CoA biosynthesis	K01431;K01431;K01431;K01431	GO:0005829//cytosol	GO:0016787//hydrolase activity	GO:0006139//nucleobase-containing compound metabolic process;GO:0007154//cell communication;GO:0008152//metabolic process;GO:0009056//catabolic process;GO:0009991//response to extracellular stimulus
LOC_Os02g56270	7	7.72E-125	4.64E-123	EPSIN2	PREDICTED: clathrin interactor EPSIN 2 [Oryza sativa Japonica Group]	Cellular Processes	Transport and catabolism	ko04144//Endocytosis	K12471	GO:0005773//vacuole;GO:0005794//Golgi apparatus;GO:0005886//plasma membrane;GO:0016020//membrane	GO:0005488//binding;GO:0005515//protein binding;GO:0008289//lipid binding	-
LOC_Os04g16732	5	1.59E-124	9.56E-123	ndhH	NADH dehydrogenase subunit 7 [Oryza sativa Japonica Group]	Metabolism;Metabolism	Global and overview maps;Energy metabolism	ko01100//Metabolic pathways;ko00190//Oxidative phosphorylation	K05579;K05579	GO:0009536//plastid;GO:0009579//thylakoid;GO:0016020//membrane	GO:0003824//catalytic activity	GO:0006091//generation of precursor metabolites and energy;GO:0015979//photosynthesis
LOC_Os01g51290	7	2.62E-124	1.57E-122	ALE2	PREDICTED: receptor-like serine/threonine-protein kinase ALE2 isoform X1 [Oryza sativa Japonica Group]	-	-	-	-	GO:0005886//plasma membrane;GO:0005886//plasma membrane	GO:0000166//nucleotide binding;GO:0000166//nucleotide binding;GO:0005515//protein binding;GO:0005515//protein binding;GO:0016301//kinase activity;GO:0016301//kinase activity	GO:0006464//cellular protein modification process;GO:0006464//cellular protein modification process;GO:0008152//metabolic process;GO:0008152//metabolic process;GO:0009987//cellular process;GO:0009987//cellular process
[truncated: 5,334 more rows]
