# Supplementary material for: Single-Cell RNA sequencing of leaf sheath cells reveals the mechanism of rice resistance to brown planthopper (Nilaparvata lugens)
Source: Front Plant Sci. 2023 Jun 19;14:1200014. doi: 10.3389/fpls.2023.1200014 (PMC10316026; doi:10.3389/fpls.2023.1200014)
Supplement: Supplementary file 10 [file Table_10.xls]

Supplementary Table 10. KEGG enrichment analysis of cluster 5 in Mesophyll cell
GeneID	Symbol	Description	KEGG_A_class	KEGG_B_class	Pathway	K_ID	GO Component	GO Function	GO Process
LOC_Os01g01080	SPL	PREDICTED: sphingosine-1-phosphate lyase [Oryza sativa Japonica Group]	Metabolism;Metabolism	Global and overview maps;Lipid metabolism	ko01100//Metabolic pathways;ko00600//Sphingolipid metabolism	K01634;K01634	GO:0005783//endoplasmic reticulum;GO:0005783//endoplasmic reticulum;GO:0005783//endoplasmic reticulum;GO:0016020//membrane;GO:0016020//membrane;GO:0016020//membrane	GO:0003824//catalytic activity;GO:0003824//catalytic activity;GO:0003824//catalytic activity;GO:0005488//binding;GO:0005488//binding;GO:0005488//binding	GO:0006629//lipid metabolic process;GO:0006629//lipid metabolic process;GO:0006629//lipid metabolic process;GO:0008152//metabolic process;GO:0008152//metabolic process;GO:0008152//metabolic process;GO:0009056//catabolic process;GO:0009056//catabolic process;GO:0009056//catabolic process;GO:0009987//cellular process;GO:0009987//cellular process;GO:0009987//cellular process
LOC_Os01g01960	SNL3	PREDICTED: paired amphipathic helix protein Sin3-like 3 [Oryza sativa Japonica Group]	-	-	-	-	GO:0005634//nucleus	-	GO:0006139//nucleobase-containing compound metabolic process;GO:0009058//biosynthetic process;GO:0009719//response to endogenous stimulus
LOC_Os01g04020	ESR1	PREDICTED: ethylene-responsive transcription factor ERF118 [Oryza sativa Japonica Group]	-	-	-	-	GO:0005634//nucleus;GO:0005634//nucleus;GO:0005829//cytosol;GO:0005829//cytosol	GO:0003677//DNA binding;GO:0003677//DNA binding;GO:0003700//transcription factor activity, sequence-specific DNA binding;GO:0003700//transcription factor activity, sequence-specific DNA binding;GO:0005515//protein binding;GO:0005515//protein binding	GO:0000003//reproduction;GO:0000003//reproduction;GO:0006139//nucleobase-containing compound metabolic process;GO:0006139//nucleobase-containing compound metabolic process;GO:0007275//multicellular organism development;GO:0007275//multicellular organism development;GO:0009058//biosynthetic process;GO:0009058//biosynthetic process;GO:0009653//anatomical structure morphogenesis;GO:0009653//anatomic…
LOC_Os01g04580	LRK10L-2.7	PREDICTED: probable receptor-like protein kinase At1g67000 [Oryza sativa Japonica Group]	-	-	-	-	GO:0005623//cell	GO:0000166//nucleotide binding;GO:0016301//kinase activity	GO:0006464//cellular protein modification process;GO:0008152//metabolic process;GO:0009987//cellular process
LOC_Os01g05660	--	PREDICTED: protein TRM32 isoform X1 [Oryza brachyantha]	-	-	-	-	-	GO:0003674//molecular_function;GO:0003674//molecular_function;GO:0003674//molecular_function	GO:0000003//reproduction;GO:0000003//reproduction;GO:0000003//reproduction;GO:0007275//multicellular organism development;GO:0007275//multicellular organism development;GO:0007275//multicellular organism development;GO:0030154//cell differentiation;GO:0030154//cell differentiation;GO:0030154//cell differentiation
LOC_Os01g07360	NET4A	PREDICTED: protein NETWORKED 4A [Oryza sativa Japonica Group]	-	-	-	-	-	-	-
LOC_Os01g07870	ABCC3	PREDICTED: ABC transporter C family member 3 [Oryza sativa Japonica Group]	-	-	-	-	GO:0005575//cellular_component;GO:0005576//extracellular region;GO:0005773//vacuole;GO:0016020//membrane	GO:0005215//transporter activity;GO:0016787//hydrolase activity	GO:0006139//nucleobase-containing compound metabolic process;GO:0006810//transport;GO:0009056//catabolic process;GO:0009987//cellular process
LOC_Os01g08380	AT7	PREDICTED: 3'-N-debenzoyl-2'-deoxytaxol N-benzoyltransferase [Oryza sativa Japonica Group]	-	-	-	-	GO:0005575//cellular_component	GO:0016740//transferase activity	GO:0008150//biological_process;GO:0008152//metabolic process
LOC_Os01g09080	WRKY72	PREDICTED: probable WRKY transcription factor 72 [Oryza sativa Japonica Group]	-	-	-	-	-	GO:0003700//transcription factor activity, sequence-specific DNA binding	GO:0006139//nucleobase-containing compound metabolic process;GO:0006950//response to stress;GO:0009058//biosynthetic process
LOC_Os01g09770	--	Os01g0194000, partial [Oryza sativa Japonica Group]	-	-	-	-	GO:0005739//mitochondrion	-	GO:0008150//biological_process
LOC_Os01g10250	MGLL	PREDICTED: monoglyceride lipase [Oryza sativa Japonica Group]	-	-	-	-	-	GO:0016787//hydrolase activity;GO:0016787//hydrolase activity;GO:0016787//hydrolase activity	GO:0008152//metabolic process;GO:0008152//metabolic process;GO:0008152//metabolic process
LOC_Os01g11650	At5g45910	PREDICTED: GDSL esterase/lipase At5g45910 [Oryza sativa Japonica Group]	Metabolism;Metabolism	Global and overview maps;Biosynthesis of other secondary metabolites	ko01110//Biosynthesis of secondary metabolites;ko00901//Indole alkaloid biosynthesis	K21026;K21026	GO:0005623//cell;GO:0005623//cell	GO:0016787//hydrolase activity;GO:0016787//hydrolase activity	GO:0006629//lipid metabolic process;GO:0006629//lipid metabolic process;GO:0008152//metabolic process;GO:0008152//metabolic process
LOC_Os01g15470	PBL27	PREDICTED: serine/threonine-protein kinase CDL1 isoform X1 [Oryza sativa Japonica Group]	-	-	-	-	GO:0005886//plasma membrane;GO:0005886//plasma membrane;GO:0005886//plasma membrane	GO:0000166//nucleotide binding;GO:0000166//nucleotide binding;GO:0000166//nucleotide binding;GO:0016301//kinase activity;GO:0016301//kinase activity;GO:0016301//kinase activity	GO:0006464//cellular protein modification process;GO:0006464//cellular protein modification process;GO:0006464//cellular protein modification process;GO:0008152//metabolic process;GO:0008152//metabolic process;GO:0008152//metabolic process;GO:0009987//cellular process;GO:0009987//cellular process;GO:0009987//cellular process
LOC_Os01g15970	--	PREDICTED: uncharacterized protein LOC4326202 [Oryza sativa Japonica Group]	-	-	-	-	-	-	-
LOC_Os01g17430	Os01g0281400	PREDICTED: coatomer subunit beta-2 [Oryza sativa Japonica Group]	-	-	-	-	GO:0005575//cellular_component;GO:0005829//cytosol	GO:0005198//structural molecule activity;GO:0005488//binding;GO:0005515//protein binding	GO:0006810//transport;GO:0009987//cellular process
LOC_Os01g18850	SPL1	PREDICTED: squamosa promoter-binding-like protein 1 isoform X3 [Oryza sativa Japonica Group]	-	-	-	-	GO:0005634//nucleus;GO:0005634//nucleus;GO:0005634//nucleus;GO:0005634//nucleus	GO:0003700//transcription factor activity, sequence-specific DNA binding;GO:0003700//transcription factor activity, sequence-specific DNA binding;GO:0003700//transcription factor activity, sequence-specific DNA binding;GO:0003700//transcription factor activity, sequence-specific DNA binding	GO:0006139//nucleobase-containing compound metabolic process;GO:0006139//nucleobase-containing compound metabolic process;GO:0006139//nucleobase-containing compound metabolic process;GO:0006139//nucleobase-containing compound metabolic process;GO:0009058//biosynthetic process;GO:0009058//biosynthetic process;GO:0009058//biosynthetic process;GO:0009058//biosynthetic process
LOC_Os01g20980	PME41	PREDICTED: probable pectinesterase/pectinesterase inhibitor 41 [Oryza sativa Japonica Group]	Metabolism;Metabolism	Global and overview maps;Carbohydrate metabolism	ko01100//Metabolic pathways;ko00040//Pentose and glucuronate interconversions	K01051;K01051	GO:0005618//cell wall;GO:0005623//cell	GO:0016787//hydrolase activity	GO:0008152//metabolic process
LOC_Os01g22010	SAM2	PREDICTED: S-adenosylmethionine synthase 2 [Oryza sativa Japonica Group]	Metabolism;Metabolism;Metabolism;Metabolism	Global and overview maps;Global and overview maps;Global and overview maps;Amino acid metabolism	ko01100//Metabolic pathways;ko01110//Biosynthesis of secondary metabolites;ko01230//Biosynthesis of amino acids;ko00270//Cysteine and methionine metabolism	K00789;K00789;K00789;K00789	GO:0005618//cell wall;GO:0005618//cell wall;GO:0005618//cell wall;GO:0005618//cell wall;GO:0005829//cytosol;GO:0005829//cytosol;GO:0005829//cytosol;GO:0005829//cytosol;GO:0005886//plasma membrane;GO:0005886//plasma membrane;GO:0005886//plasma membrane;GO:0005886//plasma membrane;GO:0016020//membrane;GO:0016020//membrane;GO:0016020//membrane;GO:0016020//membrane	GO:0016740//transferase activity;GO:0016740//transferase activity;GO:0016740//transferase activity;GO:0016740//transferase activity	GO:0006139//nucleobase-containing compound metabolic process;GO:0006139//nucleobase-containing compound metabolic process;GO:0006139//nucleobase-containing compound metabolic process;GO:0006139//nucleobase-containing compound metabolic process;GO:0006950//response to stress;GO:0006950//response to stress;GO:0006950//response to stress;GO:0006950//response to stress;GO:0008150//biological_process;…
LOC_Os01g22630	YTHDF2	PREDICTED: YTH domain-containing family protein 1-like [Brachypodium distachyon]	-	-	-	-	GO:0005575//cellular_component;GO:0005575//cellular_component	GO:0003674//molecular_function;GO:0003674//molecular_function	GO:0008150//biological_process;GO:0008150//biological_process
LOC_Os01g27750	EMB3004	PREDICTED: bifunctional 3-dehydroquinate dehydratase/shikimate dehydrogenase, chloroplastic [Oryza sativa Japonica Group]	Metabolism;Metabolism;Metabolism;Metabolism	Global and overview maps;Global and overview maps;Global and overview maps;Amino acid metabolism	ko01100//Metabolic pathways;ko01110//Biosynthesis of secondary metabolites;ko01230//Biosynthesis of amino acids;ko00400//Phenylalanine, tyrosine and tryptophan biosynthesis	K13832;K13832;K13832;K13832	GO:0009536//plastid	GO:0003824//catalytic activity	GO:0000003//reproduction;GO:0008152//metabolic process;GO:0009790//embryo development;GO:0009791//post-embryonic development;GO:0009987//cellular process
LOC_Os01g27860	--	PREDICTED: uncharacterized protein LOC107278589 [Oryza sativa Japonica Group]	-	-	-	-	-	-	-
LOC_Os01g36790	CRK2	PREDICTED: cysteine-rich receptor-like protein kinase 2 [Oryza sativa Japonica Group]	-	-	-	-	GO:0005623//cell	GO:0016301//kinase activity	GO:0006464//cellular protein modification process;GO:0008152//metabolic process;GO:0009987//cellular process
LOC_Os01g38660	--	PREDICTED: keratin, type II cytoskeletal 1 [Oryza sativa Japonica Group]	-	-	-	-	GO:0005886//plasma membrane	GO:0003674//molecular_function	GO:0008150//biological_process
LOC_Os01g39136	--	Os01g0573200 [Oryza sativa Japonica Group]	-	-	-	-	-	-	-
LOC_Os01g39330	--	helix-loop-helix DNA-binding domain containing protein [Zea mays]	-	-	-	-	GO:0005634//nucleus	GO:0003677//DNA binding;GO:0003700//transcription factor activity, sequence-specific DNA binding	GO:0006139//nucleobase-containing compound metabolic process;GO:0008150//biological_process;GO:0009058//biosynthetic process
LOC_Os01g40340	PPP6R1	PREDICTED: serine/threonine-protein phosphatase 6 regulatory subunit 3 isoform X1 [Oryza sativa Japonica Group]	-	-	-	-	GO:0005773//vacuole;GO:0005773//vacuole;GO:0005773//vacuole;GO:0016020//membrane;GO:0016020//membrane;GO:0016020//membrane	GO:0003674//molecular_function;GO:0003674//molecular_function;GO:0003674//molecular_function	GO:0008150//biological_process;GO:0008150//biological_process;GO:0008150//biological_process
LOC_Os01g40870	ALDH2C4	PREDICTED: aldehyde dehydrogenase family 2 member C4 [Oryza sativa Japonica Group]	Metabolism	Biosynthesis of other secondary metabolites	ko00940//Phenylpropanoid biosynthesis	K12355	-	GO:0003824//catalytic activity	GO:0008152//metabolic process;GO:0009058//biosynthetic process;GO:0009987//cellular process;GO:0019748//secondary metabolic process
LOC_Os01g41240	D14	PREDICTED: probable esterase KAI2 [Oryza sativa Japonica Group]	-	-	-	-	GO:0005623//cell	GO:0016787//hydrolase activity	GO:0008150//biological_process;GO:0008152//metabolic process
LOC_Os01g42234	BAT1	PREDICTED: amino-acid permease BAT1 homolog isoform X1 [Oryza sativa Japonica Group]	-	-	-	-	GO:0016020//membrane;GO:0016020//membrane	GO:0005215//transporter activity;GO:0005215//transporter activity	GO:0006810//transport;GO:0006810//transport;GO:0009987//cellular process;GO:0009987//cellular process
LOC_Os01g42850	ATG7	PREDICTED: ubiquitin-like modifier-activating enzyme atg7 isoform X1 [Oryza sativa Japonica Group]	Cellular Processes	Transport and catabolism	ko04136//Autophagy - other eukaryotes	K08337	GO:0005829//cytosol;GO:0005829//cytosol	GO:0003824//catalytic activity;GO:0003824//catalytic activity	GO:0006464//cellular protein modification process;GO:0006464//cellular protein modification process;GO:0006950//response to stress;GO:0006950//response to stress;GO:0007275//multicellular organism development;GO:0007275//multicellular organism development;GO:0008150//biological_process;GO:0008150//biological_process;GO:0009056//catabolic process;GO:0009056//catabolic process;GO:0009058//biosynthe…
LOC_Os01g42860	--	protease inhibitor-like [Oryza sativa Japonica Group]	-	-	-	-	GO:0005575//cellular_component	GO:0030234//enzyme regulator activity	GO:0006950//response to stress;GO:0008152//metabolic process
LOC_Os01g42880	AT9	PREDICTED: 3'-N-debenzoyl-2'-deoxytaxol N-benzoyltransferase [Oryza sativa Japonica Group]	-	-	-	-	GO:0005575//cellular_component	GO:0016740//transferase activity	GO:0008150//biological_process;GO:0008152//metabolic process
LOC_Os01g43140	--	alpha/beta-Hydrolases superfamily protein [Zea mays]	-	-	-	-	GO:0009536//plastid	GO:0016787//hydrolase activity	GO:0006629//lipid metabolic process
LOC_Os01g43710	CYP72A15	PREDICTED: cytochrome P450 72A15 [Oryza sativa Japonica Group]	-	-	-	-	GO:0005623//cell	GO:0003674//molecular_function;GO:0003824//catalytic activity;GO:0005488//binding;GO:0019825//oxygen binding	GO:0008152//metabolic process
LOC_Os01g43844	CYP72A11	PREDICTED: cytochrome P450 72A11 [Oryza sativa Japonica Group]	-	-	-	-	GO:0005623//cell	GO:0003674//molecular_function;GO:0003824//catalytic activity;GO:0005488//binding;GO:0019825//oxygen binding	GO:0008152//metabolic process
LOC_Os01g45274	BCA2	Os01g0639900, partial [Oryza sativa Japonica Group]	Metabolism	Energy metabolism	ko00910//Nitrogen metabolism	K01673	GO:0005576//extracellular region;GO:0005576//extracellular region;GO:0005576//extracellular region;GO:0005576//extracellular region;GO:0005737//cytoplasm;GO:0005737//cytoplasm;GO:0005737//cytoplasm;GO:0005829//cytosol;GO:0005829//cytosol;GO:0005829//cytosol;GO:0009536//plastid;GO:0009536//plastid;GO:0009536//plastid;GO:0009536//plastid;GO:0009579//thylakoid;GO:0009579//thylakoid;GO:0009579//thyla…	GO:0003824//catalytic activity;GO:0003824//catalytic activity;GO:0003824//catalytic activity;GO:0003824//catalytic activity;GO:0005488//binding;GO:0005488//binding;GO:0005488//binding;GO:0005488//binding;GO:0005515//protein binding;GO:0005515//protein binding;GO:0005515//protein binding;GO:0005515//protein binding	GO:0006950//response to stress;GO:0006950//response to stress;GO:0006950//response to stress;GO:0006950//response to stress;GO:0008150//biological_process;GO:0008150//biological_process;GO:0008150//biological_process;GO:0008150//biological_process;GO:0008152//metabolic process;GO:0008152//metabolic process;GO:0008152//metabolic process;GO:0008152//metabolic process;GO:0009607//response to biotic …
LOC_Os01g46510	--	Transducin/WD40 repeat-like superfamily protein [Zea mays]	-	-	-	-	GO:0005886//plasma membrane;GO:0005886//plasma membrane	GO:0003674//molecular_function;GO:0003674//molecular_function	GO:0008150//biological_process;GO:0008150//biological_process
LOC_Os01g47300	--	Os05g0243900, partial [Oryza sativa Japonica Group]	-	-	-	-	-	-	-
LOC_Os01g47560	WRKY71	WRKY3 [Oryza sativa Japonica Group]	-	-	-	-	-	GO:0003700//transcription factor activity, sequence-specific DNA binding	GO:0006139//nucleobase-containing compound metabolic process;GO:0009058//biosynthetic process
LOC_Os01g48390	MDIS2	PREDICTED: probable LRR receptor-like serine/threonine-protein kinase MRH1 [Oryza sativa Japonica Group]	-	-	-	-	-	GO:0000166//nucleotide binding;GO:0000166//nucleotide binding;GO:0016301//kinase activity;GO:0016301//kinase activity	GO:0006464//cellular protein modification process;GO:0006464//cellular protein modification process;GO:0007165//signal transduction;GO:0007165//signal transduction;GO:0007275//multicellular organism development;GO:0007275//multicellular organism development;GO:0009653//anatomical structure morphogenesis;GO:0009653//anatomical structure morphogenesis;GO:0030154//cell differentiation;GO:0030154//ce…
LOC_Os01g48910	LACS4	PREDICTED: long chain acyl-CoA synthetase 4 isoform X1 [Oryza sativa Japonica Group]	Metabolism;Cellular Processes;Metabolism;Metabolism;Metabolism	Global and overview maps;Transport and catabolism;Global and overview maps;Lipid metabolism;Lipid metabolism	ko01100//Metabolic pathways;ko04146//Peroxisome;ko01212//Fatty acid metabolism;ko00071//Fatty acid degradation;ko00061//Fatty acid biosynthesis	K01897;K01897;K01897;K01897;K01897	GO:0005886//plasma membrane;GO:0005886//plasma membrane;GO:0005886//plasma membrane	GO:0003824//catalytic activity;GO:0003824//catalytic activity;GO:0003824//catalytic activity	GO:0006629//lipid metabolic process;GO:0006629//lipid metabolic process;GO:0006629//lipid metabolic process;GO:0008152//metabolic process;GO:0008152//metabolic process;GO:0008152//metabolic process;GO:0009058//biosynthetic process;GO:0009058//biosynthetic process;GO:0009058//biosynthetic process;GO:0009987//cellular process;GO:0009987//cellular process;GO:0009987//cellular process
LOC_Os01g48960	Os01g0681900	PREDICTED: glutamate synthase 1 [NADH], chloroplastic isoform X1 [Oryza sativa Japonica Group]	Metabolism;Metabolism;Metabolism;Metabolism;Metabolism	Global and overview maps;Global and overview maps;Global and overview maps;Amino acid metabolism;Energy metabolism	ko01100//Metabolic pathways;ko01110//Biosynthesis of secondary metabolites;ko01230//Biosynthesis of amino acids;ko00250//Alanine, aspartate and glutamate metabolism;ko00910//Nitrogen metabolism	K00264;K00264;K00264;K00264;K00264	GO:0009536//plastid	GO:0003824//catalytic activity	GO:0008150//biological_process;GO:0008152//metabolic process;GO:0009058//biosynthetic process;GO:0009987//cellular process;GO:0040007//growth
LOC_Os01g50100	ABCB11	ABC transporter B family member 4 [Glycine soja]	Environmental Information Processing	Membrane transport	ko02010//ABC transporters	K05658	GO:0005575//cellular_component;GO:0005886//plasma membrane;GO:0016020//membrane	GO:0005215//transporter activity;GO:0016787//hydrolase activity	GO:0006139//nucleobase-containing compound metabolic process;GO:0006810//transport;GO:0007165//signal transduction;GO:0007275//multicellular organism development;GO:0009056//catabolic process;GO:0009606//tropism;GO:0009628//response to abiotic stimulus;GO:0009653//anatomical structure morphogenesis;GO:0009719//response to endogenous stimulus;GO:0009987//cellular process;GO:0016049//cell growth;GO…
LOC_Os01g50160	ABCB11	PREDICTED: ABC transporter B family member 9 [Oryza sativa Japonica Group]	Environmental Information Processing	Membrane transport	ko02010//ABC transporters	K05658	GO:0005575//cellular_component;GO:0005886//plasma membrane	GO:0005215//transporter activity;GO:0016787//hydrolase activity	GO:0006139//nucleobase-containing compound metabolic process;GO:0006810//transport;GO:0009056//catabolic process;GO:0009987//cellular process
LOC_Os01g51290	ALE2	PREDICTED: receptor-like serine/threonine-protein kinase ALE2 isoform X1 [Oryza sativa Japonica Group]	-	-	-	-	GO:0005886//plasma membrane;GO:0005886//plasma membrane	GO:0000166//nucleotide binding;GO:0000166//nucleotide binding;GO:0005515//protein binding;GO:0005515//protein binding;GO:0016301//kinase activity;GO:0016301//kinase activity	GO:0006464//cellular protein modification process;GO:0006464//cellular protein modification process;GO:0008152//metabolic process;GO:0008152//metabolic process;GO:0009987//cellular process;GO:0009987//cellular process
LOC_Os01g52340	--	PREDICTED: disease resistance protein RGA2 [Oryza sativa Japonica Group]	-	-	-	-	-	GO:0005515//protein binding	GO:0006950//response to stress
LOC_Os01g53520	RTNLB1	PREDICTED: reticulon-like protein B1 [Oryza sativa Japonica Group]	-	-	-	-	GO:0005575//cellular_component;GO:0005773//vacuole;GO:0005783//endoplasmic reticulum;GO:0005783//endoplasmic reticulum;GO:0005886//plasma membrane;GO:0016020//membrane;GO:0016020//membrane	-	GO:0008150//biological_process;GO:0008150//biological_process
LOC_Os01g53810	LAMP1	PREDICTED: probable glutamate carboxypeptidase 2 isoform X1 [Oryza sativa Japonica Group]	-	-	-	-	GO:0005773//vacuole	GO:0016787//hydrolase activity	GO:0019538//protein metabolic process
LOC_Os01g54350	HT1	PREDICTED: serine/threonine-protein kinase HT1 [Oryza sativa Japonica Group]	-	-	-	-	GO:0005829//cytosol;GO:0005886//plasma membrane	GO:0016301//kinase activity	GO:0006464//cellular protein modification process;GO:0008152//metabolic process;GO:0009987//cellular process
LOC_Os01g54700	PERK1	PREDICTED: proline-rich receptor-like protein kinase PERK2 [Oryza sativa Japonica Group]	-	-	-	-	-	-	-
LOC_Os01g55870	CM3	PREDICTED: chorismate mutase 3, chloroplastic [Oryza sativa Japonica Group]	Metabolism;Metabolism;Metabolism;Metabolism	Global and overview maps;Global and overview maps;Global and overview maps;Amino acid metabolism	ko01100//Metabolic pathways;ko01110//Biosynthesis of secondary metabolites;ko01230//Biosynthesis of amino acids;ko00400//Phenylalanine, tyrosine and tryptophan biosynthesis	K01850;K01850;K01850;K01850	GO:0009536//plastid	GO:0003824//catalytic activity	GO:0008152//metabolic process;GO:0009058//biosynthetic process;GO:0009607//response to biotic stimulus;GO:0009987//cellular process
LOC_Os01g55940	GH3.2	PREDICTED: probable indole-3-acetic acid-amido synthetase GH3.2 [Oryza sativa Japonica Group]	Environmental Information Processing	Signal transduction	ko04075//Plant hormone signal transduction	K14487	-	GO:0003824//catalytic activity	GO:0008150//biological_process;GO:0008152//metabolic process;GO:0009719//response to endogenous stimulus
LOC_Os01g57570	FQR1	PREDICTED: NAD(P)H dehydrogenase (quinone) FQR1 [Oryza sativa Japonica Group]	Metabolism;Metabolism	Global and overview maps;Metabolism of cofactors and vitamins	ko01110//Biosynthesis of secondary metabolites;ko00130//Ubiquinone and other terpenoid-quinone biosynthesis	K03809;K03809	GO:0005773//vacuole;GO:0005773//vacuole;GO:0005886//plasma membrane;GO:0005886//plasma membrane;GO:0016020//membrane;GO:0016020//membrane	GO:0000166//nucleotide binding;GO:0000166//nucleotide binding;GO:0003824//catalytic activity;GO:0003824//catalytic activity	GO:0008152//metabolic process;GO:0008152//metabolic process;GO:0009719//response to endogenous stimulus;GO:0009719//response to endogenous stimulus
LOC_Os01g58290	SBT3.5	PREDICTED: subtilisin-like protease SBT3.5 [Oryza sativa Japonica Group]	-	-	-	-	GO:0005576//extracellular region;GO:0005618//cell wall;GO:0005618//cell wall;GO:0005618//cell wall;GO:0005618//cell wall;GO:0005623//cell;GO:0005623//cell;GO:0005623//cell	GO:0005515//protein binding;GO:0005515//protein binding;GO:0005515//protein binding;GO:0005515//protein binding;GO:0016787//hydrolase activity;GO:0016787//hydrolase activity;GO:0016787//hydrolase activity;GO:0016787//hydrolase activity	GO:0008152//metabolic process;GO:0008152//metabolic process;GO:0008152//metabolic process;GO:0008152//metabolic process;GO:0019538//protein metabolic process;GO:0019538//protein metabolic process;GO:0019538//protein metabolic process;GO:0019538//protein metabolic process
LOC_Os01g60280	At1g06840	PREDICTED: probable LRR receptor-like serine/threonine-protein kinase At1g06840 isoform X2 [Oryza sativa Japonica Group]	-	-	-	-	GO:0005886//plasma membrane;GO:0016020//membrane	GO:0000166//nucleotide binding;GO:0016301//kinase activity	GO:0006464//cellular protein modification process;GO:0007165//signal transduction
LOC_Os01g60640	wrky1	PREDICTED: probable WRKY transcription factor 30 [Oryza sativa Japonica Group]	-	-	-	-	GO:0005730//nucleolus	GO:0003700//transcription factor activity, sequence-specific DNA binding	GO:0006139//nucleobase-containing compound metabolic process;GO:0008150//biological_process;GO:0009058//biosynthetic process
LOC_Os01g61460	ESK1	PREDICTED: protein trichome birefringence-like 28 isoform X1 [Oryza sativa Japonica Group]	-	-	-	-	GO:0005575//cellular_component	GO:0003674//molecular_function	GO:0006139//nucleobase-containing compound metabolic process;GO:0006950//response to stress;GO:0009058//biosynthetic process;GO:0009628//response to abiotic stimulus
LOC_Os01g61990	NPR4	ankyrin-repeat protein [Oryza sativa Japonica Group]	-	-	-	-	GO:0005886//plasma membrane;GO:0005886//plasma membrane	-	GO:0006950//response to stress;GO:0006950//response to stress;GO:0009628//response to abiotic stimulus;GO:0009628//response to abiotic stimulus
LOC_Os01g62130	ZAT5	PREDICTED: zinc finger protein ZAT12 [Oryza sativa Japonica Group]	-	-	-	-	GO:0005622//intracellular	GO:0003676//nucleic acid binding;GO:0003700//transcription factor activity, sequence-specific DNA binding;GO:0005488//binding	GO:0006139//nucleobase-containing compound metabolic process;GO:0009058//biosynthetic process
LOC_Os01g63854	GAT1	PREDICTED: GABA transporter 1 [Oryza sativa Japonica Group]	-	-	-	-	-	-	-
LOC_Os01g64450	--	PREDICTED: protein YLS9 [Oryza sativa Japonica Group]	-	-	-	-	GO:0005575//cellular_component	-	-
LOC_Os01g64470	--	PREDICTED: protein YLS9 [Oryza sativa Japonica Group]	-	-	-	-	GO:0009536//plastid	GO:0003674//molecular_function	GO:0006950//response to stress;GO:0007275//multicellular organism development;GO:0009607//response to biotic stimulus
LOC_Os01g65090	AAT	PREDICTED: bifunctional aspartate aminotransferase and glutamate/aspartate-prephenate aminotransferase [Oryza sativa Japonica Group]	Metabolism;Metabolism;Metabolism;Metabolism;Metabolism;Metabolism;Metabolism;Metabolism	Global and overview maps;Global and overview maps;Global and overview maps;Amino acid metabolism;Amino acid metabolism;Amino acid metabolism;Biosynthesis of other secondary metabolites;Biosynthesis of other secondary metabolites	ko01100//Metabolic pathways;ko01110//Biosynthesis of secondary metabolites;ko01230//Biosynthesis of amino acids;ko00360//Phenylalanine metabolism;ko00400//Phenylalanine, tyrosine and tryptophan biosynthesis;ko00350//Tyrosine metabolism;ko00960//Tropane, piperidine and pyridine alkaloid biosynthesis;ko00950//Isoquinoline alkaloid biosynthesis	K15849;K15849;K15849;K15849;K15849;K15849;K15849;K15849	GO:0009536//plastid;GO:0009536//plastid	GO:0016740//transferase activity;GO:0016740//transferase activity	GO:0000003//reproduction;GO:0000003//reproduction;GO:0008152//metabolic process;GO:0008152//metabolic process;GO:0009058//biosynthetic process;GO:0009058//biosynthetic process;GO:0009790//embryo development;GO:0009790//embryo development;GO:0009791//post-embryonic development;GO:0009791//post-embryonic development;GO:0009987//cellular process;GO:0009987//cellular process
LOC_Os01g67290	--	ARM repeat superfamily protein [Zea mays]	-	-	-	-	GO:0005886//plasma membrane;GO:0005886//plasma membrane	GO:0005488//binding;GO:0005488//binding	GO:0008150//biological_process;GO:0008150//biological_process
LOC_Os01g68020	BT2	PREDICTED: BTB/POZ and TAZ domain-containing protein 2 [Oryza sativa Japonica Group]	-	-	-	-	GO:0005634//nucleus;GO:0005737//cytoplasm	GO:0003700//transcription factor activity, sequence-specific DNA binding;GO:0005515//protein binding	GO:0006139//nucleobase-containing compound metabolic process;GO:0006950//response to stress;GO:0007165//signal transduction;GO:0007275//multicellular organism development;GO:0008150//biological_process;GO:0008152//metabolic process;GO:0009058//biosynthetic process;GO:0009628//response to abiotic stimulus;GO:0009719//response to endogenous stimulus
LOC_Os01g72009	--	PREDICTED: cysteine-rich and transmembrane domain-containing protein A-like [Camelina sativa]	-	-	-	-	-	-	-
LOC_Os01g72290	--	Germin-like protein 1-3 [Aegilops tauschii]	-	-	-	-	GO:0005618//cell wall;GO:0005634//nucleus	GO:0003674//molecular_function;GO:0005488//binding	GO:0006950//response to stress;GO:0009628//response to abiotic stimulus
LOC_Os01g72460	Os01g0954000	PREDICTED: probable NADPH:quinone oxidoreductase 2 [Oryza sativa Japonica Group]	-	-	-	-	GO:0005829//cytosol;GO:0005886//plasma membrane;GO:0009536//plastid	GO:0003824//catalytic activity	GO:0006950//response to stress;GO:0008152//metabolic process;GO:0009607//response to biotic stimulus;GO:0009628//response to abiotic stimulus
LOC_Os01g72690	Os01g0957000	PREDICTED: probable NAD kinase 1 isoform X1 [Oryza sativa Japonica Group]	Metabolism;Metabolism	Global and overview maps;Metabolism of cofactors and vitamins	ko01100//Metabolic pathways;ko00760//Nicotinate and nicotinamide metabolism	K00858;K00858	GO:0005575//cellular_component;GO:0005575//cellular_component	GO:0016301//kinase activity;GO:0016301//kinase activity	GO:0006139//nucleobase-containing compound metabolic process;GO:0006139//nucleobase-containing compound metabolic process;GO:0008152//metabolic process;GO:0008152//metabolic process;GO:0009058//biosynthetic process;GO:0009058//biosynthetic process;GO:0009987//cellular process;GO:0009987//cellular process
LOC_Os01g72860	At4g24290	PREDICTED: MACPF domain-containing protein At4g24290 [Oryza sativa Japonica Group]	-	-	-	-	GO:0005886//plasma membrane	GO:0003674//molecular_function	GO:0008150//biological_process
LOC_Os01g72970	NRG2	PREDICTED: serine/arginine repetitive matrix protein 2-like [Zea mays]	-	-	-	-	-	-	GO:0006464//cellular protein modification process;GO:0009058//biosynthetic process
LOC_Os01g73790	Os01g0969100	PREDICTED: UDP-D-apiose/UDP-D-xylose synthase [Oryza sativa Japonica Group]	Metabolism;Metabolism	Global and overview maps;Carbohydrate metabolism	ko01100//Metabolic pathways;ko00520//Amino sugar and nucleotide sugar metabolism	K12449;K12449	GO:0005576//extracellular region;GO:0005737//cytoplasm;GO:0005829//cytosol	GO:0003824//catalytic activity	GO:0006139//nucleobase-containing compound metabolic process;GO:0009058//biosynthetic process
LOC_Os02g02410	BIP1	PREDICTED: luminal-binding protein 3 [Oryza sativa Japonica Group]	Genetic Information Processing;Genetic Information Processing	Folding, sorting and degradation;Folding, sorting and degradation	ko04141//Protein processing in endoplasmic reticulum;ko03060//Protein export	K09490;K09490	GO:0005575//cellular_component;GO:0005618//cell wall;GO:0005634//nucleus;GO:0005730//nucleolus;GO:0005773//vacuole;GO:0005783//endoplasmic reticulum;GO:0005886//plasma membrane;GO:0016020//membrane	GO:0000166//nucleotide binding	GO:0006950//response to stress;GO:0007275//multicellular organism development;GO:0008150//biological_process;GO:0009628//response to abiotic stimulus;GO:0009987//cellular process;GO:0016043//cellular component organization;GO:0019538//protein metabolic process;GO:0030154//cell differentiation
LOC_Os02g02730	--	E3 ubiquitin-protein ligase UBR3, partial [Anthurium amnicola]	-	-	-	-	GO:0005623//cell	-	GO:0008150//biological_process
LOC_Os02g02890	CYP	PREDICTED: peptidyl-prolyl cis-trans isomerase [Oryza sativa Japonica Group]	-	-	-	-	GO:0005829//cytosol;GO:0005886//plasma membrane	GO:0003824//catalytic activity	GO:0006464//cellular protein modification process;GO:0009987//cellular process;GO:0019538//protein metabolic process
LOC_Os02g03070	PEX16	PREDICTED: peroxisome biogenesis protein 16 [Oryza sativa Japonica Group]	Cellular Processes	Transport and catabolism	ko04146//Peroxisome	K13335	GO:0005777//peroxisome;GO:0005777//peroxisome;GO:0005777//peroxisome;GO:0005783//endoplasmic reticulum;GO:0005783//endoplasmic reticulum;GO:0005783//endoplasmic reticulum;GO:0016020//membrane;GO:0016020//membrane;GO:0016020//membrane	GO:0003674//molecular_function;GO:0003674//molecular_function;GO:0003674//molecular_function	GO:0006629//lipid metabolic process;GO:0006629//lipid metabolic process;GO:0006629//lipid metabolic process;GO:0009058//biosynthetic process;GO:0009058//biosynthetic process;GO:0009058//biosynthetic process;GO:0009987//cellular process;GO:0009987//cellular process;GO:0009987//cellular process;GO:0016043//cellular component organization;GO:0016043//cellular component organization;GO:0016043//cellu…
LOC_Os02g03700	--	Os02g0129700 [Oryza sativa Japonica Group]	-	-	-	-	-	-	-
LOC_Os02g04120	Os02g0134000	PREDICTED: phosphopantetheine adenylyltransferase 2 [Oryza sativa Japonica Group]	Metabolism;Metabolism	Global and overview maps;Metabolism of cofactors and vitamins	ko01100//Metabolic pathways;ko00770//Pantothenate and CoA biosynthesis	K02201;K02201	GO:0005829//cytosol	GO:0016740//transferase activity	GO:0006139//nucleobase-containing compound metabolic process;GO:0006629//lipid metabolic process;GO:0006950//response to stress;GO:0008150//biological_process;GO:0009058//biosynthetic process;GO:0009628//response to abiotic stimulus;GO:0040007//growth
LOC_Os02g05330	Os02g0146600	PREDICTED: eukaryotic initiation factor 4A-3 [Oryza sativa Japonica Group]	Genetic Information Processing	Translation	ko03013//RNA transport	K03257	-	-	-
LOC_Os02g06090	--	Os02g0156200 [Oryza sativa Japonica Group]	-	-	-	-	-	GO:0016301//kinase activity	GO:0006464//cellular protein modification process;GO:0007165//signal transduction
LOC_Os02g06910	ARF6	PREDICTED: auxin response factor 6 [Oryza sativa Japonica Group]	-	-	-	-	GO:0005634//nucleus	GO:0003700//transcription factor activity, sequence-specific DNA binding	GO:0006139//nucleobase-containing compound metabolic process;GO:0009058//biosynthetic process;GO:0009719//response to endogenous stimulus;GO:0009908//flower development
LOC_Os02g09359	At3g15890	PREDICTED: PTI1-like tyrosine-protein kinase At3g15890 [Oryza sativa Japonica Group]	-	-	-	-	GO:0005886//plasma membrane	GO:0000166//nucleotide binding;GO:0016301//kinase activity	GO:0006464//cellular protein modification process;GO:0008152//metabolic process;GO:0009987//cellular process
LOC_Os02g09400	CYP71Z6	PREDICTED: ent-isokaurene C2-hydroxylase-like [Oryza sativa Japonica Group]	-	-	-	-	GO:0005623//cell	GO:0003674//molecular_function;GO:0003824//catalytic activity;GO:0005488//binding;GO:0019825//oxygen binding	GO:0008152//metabolic process
LOC_Os02g09720	ABCB15	PREDICTED: putative multidrug resistance protein [Oryza sativa Japonica Group]	Environmental Information Processing	Membrane transport	ko02010//ABC transporters	K05658	GO:0005886//plasma membrane;GO:0016020//membrane	GO:0005215//transporter activity;GO:0016787//hydrolase activity	GO:0006139//nucleobase-containing compound metabolic process;GO:0006810//transport;GO:0007165//signal transduction;GO:0009056//catabolic process;GO:0009719//response to endogenous stimulus;GO:0009987//cellular process
LOC_Os02g10040	BIG1	Os02g0193800, partial [Oryza sativa Japonica Group]	Cellular Processes	Transport and catabolism	ko04144//Endocytosis	K18442	GO:0009536//plastid	GO:0005488//binding;GO:0030234//enzyme regulator activity	GO:0006810//transport;GO:0008152//metabolic process;GO:0009987//cellular process
LOC_Os02g10520	AIR3	PREDICTED: subtilisin-like protease SBT5.3 [Oryza sativa Japonica Group]	-	-	-	-	GO:0005618//cell wall;GO:0005623//cell	GO:0016787//hydrolase activity	GO:0008152//metabolic process;GO:0009653//anatomical structure morphogenesis;GO:0009719//response to endogenous stimulus;GO:0009791//post-embryonic development;GO:0019538//protein metabolic process
LOC_Os02g10700	EBF2	PREDICTED: EIN3-binding F-box protein 1 isoform X1 [Oryza sativa Japonica Group]	Environmental Information Processing;Environmental Information Processing	Signal transduction;Signal transduction	ko04075//Plant hormone signal transduction;ko04016//MAPK signaling pathway - plant	K14515;K14515	GO:0005634//nucleus	GO:0003824//catalytic activity;GO:0005515//protein binding	GO:0006464//cellular protein modification process;GO:0007165//signal transduction;GO:0009056//catabolic process;GO:0009719//response to endogenous stimulus;GO:0009987//cellular process;GO:0019538//protein metabolic process
LOC_Os02g10920	--	PREDICTED: transcription initiation factor TFIID subunit 15b isoform X1 [Oryza sativa Japonica Group]	-	-	-	-	-	GO:0005488//binding;GO:0005488//binding;GO:0005488//binding;GO:0005488//binding;GO:0005488//binding;GO:0005488//binding	GO:0008150//biological_process;GO:0008150//biological_process;GO:0008150//biological_process;GO:0008150//biological_process;GO:0008150//biological_process;GO:0008150//biological_process
LOC_Os02g11760	ABCG39	PDR-like ABC transporter [Oryza sativa Japonica Group]	-	-	-	-	GO:0005886//plasma membrane	GO:0005215//transporter activity;GO:0016787//hydrolase activity	GO:0006139//nucleobase-containing compound metabolic process;GO:0006810//transport;GO:0009056//catabolic process;GO:0009987//cellular process
LOC_Os02g11840	Os02g0209100	Os02g0209100, partial [Oryza sativa Japonica Group]	-	-	-	-	GO:0005794//Golgi apparatus;GO:0005794//Golgi apparatus;GO:0005829//cytosol;GO:0005829//cytosol;GO:0016020//membrane;GO:0016020//membrane	GO:0005198//structural molecule activity;GO:0005198//structural molecule activity	GO:0006810//transport;GO:0006810//transport;GO:0009987//cellular process;GO:0009987//cellular process
LOC_Os02g13220	At4g22030	PREDICTED: probable F-box protein At4g22030 [Oryza sativa Japonica Group]	-	-	-	-	-	GO:0003674//molecular_function	GO:0008150//biological_process
LOC_Os02g13260	At4g22030	PREDICTED: probable F-box protein At4g22030 [Oryza sativa Japonica Group]	-	-	-	-	-	-	-
LOC_Os02g15230	At5g45910	PREDICTED: GDSL esterase/lipase At5g45910 [Oryza sativa Japonica Group]	Metabolism;Metabolism	Global and overview maps;Biosynthesis of other secondary metabolites	ko01110//Biosynthesis of secondary metabolites;ko00901//Indole alkaloid biosynthesis	K21026;K21026	GO:0005623//cell;GO:0005623//cell;GO:0005623//cell	GO:0016787//hydrolase activity;GO:0016787//hydrolase activity;GO:0016787//hydrolase activity	GO:0006629//lipid metabolic process;GO:0006629//lipid metabolic process;GO:0006629//lipid metabolic process;GO:0008152//metabolic process;GO:0008152//metabolic process;GO:0008152//metabolic process
LOC_Os02g15540	--	PREDICTED: uncharacterized protein LOC4328909 [Oryza sativa Japonica Group]	-	-	-	-	-	-	-
LOC_Os02g15560	--	Os02g0254800 [Oryza sativa Japonica Group]	-	-	-	-	-	-	-
LOC_Os02g15700	--	PREDICTED: histidine-rich glycoprotein [Oryza sativa Japonica Group]	-	-	-	-	-	-	-
LOC_Os02g16540	WRKY27	PREDICTED: probable WRKY transcription factor 27 [Oryza sativa Japonica Group]	Organismal Systems;Environmental Information Processing	Environmental adaptation;Signal transduction	ko04626//Plant-pathogen interaction;ko04016//MAPK signaling pathway - plant	K13425;K13425	GO:0005634//nucleus	GO:0003700//transcription factor activity, sequence-specific DNA binding;GO:0005515//protein binding	GO:0006139//nucleobase-containing compound metabolic process;GO:0006950//response to stress;GO:0007165//signal transduction;GO:0009058//biosynthetic process;GO:0009607//response to biotic stimulus;GO:0009719//response to endogenous stimulus
LOC_Os02g22380	--	PREDICTED: protein O-linked-mannose beta-1,4-N-acetylglucosaminyltransferase 2-like [Oryza brachyantha]	-	-	-	-	-	GO:0016740//transferase activity	GO:0008150//biological_process;GO:0008152//metabolic process
LOC_Os02g22480	--	glycosyltransferase [Saccharum officinarum]	-	-	-	-	-	GO:0016740//transferase activity;GO:0016740//transferase activity	GO:0008150//biological_process;GO:0008150//biological_process;GO:0008152//metabolic process;GO:0008152//metabolic process
LOC_Os02g24330	EIF4B3	PREDICTED: eukaryotic translation initiation factor 4B3 [Oryza sativa Japonica Group]	-	-	-	-	-	GO:0008135//translation factor activity, RNA binding;GO:0008135//translation factor activity, RNA binding	GO:0006412//translation;GO:0006412//translation;GO:0008150//biological_process;GO:0008150//biological_process
LOC_Os02g26670	At1g23390	PREDICTED: F-box/kelch-repeat protein At1g23390 [Oryza sativa Japonica Group]	-	-	-	-	GO:0005575//cellular_component	GO:0003674//molecular_function	GO:0008150//biological_process
LOC_Os02g26810	CYP73A14	PREDICTED: cytochrome P450 CYP73A100 [Oryza sativa Japonica Group]	Metabolism;Metabolism;Metabolism;Metabolism;Metabolism;Metabolism;Metabolism	Global and overview maps;Global and overview maps;Biosynthesis of other secondary metabolites;Biosynthesis of other secondary metabolites;Amino acid metabolism;Metabolism of cofactors and vitamins;Biosynthesis of other secondary metabolites	ko01100//Metabolic pathways;ko01110//Biosynthesis of secondary metabolites;ko00940//Phenylpropanoid biosynthesis;ko00941//Flavonoid biosynthesis;ko00360//Phenylalanine metabolism;ko00130//Ubiquinone and other terpenoid-quinone biosynthesis;ko00945//Stilbenoid, diarylheptanoid and gingerol biosynthesis	K00487;K00487;K00487;K00487;K00487;K00487;K00487	GO:0005575//cellular_component;GO:0005618//cell wall;GO:0005773//vacuole;GO:0005783//endoplasmic reticulum;GO:0005886//plasma membrane;GO:0016020//membrane	GO:0003824//catalytic activity	GO:0006950//response to stress;GO:0007275//multicellular organism development;GO:0008150//biological_process;GO:0008152//metabolic process;GO:0009058//biosynthetic process;GO:0009628//response to abiotic stimulus;GO:0009987//cellular process;GO:0019748//secondary metabolic process;GO:0040007//growth
LOC_Os02g30330	--	Os02g0101300, partial [Oryza sativa Japonica Group]	-	-	-	-	-	-	-
LOC_Os02g31080	At2g33490	hydroxyproline-rich glycoprotein family protein [Zea mays]	-	-	-	-	GO:0005886//plasma membrane	GO:0003674//molecular_function	GO:0008150//biological_process
LOC_Os02g31867	--	PREDICTED: formin-like protein 16 [Oryza sativa Japonica Group]	-	-	-	-	-	-	-
LOC_Os02g32350	TSN1	PREDICTED: staphylococcal nuclease domain-containing protein 1 [Oryza sativa Japonica Group]	-	-	-	-	GO:0005618//cell wall;GO:0005618//cell wall;GO:0005635//nuclear envelope;GO:0005635//nuclear envelope;GO:0005783//endoplasmic reticulum;GO:0005783//endoplasmic reticulum;GO:0005829//cytosol;GO:0005829//cytosol;GO:0005886//plasma membrane;GO:0005886//plasma membrane;GO:0009536//plastid;GO:0009536//plastid	GO:0003676//nucleic acid binding;GO:0003676//nucleic acid binding;GO:0003723//RNA binding;GO:0003723//RNA binding;GO:0004518//nuclease activity;GO:0004518//nuclease activity	GO:0006810//transport;GO:0006810//transport;GO:0006950//response to stress;GO:0006950//response to stress;GO:0008150//biological_process;GO:0008150//biological_process;GO:0008152//metabolic process;GO:0008152//metabolic process;GO:0009987//cellular process;GO:0009987//cellular process
LOC_Os02g32970	--	catalytic/ hydrolase [Zea mays]	-	-	-	-	GO:0005783//endoplasmic reticulum	GO:0016787//hydrolase activity	GO:0008150//biological_process;GO:0008152//metabolic process
LOC_Os02g32980	Os02g0532500	PREDICTED: germin-like protein 2-4 [Oryza sativa Japonica Group]	-	-	-	-	GO:0005576//extracellular region;GO:0005623//cell	GO:0003674//molecular_function;GO:0005488//binding	GO:0008150//biological_process
LOC_Os02g33110	CIN1	PREDICTED: beta-fructofuranosidase, insoluble isoenzyme 1 [Oryza sativa Japonica Group]	Metabolism;Metabolism;Metabolism	Global and overview maps;Carbohydrate metabolism;Carbohydrate metabolism	ko01100//Metabolic pathways;ko00500//Starch and sucrose metabolism;ko00052//Galactose metabolism	K01193;K01193;K01193	GO:0005618//cell wall;GO:0005618//cell wall	GO:0016787//hydrolase activity;GO:0016787//hydrolase activity;GO:0016787//hydrolase activity	GO:0005975//carbohydrate metabolic process;GO:0005975//carbohydrate metabolic process;GO:0005975//carbohydrate metabolic process;GO:0006810//transport;GO:0006810//transport;GO:0008152//metabolic process;GO:0008152//metabolic process;GO:0008152//metabolic process;GO:0009987//cellular process;GO:0009987//cellular process
LOC_Os02g33330	--	uncharacterized LOC103646490 [Zea mays]	-	-	-	-	GO:0009536//plastid	GO:0003674//molecular_function	GO:0008150//biological_process
LOC_Os02g33680	PUB27	PREDICTED: U-box domain-containing protein 27 [Oryza sativa Japonica Group]	-	-	-	-	-	GO:0003824//catalytic activity;GO:0005488//binding	GO:0006464//cellular protein modification process;GO:0008150//biological_process
LOC_Os02g35490	MLO1	PREDICTED: MLO-like protein 1 [Oryza sativa Japonica Group]	-	-	-	-	GO:0005886//plasma membrane	GO:0005515//protein binding	GO:0006950//response to stress;GO:0008219//cell death
LOC_Os02g36590	--	PREDICTED: loricrin [Oryza sativa Japonica Group]	-	-	-	-	-	GO:0003674//molecular_function;GO:0003674//molecular_function;GO:0003674//molecular_function	GO:0008150//biological_process;GO:0008150//biological_process;GO:0008150//biological_process
LOC_Os02g38440	KCR1	PREDICTED: very-long-chain 3-oxoacyl-CoA reductase 1 [Oryza sativa Japonica Group]	Metabolism;Metabolism;Metabolism;Metabolism;Metabolism	Global and overview maps;Global and overview maps;Lipid metabolism;Global and overview maps;Lipid metabolism	ko01100//Metabolic pathways;ko01110//Biosynthesis of secondary metabolites;ko00062//Fatty acid elongation;ko01212//Fatty acid metabolism;ko01040//Biosynthesis of unsaturated fatty acids	K10251;K10251;K10251;K10251;K10251	GO:0005783//endoplasmic reticulum;GO:0016020//membrane	GO:0003824//catalytic activity	GO:0006629//lipid metabolic process;GO:0007275//multicellular organism development;GO:0008152//metabolic process;GO:0009058//biosynthetic process;GO:0009790//embryo development;GO:0009987//cellular process
LOC_Os02g38840	G6PDH	PREDICTED: glucose-6-phosphate 1-dehydrogenase, cytoplasmic isoform [Oryza sativa Japonica Group]	Metabolism;Metabolism;Metabolism;Metabolism;Metabolism	Global and overview maps;Global and overview maps;Global and overview maps;Metabolism of other amino acids;Carbohydrate metabolism	ko01100//Metabolic pathways;ko01110//Biosynthesis of secondary metabolites;ko01200//Carbon metabolism;ko00480//Glutathione metabolism;ko00030//Pentose phosphate pathway	K00036;K00036;K00036;K00036;K00036	GO:0005829//cytosol;GO:0005829//cytosol	GO:0003824//catalytic activity;GO:0003824//catalytic activity	GO:0005975//carbohydrate metabolic process;GO:0005975//carbohydrate metabolic process;GO:0006139//nucleobase-containing compound metabolic process;GO:0006139//nucleobase-containing compound metabolic process;GO:0008152//metabolic process;GO:0008152//metabolic process;GO:0009056//catabolic process;GO:0009056//catabolic process;GO:0009987//cellular process;GO:0009987//cellular process
LOC_Os02g39030	I-2	PREDICTED: histone H3.v1 [Oryza sativa Japonica Group]	-	-	-	-	GO:0005634//nucleus;GO:0005634//nucleus	GO:0030234//enzyme regulator activity;GO:0030234//enzyme regulator activity	GO:0008152//metabolic process;GO:0008152//metabolic process;GO:0009987//cellular process;GO:0009987//cellular process
LOC_Os02g40330	--	unnamed protein product [Oryza sativa Japonica Group]	-	-	-	-	-	-	-
LOC_Os02g40664	WAV3	Protein binding protein [Zea mays]	-	-	-	-	GO:0005886//plasma membrane	GO:0003824//catalytic activity;GO:0005488//binding	GO:0006464//cellular protein modification process;GO:0009058//biosynthetic process
LOC_Os02g41670	ZB8	PREDICTED: phenylalanine ammonia-lyase [Oryza sativa Japonica Group]	Metabolism;Metabolism;Metabolism;Metabolism	Global and overview maps;Global and overview maps;Biosynthesis of other secondary metabolites;Amino acid metabolism	ko01100//Metabolic pathways;ko01110//Biosynthesis of secondary metabolites;ko00940//Phenylpropanoid biosynthesis;ko00360//Phenylalanine metabolism	K10775;K10775;K10775;K10775	GO:0005737//cytoplasm	GO:0003824//catalytic activity	GO:0006950//response to stress;GO:0007275//multicellular organism development;GO:0008152//metabolic process;GO:0009056//catabolic process;GO:0009058//biosynthetic process;GO:0009628//response to abiotic stimulus;GO:0009987//cellular process;GO:0019748//secondary metabolic process
LOC_Os02g41680	ZB8	PREDICTED: phenylalanine ammonia-lyase [Oryza sativa Japonica Group]	Metabolism;Metabolism;Metabolism;Metabolism	Global and overview maps;Global and overview maps;Biosynthesis of other secondary metabolites;Amino acid metabolism	ko01100//Metabolic pathways;ko01110//Biosynthesis of secondary metabolites;ko00940//Phenylpropanoid biosynthesis;ko00360//Phenylalanine metabolism	K10775;K10775;K10775;K10775	GO:0005737//cytoplasm	GO:0003824//catalytic activity	GO:0006950//response to stress;GO:0007275//multicellular organism development;GO:0008152//metabolic process;GO:0009056//catabolic process;GO:0009058//biosynthetic process;GO:0009628//response to abiotic stimulus;GO:0009987//cellular process;GO:0019748//secondary metabolic process
LOC_Os02g41890	PSKR	PREDICTED: phytosulfokine receptor 1 [Oryza sativa Japonica Group]	-	-	-	-	GO:0005623//cell	GO:0000166//nucleotide binding;GO:0003824//catalytic activity;GO:0004871//signal transducer activity;GO:0004872//receptor activity;GO:0005488//binding;GO:0016301//kinase activity	GO:0006139//nucleobase-containing compound metabolic process;GO:0006464//cellular protein modification process;GO:0006950//response to stress;GO:0007165//signal transduction;GO:0009058//biosynthetic process
LOC_Os02g43700	At4g16820	PREDICTED: phospholipase A1-Ibeta2, chloroplastic [Oryza sativa Japonica Group]	-	-	-	-	GO:0009536//plastid	GO:0016787//hydrolase activity	GO:0006629//lipid metabolic process;GO:0008152//metabolic process
LOC_Os02g45380	DTX49	PREDICTED: protein DETOXIFICATION 49 [Oryza sativa Japonica Group]	-	-	-	-	GO:0016020//membrane	GO:0005215//transporter activity	GO:0006810//transport;GO:0009987//cellular process
LOC_Os02g45760	SCL8	PREDICTED: scarecrow-like protein 8 [Oryza sativa Japonica Group]	-	-	-	-	GO:0005634//nucleus;GO:0005737//cytoplasm	GO:0003700//transcription factor activity, sequence-specific DNA binding	GO:0006139//nucleobase-containing compound metabolic process;GO:0009058//biosynthetic process
LOC_Os02g46260	SCPL18	PREDICTED: serine carboxypeptidase-like 17 [Oryza sativa Japonica Group]	-	-	-	-	GO:0005623//cell;GO:0005623//cell;GO:0005623//cell;GO:0005623//cell;GO:0005623//cell;GO:0005623//cell	GO:0016740//transferase activity;GO:0016740//transferase activity;GO:0016740//transferase activity;GO:0016740//transferase activity;GO:0016740//transferase activity;GO:0016787//hydrolase activity;GO:0016787//hydrolase activity;GO:0016787//hydrolase activity;GO:0016787//hydrolase activity;GO:0016787//hydrolase activity;GO:0016787//hydrolase activity	GO:0019538//protein metabolic process;GO:0019538//protein metabolic process;GO:0019538//protein metabolic process;GO:0019538//protein metabolic process;GO:0019538//protein metabolic process;GO:0019538//protein metabolic process;GO:0019748//secondary metabolic process;GO:0019748//secondary metabolic process;GO:0019748//secondary metabolic process;GO:0019748//secondary metabolic process;GO:0019748/…
LOC_Os02g47350	TSC10B	PREDICTED: 3-dehydrosphinganine reductase TSC10A [Oryza sativa Japonica Group]	Metabolism;Metabolism	Global and overview maps;Lipid metabolism	ko01100//Metabolic pathways;ko00600//Sphingolipid metabolism	K04708;K04708	GO:0005623//cell	GO:0003824//catalytic activity;GO:0005488//binding	GO:0008152//metabolic process
LOC_Os02g47810	DOF5.6	PREDICTED: dof zinc finger protein DOF3.1 [Oryza sativa Japonica Group]	-	-	-	-	GO:0005634//nucleus	GO:0003677//DNA binding;GO:0003700//transcription factor activity, sequence-specific DNA binding	GO:0000003//reproduction;GO:0006139//nucleobase-containing compound metabolic process;GO:0008150//biological_process;GO:0009058//biosynthetic process;GO:0009790//embryo development;GO:0009791//post-embryonic development
LOC_Os02g48110	HSP70-17	PREDICTED: heat shock 70 kDa protein 17 [Oryza sativa Japonica Group]	Genetic Information Processing	Folding, sorting and degradation	ko04141//Protein processing in endoplasmic reticulum	K09486	GO:0005773//vacuole;GO:0009536//plastid;GO:0016020//membrane	GO:0000166//nucleotide binding	-
LOC_Os02g48210	LECRKS5	PREDICTED: probable L-type lectin-domain containing receptor kinase S.5 [Oryza sativa Japonica Group]	-	-	-	-	GO:0005623//cell	GO:0016301//kinase activity	GO:0006464//cellular protein modification process;GO:0008152//metabolic process;GO:0009987//cellular process
LOC_Os02g48640	--	PREDICTED: uncharacterized protein LOC4330531 [Oryza sativa Japonica Group]	-	-	-	-	GO:0005886//plasma membrane	-	GO:0008150//biological_process
LOC_Os02g48860	At5g10770	PREDICTED: protein ASPARTIC PROTEASE IN GUARD CELL 2 [Oryza sativa Japonica Group]	-	-	-	-	-	GO:0003677//DNA binding;GO:0016787//hydrolase activity	GO:0019538//protein metabolic process
LOC_Os02g50210	--	B-cell receptor-associated 31-like protein [Corchorus capsularis]	-	-	-	-	-	GO:0003674//molecular_function;GO:0005515//protein binding	GO:0006810//transport;GO:0009987//cellular process
LOC_Os02g50460	PUB21	PREDICTED: U-box domain-containing protein 21 [Oryza sativa Japonica Group]	-	-	-	-	GO:0005622//intracellular	GO:0003824//catalytic activity;GO:0005488//binding	GO:0006464//cellular protein modification process;GO:0008150//biological_process
LOC_Os02g50470	--	unknown protein [Oryza sativa Japonica Group]	-	-	-	-	-	-	-
LOC_Os02g50480	HK6	Os02g0738400 [Oryza sativa Japonica Group]	-	-	-	-	GO:0005886//plasma membrane	GO:0004871//signal transducer activity;GO:0004872//receptor activity;GO:0005515//protein binding;GO:0016301//kinase activity	GO:0006464//cellular protein modification process;GO:0006810//transport;GO:0006950//response to stress;GO:0007154//cell communication;GO:0007165//signal transduction;GO:0007275//multicellular organism development;GO:0008150//biological_process;GO:0009056//catabolic process;GO:0009607//response to biotic stimulus;GO:0009628//response to abiotic stimulus;GO:0009719//response to endogenous stimulus;…
LOC_Os02g50690	At5g55050	PREDICTED: GDSL esterase/lipase At1g71250 [Oryza sativa Japonica Group]	-	-	-	-	GO:0005623//cell;GO:0005623//cell	GO:0016787//hydrolase activity;GO:0016787//hydrolase activity	GO:0006629//lipid metabolic process;GO:0006629//lipid metabolic process;GO:0008152//metabolic process;GO:0008152//metabolic process
LOC_Os02g51370	CG31559	Glutaredoxin family protein [Zea mays]	-	-	-	-	GO:0005886//plasma membrane	GO:0003674//molecular_function;GO:0003824//catalytic activity	GO:0006464//cellular protein modification process;GO:0008152//metabolic process;GO:0009058//biosynthetic process;GO:0019725//cellular homeostasis
LOC_Os02g51930	UGT85A24	Os02g0755900, partial [Oryza sativa Japonica Group]	Metabolism;Metabolism	Global and overview maps;Global and overview maps	ko01100//Metabolic pathways;ko01110//Biosynthesis of secondary metabolites	K21374;K21374	GO:0005575//cellular_component	GO:0016740//transferase activity	GO:0008152//metabolic process
LOC_Os02g52380	--	PREDICTED: uncharacterized protein LOC9271812 [Oryza sativa Japonica Group]	-	-	-	-	GO:0005886//plasma membrane	GO:0005515//protein binding	GO:0008150//biological_process
LOC_Os02g52670	ERF110	PREDICTED: ethylene-responsive transcription factor ERF109 [Oryza sativa Japonica Group]	-	-	-	-	GO:0005634//nucleus	GO:0003677//DNA binding;GO:0003700//transcription factor activity, sequence-specific DNA binding	GO:0006139//nucleobase-containing compound metabolic process;GO:0006950//response to stress;GO:0008150//biological_process;GO:0009058//biosynthetic process;GO:0009607//response to biotic stimulus
LOC_Os02g53130	NAR-7	PREDICTED: nitrate reductase [NAD(P)H] [Oryza sativa Japonica Group]	Metabolism	Energy metabolism	ko00910//Nitrogen metabolism	K10534	GO:0005829//cytosol	GO:0003824//catalytic activity;GO:0005515//protein binding	GO:0008152//metabolic process;GO:0009058//biosynthetic process;GO:0009628//response to abiotic stimulus;GO:0009987//cellular process
LOC_Os02g55440	TMN11	PREDICTED: transmembrane 9 superfamily member 11 [Oryza sativa Japonica Group]	-	-	-	-	GO:0005794//Golgi apparatus;GO:0005794//Golgi apparatus;GO:0016020//membrane;GO:0016020//membrane	-	-
LOC_Os02g55970	At4g32285	PREDICTED: putative clathrin assembly protein At5g35200 [Oryza sativa Japonica Group]	-	-	-	-	GO:0005886//plasma membrane;GO:0005886//plasma membrane	GO:0005488//binding;GO:0005488//binding;GO:0005515//protein binding;GO:0005515//protein binding;GO:0008289//lipid binding;GO:0008289//lipid binding	GO:0006810//transport;GO:0006810//transport;GO:0009987//cellular process;GO:0009987//cellular process;GO:0016043//cellular component organization;GO:0016043//cellular component organization
LOC_Os02g56014	RPS30A	PREDICTED: 40S ribosomal protein S30 [Amborella trichopoda]	Genetic Information Processing	Translation	ko03010//Ribosome	K02983	GO:0005829//cytosol;GO:0005840//ribosome	GO:0005198//structural molecule activity	GO:0006412//translation
LOC_Os02g56270	EPSIN2	PREDICTED: clathrin interactor EPSIN 2 [Oryza sativa Japonica Group]	Cellular Processes	Transport and catabolism	ko04144//Endocytosis	K12471	GO:0005773//vacuole;GO:0005794//Golgi apparatus;GO:0005886//plasma membrane;GO:0016020//membrane	GO:0005488//binding;GO:0005515//protein binding;GO:0008289//lipid binding	-
LOC_Os02g56300	Os02g0806900	PREDICTED: long chain base biosynthesis protein 1b [Oryza sativa Japonica Group]	Metabolism;Metabolism	Global and overview maps;Lipid metabolism	ko01100//Metabolic pathways;ko00600//Sphingolipid metabolism	K00654;K00654	GO:0005783//endoplasmic reticulum	GO:0005515//protein binding;GO:0016740//transferase activity	GO:0006629//lipid metabolic process;GO:0008152//metabolic process;GO:0009058//biosynthetic process;GO:0009987//cellular process;GO:0016049//cell growth
LOC_Os02g56850	GRC2	PREDICTED: glutathione reductase, cytosolic [Oryza sativa Japonica Group]	Metabolism	Metabolism of other amino acids	ko00480//Glutathione metabolism	K00383	GO:0005777//peroxisome;GO:0005777//peroxisome;GO:0005777//peroxisome;GO:0005777//peroxisome	GO:0000166//nucleotide binding;GO:0000166//nucleotide binding;GO:0000166//nucleotide binding;GO:0000166//nucleotide binding;GO:0003824//catalytic activity;GO:0003824//catalytic activity;GO:0003824//catalytic activity;GO:0003824//catalytic activity;GO:0005488//binding;GO:0005488//binding;GO:0005488//binding;GO:0005488//binding	GO:0008152//metabolic process;GO:0008152//metabolic process;GO:0008152//metabolic process;GO:0008152//metabolic process;GO:0009987//cellular process;GO:0009987//cellular process;GO:0009987//cellular process;GO:0009987//cellular process;GO:0019725//cellular homeostasis;GO:0019725//cellular homeostasis;GO:0019725//cellular homeostasis;GO:0019725//cellular homeostasis
LOC_Os02g56960	RPL23A	Os03g0139100, partial [Oryza sativa Japonica Group]	Genetic Information Processing	Translation	ko03010//Ribosome	K02894	GO:0005840//ribosome	GO:0005198//structural molecule activity	GO:0006412//translation
LOC_Os02g57400	LPA1	mutant low phytic acid protein 1 [Oryza sativa Japonica Group]	-	-	-	-	-	-	-
LOC_Os03g01300	AZI1	PREDICTED: cortical cell-delineating protein [Oryza sativa Japonica Group]	-	-	-	-	GO:0005575//cellular_component	GO:0008289//lipid binding	GO:0006810//transport;GO:0006950//response to stress;GO:0009607//response to biotic stimulus
LOC_Os03g01320	EARLI1	qLTG-3-1 [Oryza sativa Japonica Group]	-	-	-	-	-	-	-
LOC_Os03g01990	--	peptidoglycan-binding LysM domain-containing protein [Zea mays]	-	-	-	-	-	GO:0003674//molecular_function	GO:0009056//catabolic process
LOC_Os03g02150	ALPHAC-AD	PREDICTED: AP-2 complex subunit alpha-2 [Oryza sativa Japonica Group]	Cellular Processes	Transport and catabolism	ko04144//Endocytosis	K11824	GO:0005886//plasma membrane;GO:0005886//plasma membrane	GO:0005215//transporter activity;GO:0005215//transporter activity;GO:0005488//binding;GO:0005488//binding;GO:0005515//protein binding;GO:0005515//protein binding	GO:0006810//transport;GO:0006810//transport;GO:0009987//cellular process;GO:0009987//cellular process
LOC_Os03g02330	At2g46620	PREDICTED: AAA-ATPase At2g46620 [Oryza sativa Japonica Group]	-	-	-	-	GO:0005623//cell	GO:0000166//nucleotide binding;GO:0016787//hydrolase activity	GO:0006139//nucleobase-containing compound metabolic process;GO:0008152//metabolic process;GO:0009056//catabolic process
LOC_Os03g03290	At5g24010	PREDICTED: probable receptor-like protein kinase At5g24010 [Oryza sativa Japonica Group]	-	-	-	-	-	GO:0016740//transferase activity	GO:0008150//biological_process;GO:0008152//metabolic process
LOC_Os03g03910	CAT1	PREDICTED: catalase-1 [Oryza sativa Japonica Group]	Metabolism;Metabolism;Environmental Information Processing;Cellular Processes;Metabolism;Metabolism	Global and overview maps;Global and overview maps;Signal transduction;Transport and catabolism;Carbohydrate metabolism;Amino acid metabolism	ko01110//Biosynthesis of secondary metabolites;ko01200//Carbon metabolism;ko04016//MAPK signaling pathway - plant;ko04146//Peroxisome;ko00630//Glyoxylate and dicarboxylate metabolism;ko00380//Tryptophan metabolism	K03781;K03781;K03781;K03781;K03781;K03781	GO:0005739//mitochondrion;GO:0005777//peroxisome;GO:0005829//cytosol;GO:0005840//ribosome;GO:0009536//plastid	GO:0003824//catalytic activity;GO:0005488//binding;GO:0005515//protein binding	GO:0006950//response to stress;GO:0007154//cell communication;GO:0008152//metabolic process;GO:0008219//cell death;GO:0009056//catabolic process;GO:0009628//response to abiotic stimulus;GO:0009987//cellular process;GO:0009991//response to extracellular stimulus;GO:0019725//cellular homeostasis
LOC_Os03g04590	RPL23A	Os03g0139100, partial [Oryza sativa Japonica Group]	Genetic Information Processing	Translation	ko03010//Ribosome	K02894	GO:0005840//ribosome;GO:0005840//ribosome;GO:0005840//ribosome	GO:0005198//structural molecule activity;GO:0005198//structural molecule activity;GO:0005198//structural molecule activity	GO:0006412//translation;GO:0006412//translation;GO:0006412//translation
LOC_Os03g05730	CDC48	PREDICTED: cell division cycle protein 48 homolog [Oryza sativa Japonica Group]	Genetic Information Processing	Folding, sorting and degradation	ko04141//Protein processing in endoplasmic reticulum	K13525	GO:0005618//cell wall;GO:0005829//cytosol	GO:0005515//protein binding;GO:0016787//hydrolase activity	GO:0006139//nucleobase-containing compound metabolic process;GO:0009056//catabolic process
LOC_Os03g07430	PBL3	PREDICTED: protein kinase 2B, chloroplastic isoform X1 [Oryza sativa Japonica Group]	-	-	-	-	GO:0005634//nucleus;GO:0005634//nucleus;GO:0005634//nucleus;GO:0005634//nucleus;GO:0005634//nucleus;GO:0005737//cytoplasm;GO:0005737//cytoplasm;GO:0005737//cytoplasm;GO:0005737//cytoplasm;GO:0005737//cytoplasm;GO:0005886//plasma membrane;GO:0005886//plasma membrane;GO:0005886//plasma membrane;GO:0005886//plasma membrane;GO:0005886//plasma membrane	GO:0000166//nucleotide binding;GO:0000166//nucleotide binding;GO:0000166//nucleotide binding;GO:0000166//nucleotide binding;GO:0000166//nucleotide binding;GO:0005515//protein binding;GO:0005515//protein binding;GO:0005515//protein binding;GO:0005515//protein binding;GO:0005515//protein binding;GO:0016301//kinase activity;GO:0016301//kinase activity;GO:0016301//kinase activity;GO:0016301//kinase a…	GO:0006464//cellular protein modification process;GO:0006464//cellular protein modification process;GO:0006464//cellular protein modification process;GO:0006464//cellular protein modification process;GO:0006464//cellular protein modification process;GO:0008152//metabolic process;GO:0008152//metabolic process;GO:0008152//metabolic process;GO:0008152//metabolic process;GO:0008152//metabolic process…
LOC_Os03g09140	RABH1E	PREDICTED: ras-related protein RABH1e [Oryza sativa Japonica Group]	-	-	-	-	GO:0005575//cellular_component;GO:0005623//cell;GO:0005773//vacuole;GO:0005794//Golgi apparatus;GO:0005829//cytosol;GO:0005886//plasma membrane;GO:0016020//membrane	GO:0000166//nucleotide binding;GO:0000166//nucleotide binding;GO:0005515//protein binding	GO:0006810//transport;GO:0006810//transport;GO:0007165//signal transduction;GO:0009987//cellular process
LOC_Os03g09900	At3g25290	PREDICTED: cytochrome b561 and DOMON domain-containing protein At3g25290 [Oryza sativa Japonica Group]	-	-	-	-	GO:0016020//membrane	-	GO:0007275//multicellular organism development
LOC_Os03g10640	ACA2	PREDICTED: calcium-transporting ATPase 2, plasma membrane-type [Oryza sativa Japonica Group]	-	-	-	-	GO:0005783//endoplasmic reticulum;GO:0005886//plasma membrane;GO:0016020//membrane	GO:0005215//transporter activity;GO:0005515//protein binding;GO:0016787//hydrolase activity	GO:0006139//nucleobase-containing compound metabolic process;GO:0006810//transport;GO:0009056//catabolic process;GO:0009987//cellular process
LOC_Os03g11440	sec61a	PREDICTED: protein transport protein Sec61 subunit alpha-like isoform X1 [Oryza brachyantha]	Genetic Information Processing;Cellular Processes;Genetic Information Processing	Folding, sorting and degradation;Transport and catabolism;Folding, sorting and degradation	ko04141//Protein processing in endoplasmic reticulum;ko04145//Phagosome;ko03060//Protein export	K10956;K10956;K10956	GO:0016020//membrane	GO:0005215//transporter activity	GO:0006810//transport;GO:0009987//cellular process
LOC_Os03g11900	MST4	PREDICTED: sugar transport protein 13 [Oryza sativa Japonica Group]	-	-	-	-	GO:0005575//cellular_component;GO:0005886//plasma membrane;GO:0016020//membrane	GO:0005215//transporter activity	GO:0006810//transport;GO:0008152//metabolic process;GO:0009987//cellular process
LOC_Os03g12110	HMT-1	PREDICTED: homocysteine S-methyltransferase 1 [Oryza sativa Japonica Group]	Metabolism;Metabolism;Metabolism	Global and overview maps;Global and overview maps;Amino acid metabolism	ko01100//Metabolic pathways;ko01110//Biosynthesis of secondary metabolites;ko00270//Cysteine and methionine metabolism	K00547;K00547;K00547	-	GO:0016740//transferase activity;GO:0016740//transferase activity	GO:0008152//metabolic process;GO:0008152//metabolic process;GO:0009058//biosynthetic process;GO:0009058//biosynthetic process;GO:0009987//cellular process;GO:0009987//cellular process
LOC_Os03g13380	TMN3	PREDICTED: transmembrane 9 superfamily member 3 [Oryza sativa Japonica Group]	-	-	-	-	GO:0005794//Golgi apparatus;GO:0016020//membrane	-	GO:0006810//transport
LOC_Os03g13740	PUB21	PREDICTED: U-box domain-containing protein 21 [Oryza sativa Japonica Group]	-	-	-	-	GO:0005622//intracellular	GO:0003824//catalytic activity;GO:0005488//binding	GO:0006464//cellular protein modification process;GO:0008150//biological_process
LOC_Os03g16910	--	SLT1 protein [Zea mays]	-	-	-	-	-	GO:0003674//molecular_function;GO:0003674//molecular_function	GO:0006950//response to stress;GO:0006950//response to stress;GO:0009628//response to abiotic stimulus;GO:0009628//response to abiotic stimulus
LOC_Os03g17690	APX1	PREDICTED: L-ascorbate peroxidase 1, cytosolic [Oryza sativa Japonica Group]	Metabolism;Metabolism	Metabolism of other amino acids;Carbohydrate metabolism	ko00480//Glutathione metabolism;ko00053//Ascorbate and aldarate metabolism	K00434;K00434	GO:0005575//cellular_component;GO:0005575//cellular_component;GO:0005618//cell wall;GO:0005618//cell wall;GO:0005829//cytosol;GO:0005829//cytosol;GO:0005886//plasma membrane;GO:0005886//plasma membrane;GO:0009536//plastid;GO:0009536//plastid	GO:0003824//catalytic activity;GO:0003824//catalytic activity;GO:0005515//protein binding;GO:0005515//protein binding	GO:0000003//reproduction;GO:0000003//reproduction;GO:0006950//response to stress;GO:0006950//response to stress;GO:0008150//biological_process;GO:0008150//biological_process;GO:0008152//metabolic process;GO:0008152//metabolic process;GO:0009056//catabolic process;GO:0009056//catabolic process;GO:0009628//response to abiotic stimulus;GO:0009628//response to abiotic stimulus;GO:0009790//embryo deve…
LOC_Os03g17740	At3g11320	PREDICTED: probable sugar phosphate/phosphate translocator At3g11320 [Oryza sativa Japonica Group]	-	-	-	-	-	GO:0005215//transporter activity	GO:0006810//transport;GO:0009987//cellular process
LOC_Os03g17810	LBD1	PREDICTED: LOB domain-containing protein 1 [Oryza sativa Japonica Group]	-	-	-	-	GO:0005739//mitochondrion	-	GO:0008150//biological_process
LOC_Os03g18070	FAD7	PREDICTED: omega-3 fatty acid desaturase, endoplasmic reticulum [Oryza sativa Japonica Group]	-	-	-	-	GO:0009536//plastid	GO:0003824//catalytic activity	GO:0006629//lipid metabolic process;GO:0008152//metabolic process;GO:0009058//biosynthetic process;GO:0009628//response to abiotic stimulus;GO:0009987//cellular process
LOC_Os03g18820	XXT1	PREDICTED: probable xyloglucan 6-xylosyltransferase 1 [Oryza sativa Japonica Group]	-	-	-	-	GO:0005739//mitochondrion;GO:0005739//mitochondrion;GO:0016020//membrane;GO:0016020//membrane	GO:0016740//transferase activity;GO:0016740//transferase activity	GO:0005975//carbohydrate metabolic process;GO:0005975//carbohydrate metabolic process;GO:0007275//multicellular organism development;GO:0007275//multicellular organism development;GO:0008152//metabolic process;GO:0008152//metabolic process;GO:0009058//biosynthetic process;GO:0009058//biosynthetic process;GO:0009653//anatomical structure morphogenesis;GO:0009653//anatomical structure morphogenesis…
LOC_Os03g18850	PR1	PREDICTED: pathogenesis-related protein 1 [Oryza sativa Japonica Group]	-	-	-	-	-	GO:0003674//molecular_function;GO:0005515//protein binding	GO:0008150//biological_process
LOC_Os03g20949	ALA1	PREDICTED: phospholipid-transporting ATPase 1 [Oryza sativa Japonica Group]	-	-	-	-	GO:0005886//plasma membrane;GO:0005886//plasma membrane	GO:0005215//transporter activity;GO:0005215//transporter activity;GO:0005515//protein binding;GO:0005515//protein binding;GO:0016787//hydrolase activity;GO:0016787//hydrolase activity	GO:0006139//nucleobase-containing compound metabolic process;GO:0006139//nucleobase-containing compound metabolic process;GO:0006810//transport;GO:0006810//transport;GO:0008152//metabolic process;GO:0008152//metabolic process;GO:0009056//catabolic process;GO:0009056//catabolic process;GO:0009058//biosynthetic process;GO:0009058//biosynthetic process;GO:0009987//cellular process;GO:0009987//cellul…
LOC_Os03g20970	ALA1	PREDICTED: phospholipid-transporting ATPase 1 [Oryza sativa Japonica Group]	-	-	-	-	GO:0005886//plasma membrane;GO:0005886//plasma membrane	GO:0005215//transporter activity;GO:0005215//transporter activity;GO:0005515//protein binding;GO:0005515//protein binding;GO:0016787//hydrolase activity;GO:0016787//hydrolase activity	GO:0006139//nucleobase-containing compound metabolic process;GO:0006139//nucleobase-containing compound metabolic process;GO:0006810//transport;GO:0006810//transport;GO:0008152//metabolic process;GO:0008152//metabolic process;GO:0009056//catabolic process;GO:0009056//catabolic process;GO:0009058//biosynthetic process;GO:0009058//biosynthetic process;GO:0009987//cellular process;GO:0009987//cellul…
LOC_Os03g21640	EDR4	Os03g0334200, partial [Oryza sativa Japonica Group]	-	-	-	-	-	GO:0003674//molecular_function;GO:0003674//molecular_function;GO:0005515//protein binding;GO:0005515//protein binding	GO:0008150//biological_process;GO:0008150//biological_process
LOC_Os03g21720	VSR2	PREDICTED: vacuolar-sorting receptor 1 [Oryza sativa Japonica Group]	-	-	-	-	GO:0005794//Golgi apparatus;GO:0005886//plasma membrane	GO:0005488//binding;GO:0005515//protein binding	GO:0006810//transport;GO:0009987//cellular process
LOC_Os03g27230	DAHPS1	PREDICTED: phospho-2-dehydro-3-deoxyheptonate aldolase 1, chloroplastic [Oryza sativa Japonica Group]	Metabolism;Metabolism;Metabolism;Metabolism	Global and overview maps;Global and overview maps;Global and overview maps;Amino acid metabolism	ko01100//Metabolic pathways;ko01110//Biosynthesis of secondary metabolites;ko01230//Biosynthesis of amino acids;ko00400//Phenylalanine, tyrosine and tryptophan biosynthesis	K01626;K01626;K01626;K01626	GO:0016020//membrane	GO:0016740//transferase activity	GO:0008152//metabolic process;GO:0009058//biosynthetic process;GO:0009987//cellular process
LOC_Os03g28330	SUS1	PREDICTED: sucrose synthase 1 [Oryza sativa Japonica Group]	Metabolism;Metabolism	Global and overview maps;Carbohydrate metabolism	ko01100//Metabolic pathways;ko00500//Starch and sucrose metabolism	K00695;K00695	GO:0005773//vacuole;GO:0005773//vacuole;GO:0005773//vacuole;GO:0005773//vacuole;GO:0005773//vacuole;GO:0005829//cytosol;GO:0005829//cytosol;GO:0005829//cytosol;GO:0005829//cytosol;GO:0005829//cytosol;GO:0005886//plasma membrane;GO:0005886//plasma membrane;GO:0005886//plasma membrane;GO:0005886//plasma membrane;GO:0005886//plasma membrane;GO:0016020//membrane;GO:0016020//membrane;GO:0016020//membr…	GO:0016740//transferase activity;GO:0016740//transferase activity;GO:0016740//transferase activity;GO:0016740//transferase activity;GO:0016740//transferase activity	GO:0005975//carbohydrate metabolic process;GO:0005975//carbohydrate metabolic process;GO:0005975//carbohydrate metabolic process;GO:0005975//carbohydrate metabolic process;GO:0005975//carbohydrate metabolic process;GO:0008152//metabolic process;GO:0008152//metabolic process;GO:0008152//metabolic process;GO:0008152//metabolic process;GO:0008152//metabolic process;GO:0009058//biosynthetic process;G…
LOC_Os03g29410	RIPK	PREDICTED: serine/threonine-protein kinase At5g01020 isoform X1 [Oryza sativa Japonica Group]	-	-	-	-	GO:0005575//cellular_component	GO:0016301//kinase activity	GO:0006950//response to stress;GO:0008152//metabolic process;GO:0009607//response to biotic stimulus;GO:0009987//cellular process
LOC_Os03g36650	CRK29	PREDICTED: cysteine-rich repeat secretory protein 38 [Oryza sativa Japonica Group]	-	-	-	-	GO:0005618//cell wall;GO:0005773//vacuole	GO:0003674//molecular_function	GO:0009719//response to endogenous stimulus
LOC_Os03g36730	OST3	PREDICTED: probable dolichyl-diphosphooligosaccharide--protein glycosyltransferase subunit 3 [Oryza sativa Japonica Group]	Metabolism;Genetic Information Processing;Metabolism	Global and overview maps;Folding, sorting and degradation;Glycan biosynthesis and metabolism	ko01100//Metabolic pathways;ko04141//Protein processing in endoplasmic reticulum;ko00510//N-Glycan biosynthesis	K12669;K12669;K12669	GO:0005783//endoplasmic reticulum;GO:0005886//plasma membrane;GO:0009536//plastid	GO:0005215//transporter activity	GO:0006810//transport;GO:0008150//biological_process;GO:0009987//cellular process
LOC_Os03g38590	SCAMP4	PREDICTED: secretory carrier-associated membrane protein 4 [Oryza sativa Japonica Group]	-	-	-	-	GO:0005886//plasma membrane;GO:0005886//plasma membrane;GO:0016020//membrane	GO:0005215//transporter activity;GO:0005215//transporter activity	GO:0006810//transport;GO:0006810//transport;GO:0009987//cellular process;GO:0009987//cellular process
LOC_Os03g38970	PALD1	PREDICTED: paladin [Oryza sativa Japonica Group]	-	-	-	-	GO:0005829//cytosol	-	-
LOC_Os03g40270	UAM1	PREDICTED: UDP-arabinopyranose mutase 1 [Oryza sativa Japonica Group]	Metabolism	Carbohydrate metabolism	ko00520//Amino sugar and nucleotide sugar metabolism	K13379	GO:0005618//cell wall;GO:0005794//Golgi apparatus;GO:0005829//cytosol;GO:0005840//ribosome;GO:0016020//membrane	GO:0003824//catalytic activity;GO:0005515//protein binding	GO:0005975//carbohydrate metabolic process;GO:0006139//nucleobase-containing compound metabolic process;GO:0006950//response to stress;GO:0007275//multicellular organism development;GO:0008150//biological_process;GO:0008152//metabolic process;GO:0009628//response to abiotic stimulus;GO:0009987//cellular process
LOC_Os03g40670	GDPD6	PREDICTED: glycerophosphodiester phosphodiesterase GDPD6 [Oryza sativa Japonica Group]	Metabolism	Lipid metabolism	ko00564//Glycerophospholipid metabolism	K01126	GO:0005623//cell	GO:0016787//hydrolase activity	GO:0005975//carbohydrate metabolic process;GO:0006629//lipid metabolic process;GO:0009987//cellular process
LOC_Os03g42110	Os03g0617900	PREDICTED: probable N-acetyl-gamma-glutamyl-phosphate reductase, chloroplastic [Oryza sativa Japonica Group]	Metabolism;Metabolism;Metabolism;Metabolism;Metabolism	Global and overview maps;Global and overview maps;Global and overview maps;Global and overview maps;Amino acid metabolism	ko01100//Metabolic pathways;ko01110//Biosynthesis of secondary metabolites;ko01230//Biosynthesis of amino acids;ko01210//2-Oxocarboxylic acid metabolism;ko00220//Arginine biosynthesis	K00145;K00145;K00145;K00145;K00145	GO:0005730//nucleolus;GO:0009536//plastid;GO:0016020//membrane	GO:0003824//catalytic activity;GO:0005488//binding;GO:0005515//protein binding	GO:0008150//biological_process;GO:0008152//metabolic process;GO:0009987//cellular process
LOC_Os03g43770	--	PREDICTED: F-box/LRR-repeat protein At3g48880-like [Setaria italica]	-	-	-	-	-	-	-
LOC_Os03g45850	SAUR71	PREDICTED: auxin-responsive protein SAUR72-like [Oryza sativa Japonica Group]	-	-	-	-	-	GO:0003674//molecular_function	GO:0009719//response to endogenous stimulus
LOC_Os03g45960	Zlp	Os03g0661600, partial [Oryza sativa Japonica Group]	-	-	-	-	GO:0005623//cell	-	GO:0006950//response to stress;GO:0009607//response to biotic stimulus;GO:0009628//response to abiotic stimulus
LOC_Os03g46910	PKP1	PREDICTED: plastidial pyruvate kinase 1, chloroplastic [Oryza sativa Japonica Group]	Metabolism;Metabolism;Metabolism;Metabolism;Metabolism;Metabolism;Metabolism	Global and overview maps;Global and overview maps;Nucleotide metabolism;Global and overview maps;Global and overview maps;Carbohydrate metabolism;Carbohydrate metabolism	ko01100//Metabolic pathways;ko01110//Biosynthesis of secondary metabolites;ko00230//Purine metabolism;ko01200//Carbon metabolism;ko01230//Biosynthesis of amino acids;ko00010//Glycolysis / Gluconeogenesis;ko00620//Pyruvate metabolism	K00873;K00873;K00873;K00873;K00873;K00873;K00873	GO:0009536//plastid	GO:0016301//kinase activity	GO:0005975//carbohydrate metabolic process;GO:0006091//generation of precursor metabolites and energy;GO:0006629//lipid metabolic process;GO:0008150//biological_process;GO:0008152//metabolic process;GO:0009056//catabolic process;GO:0009987//cellular process
LOC_Os03g47034	--	Os03g0673100 [Oryza sativa Japonica Group]	-	-	-	-	-	-	-
LOC_Os03g48180	NPF2.11	PREDICTED: protein NRT1/ PTR FAMILY 2.11 [Oryza sativa Japonica Group]	-	-	-	-	GO:0005575//cellular_component;GO:0005886//plasma membrane;GO:0016020//membrane	GO:0005215//transporter activity	GO:0006810//transport;GO:0009628//response to abiotic stimulus
LOC_Os03g48540	HIPL1	PREDICTED: HIPL1 protein [Oryza sativa Japonica Group]	-	-	-	-	GO:0005886//plasma membrane;GO:0016020//membrane	GO:0003824//catalytic activity	GO:0008150//biological_process;GO:0008152//metabolic process
LOC_Os03g49270	--	expressed protein [Oryza sativa Japonica Group]	-	-	-	-	-	-	-
LOC_Os03g49600	BGLU7	PREDICTED: beta-glucosidase 7 [Oryza sativa Japonica Group]	Metabolism;Metabolism;Metabolism;Metabolism;Metabolism	Global and overview maps;Global and overview maps;Biosynthesis of other secondary metabolites;Carbohydrate metabolism;Metabolism of other amino acids	ko01100//Metabolic pathways;ko01110//Biosynthesis of secondary metabolites;ko00940//Phenylpropanoid biosynthesis;ko00500//Starch and sucrose metabolism;ko00460//Cyanoamino acid metabolism	K05350;K05350;K05350;K05350;K05350	GO:0005618//cell wall;GO:0005618//cell wall;GO:0005618//cell wall;GO:0005618//cell wall;GO:0005618//cell wall;GO:0005829//cytosol;GO:0005829//cytosol;GO:0005829//cytosol;GO:0005829//cytosol;GO:0005829//cytosol;GO:0005840//ribosome;GO:0005840//ribosome;GO:0005840//ribosome;GO:0005840//ribosome;GO:0005840//ribosome	GO:0016787//hydrolase activity;GO:0016787//hydrolase activity;GO:0016787//hydrolase activity;GO:0016787//hydrolase activity;GO:0016787//hydrolase activity	GO:0005975//carbohydrate metabolic process;GO:0005975//carbohydrate metabolic process;GO:0005975//carbohydrate metabolic process;GO:0005975//carbohydrate metabolic process;GO:0005975//carbohydrate metabolic process;GO:0008152//metabolic process;GO:0008152//metabolic process;GO:0008152//metabolic process;GO:0008152//metabolic process;GO:0008152//metabolic process
LOC_Os03g50520	DRP1C	PREDICTED: dynamin-related protein 1C [Oryza sativa Japonica Group]	Cellular Processes	Transport and catabolism	ko04144//Endocytosis	K01528	GO:0005575//cellular_component;GO:0005575//cellular_component;GO:0005737//cytoplasm;GO:0005737//cytoplasm;GO:0005886//plasma membrane;GO:0005886//plasma membrane;GO:0016020//membrane;GO:0016020//membrane	GO:0000166//nucleotide binding;GO:0000166//nucleotide binding;GO:0016787//hydrolase activity;GO:0016787//hydrolase activity	GO:0006139//nucleobase-containing compound metabolic process;GO:0006139//nucleobase-containing compound metabolic process;GO:0007275//multicellular organism development;GO:0007275//multicellular organism development;GO:0009056//catabolic process;GO:0009056//catabolic process;GO:0009987//cellular process;GO:0009987//cellular process;GO:0016043//cellular component organization;GO:0016043//cellular …
LOC_Os03g55800	CYP74A1	PREDICTED: allene oxide synthase 1, chloroplastic [Oryza sativa Japonica Group]	Metabolism;Metabolism;Metabolism	Global and overview maps;Global and overview maps;Lipid metabolism	ko01100//Metabolic pathways;ko01110//Biosynthesis of secondary metabolites;ko00592//alpha-Linolenic acid metabolism	K01723;K01723;K01723	GO:0005739//mitochondrion;GO:0009536//plastid;GO:0009579//thylakoid;GO:0016020//membrane	GO:0003824//catalytic activity;GO:0019825//oxygen binding	GO:0006629//lipid metabolic process;GO:0006950//response to stress;GO:0009058//biosynthetic process;GO:0009607//response to biotic stimulus;GO:0009719//response to endogenous stimulus;GO:0009987//cellular process
LOC_Os03g58110	LRX6	PREDICTED: leucine-rich repeat extensin-like protein 6 [Oryza sativa Japonica Group]	-	-	-	-	GO:0005575//cellular_component;GO:0005618//cell wall	GO:0005198//structural molecule activity;GO:0005515//protein binding	-
LOC_Os03g60370	mipp1	PREDICTED: multiple inositol polyphosphate phosphatase 1 [Oryza sativa Japonica Group]	Metabolism;Metabolism;Metabolism	Global and overview maps;Carbohydrate metabolism;Carbohydrate metabolism	ko01100//Metabolic pathways;ko00010//Glycolysis / Gluconeogenesis;ko00562//Inositol phosphate metabolism	K03103;K03103;K03103	GO:0005773//vacuole;GO:0016020//membrane	GO:0016787//hydrolase activity	GO:0008150//biological_process;GO:0008152//metabolic process;GO:0009987//cellular process
LOC_Os03g60650	XB15	PREDICTED: protein phosphatase 2C 35 [Oryza sativa Japonica Group]	-	-	-	-	GO:0005886//plasma membrane	GO:0003824//catalytic activity;GO:0016787//hydrolase activity	GO:0006464//cellular protein modification process;GO:0007275//multicellular organism development;GO:0008152//metabolic process;GO:0009058//biosynthetic process;GO:0009987//cellular process
LOC_Os03g61270	MAN3	PREDICTED: mannan endo-1,4-beta-mannosidase 3 [Oryza sativa Japonica Group]	Metabolism	Carbohydrate metabolism	ko00051//Fructose and mannose metabolism	K19355	GO:0005623//cell	GO:0003824//catalytic activity;GO:0005488//binding;GO:0016787//hydrolase activity	GO:0005975//carbohydrate metabolic process;GO:0008152//metabolic process
LOC_Os03g62180	At1g34300	PREDICTED: G-type lectin S-receptor-like serine/threonine-protein kinase At1g34300 [Oryza sativa Japonica Group]	-	-	-	-	GO:0005886//plasma membrane;GO:0005886//plasma membrane;GO:0005886//plasma membrane	GO:0000166//nucleotide binding;GO:0000166//nucleotide binding;GO:0000166//nucleotide binding;GO:0005515//protein binding;GO:0005515//protein binding;GO:0005515//protein binding;GO:0016301//kinase activity;GO:0016301//kinase activity;GO:0016301//kinase activity;GO:0030246//carbohydrate binding;GO:0030246//carbohydrate binding;GO:0030246//carbohydrate binding	GO:0006464//cellular protein modification process;GO:0006464//cellular protein modification process;GO:0006464//cellular protein modification process;GO:0008152//metabolic process;GO:0008152//metabolic process;GO:0008152//metabolic process;GO:0009987//cellular process;GO:0009987//cellular process;GO:0009987//cellular process
LOC_Os03g62650	Os03g0843600	PREDICTED: probable ion channel CASTOR isoform X1 [Oryza sativa Japonica Group]	-	-	-	-	-	-	-
LOC_Os03g63270	At4g15970	Os03g0849800, partial [Oryza sativa Japonica Group]	-	-	-	-	GO:0005575//cellular_component	GO:0003674//molecular_function	GO:0008150//biological_process
LOC_Os04g01280	Os04g0103100	PREDICTED: probable glucuronosyltransferase Os04g0103100 [Oryza sativa Japonica Group]	-	-	-	-	GO:0005794//Golgi apparatus	GO:0016740//transferase activity	GO:0005975//carbohydrate metabolic process;GO:0006464//cellular protein modification process;GO:0009058//biosynthetic process;GO:0009987//cellular process
LOC_Os04g02910	--	H0716A07.8 [Oryza sativa Indica Group]	-	-	-	-	GO:0005773//vacuole;GO:0005773//vacuole;GO:0005773//vacuole	GO:0003674//molecular_function;GO:0003674//molecular_function;GO:0003674//molecular_function	GO:0008150//biological_process;GO:0008150//biological_process;GO:0008150//biological_process
LOC_Os04g06520	--	OSJNBa0057M08.27 [Oryza sativa Japonica Group]	-	-	-	-	-	-	-
LOC_Os04g11820	ABCG28	PREDICTED: ABC transporter G family member 28 [Oryza sativa Japonica Group]	-	-	-	-	-	GO:0005215//transporter activity;GO:0016787//hydrolase activity	GO:0006139//nucleobase-containing compound metabolic process;GO:0006810//transport;GO:0009056//catabolic process;GO:0009987//cellular process
LOC_Os04g23580	GLCAT14A	PREDICTED: beta-glucuronosyltransferase GlcAT14A [Oryza sativa Japonica Group]	-	-	-	-	GO:0005623//cell;GO:0016020//membrane	GO:0016740//transferase activity	GO:0005975//carbohydrate metabolic process;GO:0009058//biosynthetic process
LOC_Os04g32920	HAK1	OSJNBb0012E08.7 [Oryza sativa Japonica Group]	-	-	-	-	GO:0016020//membrane;GO:0016020//membrane;GO:0016020//membrane;GO:0016020//membrane;GO:0016020//membrane	GO:0005215//transporter activity;GO:0005215//transporter activity;GO:0005215//transporter activity;GO:0005215//transporter activity;GO:0005215//transporter activity	GO:0006810//transport;GO:0006810//transport;GO:0006810//transport;GO:0006810//transport;GO:0006810//transport;GO:0009987//cellular process;GO:0009987//cellular process;GO:0009987//cellular process;GO:0009987//cellular process;GO:0009987//cellular process
LOC_Os04g33240	Os04g0179200	PREDICTED: momilactone A synthase-like [Oryza sativa Japonica Group]	-	-	-	-	GO:0005575//cellular_component	GO:0003824//catalytic activity;GO:0005488//binding	GO:0008152//metabolic process
LOC_Os04g33390	ADT6	PREDICTED: arogenate dehydratase/prephenate dehydratase 6, chloroplastic [Oryza sativa Japonica Group]	Metabolism;Metabolism;Metabolism;Metabolism	Global and overview maps;Global and overview maps;Global and overview maps;Amino acid metabolism	ko01100//Metabolic pathways;ko01110//Biosynthesis of secondary metabolites;ko01230//Biosynthesis of amino acids;ko00400//Phenylalanine, tyrosine and tryptophan biosynthesis	K05359;K05359;K05359;K05359	GO:0009536//plastid	GO:0003824//catalytic activity	GO:0008152//metabolic process;GO:0009058//biosynthetic process;GO:0009987//cellular process
LOC_Os04g35540	BAT1	PREDICTED: amino-acid permease BAT1 homolog [Oryza sativa Japonica Group]	-	-	-	-	GO:0016020//membrane	GO:0005215//transporter activity	GO:0006810//transport;GO:0009987//cellular process
LOC_Os04g36040	NPF4.4	PREDICTED: protein NRT1/ PTR FAMILY 4.4 [Oryza sativa Japonica Group]	-	-	-	-	GO:0005886//plasma membrane;GO:0016020//membrane	GO:0005215//transporter activity	GO:0006810//transport;GO:0009607//response to biotic stimulus
LOC_Os04g37670	At3g27390	PREDICTED: uncharacterized membrane protein At3g27390 [Oryza sativa Japonica Group]	-	-	-	-	GO:0005623//cell	GO:0003674//molecular_function	GO:0008150//biological_process
LOC_Os04g38480	SERK2	PREDICTED: somatic embryogenesis receptor kinase 1 [Oryza sativa Japonica Group]	-	-	-	-	GO:0005575//cellular_component;GO:0005886//plasma membrane;GO:0005886//plasma membrane	GO:0004871//signal transducer activity;GO:0004872//receptor activity;GO:0005102//receptor binding;GO:0005102//receptor binding;GO:0005515//protein binding;GO:0016301//kinase activity;GO:0016301//kinase activity	GO:0000003//reproduction;GO:0006464//cellular protein modification process;GO:0006464//cellular protein modification process;GO:0007049//cell cycle;GO:0007049//cell cycle;GO:0007165//signal transduction;GO:0007275//multicellular organism development;GO:0007275//multicellular organism development;GO:0008152//metabolic process;GO:0008152//metabolic process;GO:0009719//response to endogenous stimulu…
LOC_Os04g38950	ASB1	PREDICTED: anthranilate synthase beta subunit 1, chloroplastic [Oryza sativa Japonica Group]	Metabolism;Metabolism;Metabolism;Metabolism	Global and overview maps;Global and overview maps;Global and overview maps;Amino acid metabolism	ko01100//Metabolic pathways;ko01110//Biosynthesis of secondary metabolites;ko01230//Biosynthesis of amino acids;ko00400//Phenylalanine, tyrosine and tryptophan biosynthesis	K01658;K01658;K01658;K01658	GO:0009536//plastid;GO:0009536//plastid;GO:0009536//plastid	GO:0003824//catalytic activity;GO:0003824//catalytic activity;GO:0003824//catalytic activity	GO:0006950//response to stress;GO:0006950//response to stress;GO:0006950//response to stress;GO:0009058//biosynthetic process;GO:0009058//biosynthetic process;GO:0009058//biosynthetic process;GO:0009607//response to biotic stimulus;GO:0009607//response to biotic stimulus;GO:0009607//response to biotic stimulus;GO:0009628//response to abiotic stimulus;GO:0009628//response to abiotic stimulus;GO:00…
LOC_Os04g40630	BT1	PREDICTED: BTB/POZ and TAZ domain-containing protein 1 isoform X1 [Oryza sativa Japonica Group]	-	-	-	-	GO:0005634//nucleus;GO:0005634//nucleus;GO:0005634//nucleus;GO:0005634//nucleus;GO:0005737//cytoplasm;GO:0005737//cytoplasm;GO:0005737//cytoplasm;GO:0005737//cytoplasm	GO:0005515//protein binding;GO:0005515//protein binding;GO:0005515//protein binding;GO:0005515//protein binding	GO:0006139//nucleobase-containing compound metabolic process;GO:0006139//nucleobase-containing compound metabolic process;GO:0006139//nucleobase-containing compound metabolic process;GO:0006139//nucleobase-containing compound metabolic process;GO:0006950//response to stress;GO:0006950//response to stress;GO:0006950//response to stress;GO:0006950//response to stress;GO:0007275//multicellular organ…
LOC_Os04g43070	AMT1-1	PREDICTED: ammonium transporter 1 member 1 [Oryza sativa Japonica Group]	-	-	-	-	GO:0005575//cellular_component;GO:0005634//nucleus;GO:0005886//plasma membrane;GO:0016020//membrane	GO:0005215//transporter activity	GO:0006810//transport;GO:0009628//response to abiotic stimulus;GO:0009653//anatomical structure morphogenesis;GO:0009719//response to endogenous stimulus;GO:0009791//post-embryonic development;GO:0009987//cellular process;GO:0016043//cellular component organization
LOC_Os04g43160	--	OSIGBa0157K09-H0214G12.11 [Oryza sativa Indica Group]	-	-	-	-	GO:0009536//plastid	GO:0005488//binding	GO:0008150//biological_process
LOC_Os04g44300	YSL13	PREDICTED: probable metal-nicotianamine transporter YSL13 [Oryza sativa Japonica Group]	-	-	-	-	-	-	-
LOC_Os04g44320	YSL12	PREDICTED: probable metal-nicotianamine transporter YSL12 [Oryza sativa Japonica Group]	-	-	-	-	-	-	-
LOC_Os04g45090	Os04g0533500	PREDICTED: probable ascorbate-specific transmembrane electron transporter 2 [Oryza sativa Japonica Group]	-	-	-	-	GO:0005773//vacuole;GO:0005773//vacuole;GO:0009536//plastid;GO:0009536//plastid;GO:0016020//membrane;GO:0016020//membrane	GO:0003824//catalytic activity;GO:0003824//catalytic activity	GO:0008152//metabolic process;GO:0008152//metabolic process
LOC_Os04g47970	Ormdl3	PREDICTED: ORM1-like protein 3 [Oryza sativa Japonica Group]	-	-	-	-	GO:0005783//endoplasmic reticulum;GO:0005783//endoplasmic reticulum	GO:0003674//molecular_function;GO:0003674//molecular_function	GO:0009987//cellular process;GO:0009987//cellular process;GO:0019538//protein metabolic process;GO:0019538//protein metabolic process
LOC_Os04g48130	RBL1	PREDICTED: RHOMBOID-like protein 2 [Oryza sativa Japonica Group]	-	-	-	-	GO:0005575//cellular_component;GO:0005794//Golgi apparatus	GO:0016787//hydrolase activity	GO:0008152//metabolic process
LOC_Os04g48160	--	PREDICTED: protein IQ-DOMAIN 1 [Oryza sativa Japonica Group]	-	-	-	-	-	GO:0005515//protein binding	GO:0009719//response to endogenous stimulus
LOC_Os04g48850	ACS1	PREDICTED: 1-aminocyclopropane-1-carboxylate synthase [Oryza sativa Japonica Group]	Metabolism;Metabolism;Environmental Information Processing;Metabolism	Global and overview maps;Global and overview maps;Signal transduction;Amino acid metabolism	ko01100//Metabolic pathways;ko01110//Biosynthesis of secondary metabolites;ko04016//MAPK signaling pathway - plant;ko00270//Cysteine and methionine metabolism	K20772;K20772;K20772;K20772	-	GO:0003824//catalytic activity;GO:0005515//protein binding	GO:0006950//response to stress;GO:0008219//cell death;GO:0009058//biosynthetic process;GO:0009605//response to external stimulus;GO:0009628//response to abiotic stimulus;GO:0009719//response to endogenous stimulus;GO:0009987//cellular process
LOC_Os04g51410	--	PREDICTED: uncharacterized protein LOC4336899 [Oryza sativa Japonica Group]	-	-	-	-	GO:0005739//mitochondrion	GO:0003674//molecular_function	GO:0008150//biological_process
LOC_Os04g51630	RPL7D	PREDICTED: 60S ribosomal protein L7-3 [Oryza sativa Japonica Group]	Genetic Information Processing	Translation	ko03010//Ribosome	K02937	GO:0005575//cellular_component;GO:0005730//nucleolus;GO:0005773//vacuole;GO:0005829//cytosol;GO:0005829//cytosol;GO:0005829//cytosol;GO:0005840//ribosome;GO:0005840//ribosome;GO:0005840//ribosome;GO:0009536//plastid;GO:0009536//plastid;GO:0009536//plastid;GO:0016020//membrane;GO:0016020//membrane;GO:0016020//membrane	GO:0005198//structural molecule activity;GO:0005198//structural molecule activity;GO:0005198//structural molecule activity	GO:0006412//translation;GO:0006412//translation;GO:0006412//translation
LOC_Os04g52600	At1g56130	PREDICTED: probable LRR receptor-like serine/threonine-protein kinase At1g56140 [Oryza sativa Japonica Group]	-	-	-	-	GO:0005886//plasma membrane	GO:0000166//nucleotide binding;GO:0016301//kinase activity	GO:0006464//cellular protein modification process
LOC_Os04g52700	--	OSJNBa0093O08.10 [Oryza sativa Japonica Group]	-	-	-	-	GO:0005575//cellular_component	GO:0003674//molecular_function	GO:0008150//biological_process
LOC_Os04g52730	UEL-2	PREDICTED: probable UDP-arabinose 4-epimerase 2 [Oryza sativa Japonica Group]	Metabolism;Metabolism	Global and overview maps;Carbohydrate metabolism	ko01100//Metabolic pathways;ko00520//Amino sugar and nucleotide sugar metabolism	K12448;K12448	GO:0005794//Golgi apparatus	GO:0003824//catalytic activity	GO:0005975//carbohydrate metabolic process;GO:0006139//nucleobase-containing compound metabolic process;GO:0008152//metabolic process;GO:0009058//biosynthetic process;GO:0009987//cellular process
LOC_Os04g52780	FLS2	PREDICTED: LRR receptor-like serine/threonine-protein kinase FLS2 [Oryza sativa Japonica Group]	Organismal Systems;Environmental Information Processing	Environmental adaptation;Signal transduction	ko04626//Plant-pathogen interaction;ko04016//MAPK signaling pathway - plant	K13420;K13420	GO:0005886//plasma membrane;GO:0016020//membrane	GO:0000166//nucleotide binding;GO:0004871//signal transducer activity;GO:0004872//receptor activity;GO:0005515//protein binding;GO:0016301//kinase activity	GO:0006464//cellular protein modification process;GO:0006810//transport;GO:0006950//response to stress;GO:0007165//signal transduction;GO:0009605//response to external stimulus;GO:0009607//response to biotic stimulus;GO:0009987//cellular process
LOC_Os04g52900	ABCC2	PREDICTED: ABC transporter C family member 2 [Oryza sativa Japonica Group]	-	-	-	-	GO:0005773//vacuole;GO:0005773//vacuole;GO:0016020//membrane;GO:0016020//membrane	GO:0005215//transporter activity;GO:0005215//transporter activity;GO:0016787//hydrolase activity;GO:0016787//hydrolase activity	GO:0006139//nucleobase-containing compound metabolic process;GO:0006139//nucleobase-containing compound metabolic process;GO:0006810//transport;GO:0006810//transport;GO:0009056//catabolic process;GO:0009056//catabolic process;GO:0009987//cellular process;GO:0009987//cellular process
LOC_Os04g55670	Os04g0650300	PREDICTED: probable glucuronosyltransferase Os04g0650300 [Oryza sativa Japonica Group]	-	-	-	-	GO:0005794//Golgi apparatus	GO:0016740//transferase activity	GO:0000003//reproduction;GO:0005975//carbohydrate metabolic process;GO:0007275//multicellular organism development;GO:0008152//metabolic process;GO:0009058//biosynthetic process;GO:0009987//cellular process
LOC_Os04g55710	At3g16150	PREDICTED: probable isoaspartyl peptidase/L-asparaginase 2 [Oryza sativa Japonica Group]	-	-	-	-	-	-	-
LOC_Os04g55720	PGDH1	H0212B02.14 [Oryza sativa Indica Group]	Metabolism;Metabolism;Metabolism;Metabolism	Global and overview maps;Global and overview maps;Global and overview maps;Amino acid metabolism	ko01100//Metabolic pathways;ko01200//Carbon metabolism;ko01230//Biosynthesis of amino acids;ko00260//Glycine, serine and threonine metabolism	K00058;K00058;K00058;K00058	GO:0005739//mitochondrion;GO:0005739//mitochondrion;GO:0009536//plastid;GO:0009536//plastid;GO:0016020//membrane;GO:0016020//membrane	GO:0000166//nucleotide binding;GO:0000166//nucleotide binding	GO:0007275//multicellular organism development;GO:0007275//multicellular organism development
LOC_Os04g55960	CPR	PREDICTED: NADPH--cytochrome P450 reductase [Oryza sativa Japonica Group]	-	-	-	-	GO:0005783//endoplasmic reticulum;GO:0009536//plastid	GO:0003824//catalytic activity	GO:0008152//metabolic process;GO:0009987//cellular process;GO:0019748//secondary metabolic process
LOC_Os04g56040	--	Os04g0654500 [Oryza sativa Japonica Group]	-	-	-	-	-	-	-
LOC_Os04g57630	PSKR	PREDICTED: phytosulfokine receptor 1 [Oryza sativa Japonica Group]	-	-	-	-	GO:0005623//cell	GO:0000166//nucleotide binding;GO:0003824//catalytic activity;GO:0004871//signal transducer activity;GO:0004872//receptor activity;GO:0005488//binding;GO:0016301//kinase activity	GO:0006139//nucleobase-containing compound metabolic process;GO:0006464//cellular protein modification process;GO:0006950//response to stress;GO:0007165//signal transduction;GO:0009058//biosynthetic process
LOC_Os04g57660	PSKR1	PREDICTED: phytosulfokine receptor 1 [Oryza sativa Japonica Group]	-	-	-	-	GO:0005623//cell	GO:0000166//nucleotide binding;GO:0003824//catalytic activity;GO:0004871//signal transducer activity;GO:0004872//receptor activity;GO:0005488//binding;GO:0016301//kinase activity	GO:0006139//nucleobase-containing compound metabolic process;GO:0006464//cellular protein modification process;GO:0006950//response to stress;GO:0007165//signal transduction;GO:0009058//biosynthetic process
LOC_Os04g57860	GLU6	PREDICTED: endoglucanase 13 [Oryza sativa Japonica Group]	-	-	-	-	GO:0005576//extracellular region;GO:0005623//cell	GO:0003824//catalytic activity;GO:0016787//hydrolase activity;GO:0030246//carbohydrate binding	GO:0005975//carbohydrate metabolic process;GO:0008152//metabolic process
LOC_Os04g58100	--	OSJNBa0064G10.15 [Oryza sativa Japonica Group]	-	-	-	-	GO:0005575//cellular_component	GO:0003674//molecular_function	-
LOC_Os04g58190	DOF5.8	OSJNBa0064G10.24 [Oryza sativa Japonica Group]	-	-	-	-	-	GO:0003677//DNA binding;GO:0003677//DNA binding;GO:0003677//DNA binding;GO:0003700//transcription factor activity, sequence-specific DNA binding;GO:0003700//transcription factor activity, sequence-specific DNA binding;GO:0003700//transcription factor activity, sequence-specific DNA binding	GO:0006139//nucleobase-containing compound metabolic process;GO:0006139//nucleobase-containing compound metabolic process;GO:0006139//nucleobase-containing compound metabolic process;GO:0009058//biosynthetic process;GO:0009058//biosynthetic process;GO:0009058//biosynthetic process
LOC_Os04g58840	nep2	PREDICTED: aspartic proteinase nepenthesin-2 [Oryza sativa Japonica Group]	-	-	-	-	GO:0005618//cell wall;GO:0016020//membrane	GO:0016787//hydrolase activity	GO:0019538//protein metabolic process
LOC_Os04g58920	PUB23	PREDICTED: E3 ubiquitin-protein ligase PUB23 [Oryza sativa Japonica Group]	-	-	-	-	GO:0005829//cytosol	GO:0003824//catalytic activity	GO:0006464//cellular protein modification process;GO:0006950//response to stress;GO:0008150//biological_process;GO:0008152//metabolic process;GO:0009628//response to abiotic stimulus
LOC_Os05g01030	ALA10	PREDICTED: phospholipid-transporting ATPase 10 [Oryza sativa Japonica Group]	-	-	-	-	GO:0005886//plasma membrane	GO:0005215//transporter activity;GO:0016787//hydrolase activity	GO:0006139//nucleobase-containing compound metabolic process;GO:0006810//transport;GO:0009056//catabolic process;GO:0009058//biosynthetic process;GO:0009987//cellular process
LOC_Os05g02020	RLCK176	PREDICTED: protein kinase APK1A, chloroplastic [Oryza sativa Japonica Group]	-	-	-	-	GO:0005886//plasma membrane;GO:0005886//plasma membrane	GO:0016301//kinase activity;GO:0016301//kinase activity	GO:0006464//cellular protein modification process;GO:0006464//cellular protein modification process;GO:0008152//metabolic process;GO:0008152//metabolic process;GO:0009058//biosynthetic process;GO:0009058//biosynthetic process;GO:0009987//cellular process;GO:0009987//cellular process
LOC_Os05g02140	At4g32285	PREDICTED: probable clathrin assembly protein At4g32285 [Oryza sativa Japonica Group]	-	-	-	-	GO:0005634//nucleus;GO:0005829//cytosol;GO:0005886//plasma membrane	GO:0005488//binding;GO:0005515//protein binding;GO:0008289//lipid binding	GO:0006810//transport;GO:0009987//cellular process;GO:0016043//cellular component organization
LOC_Os05g02200	--	PREDICTED: cysteine-rich repeat secretory protein 55 [Oryza sativa Japonica Group]	-	-	-	-	GO:0005623//cell	GO:0003674//molecular_function	GO:0009628//response to abiotic stimulus
LOC_Os05g02890	RCN1	Os05g0120200 [Oryza sativa Japonica Group]	-	-	-	-	GO:0016020//membrane	GO:0005215//transporter activity;GO:0016787//hydrolase activity	GO:0006139//nucleobase-containing compound metabolic process;GO:0006810//transport;GO:0009056//catabolic process;GO:0009987//cellular process
LOC_Os05g03620	CCR4	Os05g0127300 [Oryza sativa Japonica Group]	-	-	-	-	-	GO:0005515//protein binding;GO:0016301//kinase activity	GO:0006464//cellular protein modification process;GO:0008152//metabolic process;GO:0009987//cellular process
LOC_Os05g04380	PER2	PREDICTED: peroxidase 2 [Oryza sativa Japonica Group]	Metabolism;Metabolism;Metabolism	Global and overview maps;Global and overview maps;Biosynthesis of other secondary metabolites	ko01100//Metabolic pathways;ko01110//Biosynthesis of secondary metabolites;ko00940//Phenylpropanoid biosynthesis	K00430;K00430;K00430	-	GO:0003824//catalytic activity;GO:0003824//catalytic activity;GO:0005488//binding;GO:0005488//binding	GO:0006950//response to stress;GO:0006950//response to stress;GO:0008152//metabolic process;GO:0008152//metabolic process
LOC_Os05g06430	PDIL2-1	PREDICTED: protein disulfide isomerase-like 2-1 isoform X1 [Oryza sativa Japonica Group]	Genetic Information Processing	Folding, sorting and degradation	ko04141//Protein processing in endoplasmic reticulum	K09584	GO:0005618//cell wall;GO:0005618//cell wall;GO:0005773//vacuole;GO:0005773//vacuole;GO:0005783//endoplasmic reticulum;GO:0005783//endoplasmic reticulum;GO:0016020//membrane;GO:0016020//membrane	GO:0003824//catalytic activity;GO:0003824//catalytic activity	GO:0000003//reproduction;GO:0000003//reproduction;GO:0006950//response to stress;GO:0006950//response to stress;GO:0007275//multicellular organism development;GO:0007275//multicellular organism development;GO:0008150//biological_process;GO:0008150//biological_process;GO:0008152//metabolic process;GO:0008152//metabolic process;GO:0009790//embryo development;GO:0009790//embryo development;GO:000979…
LOC_Os05g07650	TMN12	PREDICTED: transmembrane 9 superfamily member 12 [Oryza sativa Japonica Group]	-	-	-	-	GO:0005575//cellular_component;GO:0005773//vacuole;GO:0005794//Golgi apparatus;GO:0016020//membrane	-	-
LOC_Os05g08570	IAA15	PREDICTED: auxin-responsive protein IAA15 isoform X1 [Oryza sativa Japonica Group]	Environmental Information Processing	Signal transduction	ko04075//Plant hormone signal transduction	K14484	GO:0005634//nucleus;GO:0005634//nucleus;GO:0005634//nucleus;GO:0005634//nucleus;GO:0005634//nucleus;GO:0005634//nucleus	GO:0003700//transcription factor activity, sequence-specific DNA binding;GO:0003700//transcription factor activity, sequence-specific DNA binding;GO:0003700//transcription factor activity, sequence-specific DNA binding;GO:0003700//transcription factor activity, sequence-specific DNA binding;GO:0003700//transcription factor activity, sequence-specific DNA binding;GO:0003700//transcription factor a…	GO:0006139//nucleobase-containing compound metabolic process;GO:0006139//nucleobase-containing compound metabolic process;GO:0006139//nucleobase-containing compound metabolic process;GO:0006139//nucleobase-containing compound metabolic process;GO:0006139//nucleobase-containing compound metabolic process;GO:0006139//nucleobase-containing compound metabolic process;GO:0008150//biological_process;GO…
LOC_Os05g09440	ME6	PREDICTED: NADP-dependent malic enzyme, chloroplastic-like [Oryza sativa Japonica Group]	Metabolism;Metabolism;Metabolism;Metabolism	Global and overview maps;Global and overview maps;Carbohydrate metabolism;Energy metabolism	ko01100//Metabolic pathways;ko01200//Carbon metabolism;ko00620//Pyruvate metabolism;ko00710//Carbon fixation in photosynthetic organisms	K00029;K00029;K00029;K00029	GO:0005829//cytosol	GO:0003824//catalytic activity	GO:0006464//cellular protein modification process;GO:0008152//metabolic process;GO:0009058//biosynthetic process;GO:0009987//cellular process;GO:0016043//cellular component organization
LOC_Os05g11560	NIP1-3	PREDICTED: aquaporin NIP1-3 [Oryza sativa Japonica Group]	-	-	-	-	GO:0005886//plasma membrane;GO:0016020//membrane;GO:0016020//membrane	GO:0005215//transporter activity;GO:0005215//transporter activity	GO:0006810//transport;GO:0006810//transport;GO:0008150//biological_process;GO:0009987//cellular process;GO:0009987//cellular process
LOC_Os05g12260	PYL5	PREDICTED: abscisic acid receptor PYL8 [Oryza sativa Japonica Group]	Environmental Information Processing;Environmental Information Processing	Signal transduction;Signal transduction	ko04075//Plant hormone signal transduction;ko04016//MAPK signaling pathway - plant	K14496;K14496	GO:0005634//nucleus;GO:0005737//cytoplasm	GO:0003674//molecular_function;GO:0004872//receptor activity;GO:0005515//protein binding	GO:0006950//response to stress;GO:0007165//signal transduction;GO:0009719//response to endogenous stimulus
LOC_Os05g14170	EMC1	PREDICTED: ER membrane protein complex subunit 1 [Oryza sativa Japonica Group]	-	-	-	-	GO:0005773//vacuole;GO:0005783//endoplasmic reticulum;GO:0005886//plasma membrane;GO:0016020//membrane	GO:0003824//catalytic activity	GO:0008152//metabolic process
LOC_Os05g16824	At1g56140	PREDICTED: probable LRR receptor-like serine/threonine-protein kinase At1g56130 isoform X1 [Oryza sativa Japonica Group]	-	-	-	-	GO:0005886//plasma membrane;GO:0005886//plasma membrane;GO:0005886//plasma membrane;GO:0005886//plasma membrane;GO:0005886//plasma membrane;GO:0016020//membrane;GO:0016020//membrane	GO:0000166//nucleotide binding;GO:0000166//nucleotide binding;GO:0000166//nucleotide binding;GO:0000166//nucleotide binding;GO:0000166//nucleotide binding;GO:0016301//kinase activity;GO:0016301//kinase activity;GO:0016301//kinase activity;GO:0016301//kinase activity;GO:0016301//kinase activity	GO:0006464//cellular protein modification process;GO:0006464//cellular protein modification process;GO:0006464//cellular protein modification process;GO:0006464//cellular protein modification process;GO:0006464//cellular protein modification process
LOC_Os05g24010	At5g49770	PREDICTED: probable leucine-rich repeat receptor-like protein kinase At5g49770 [Oryza sativa Japonica Group]	-	-	-	-	GO:0005623//cell;GO:0005623//cell;GO:0005623//cell	GO:0000166//nucleotide binding;GO:0000166//nucleotide binding;GO:0000166//nucleotide binding;GO:0016301//kinase activity;GO:0016301//kinase activity;GO:0016301//kinase activity	GO:0006464//cellular protein modification process;GO:0006464//cellular protein modification process;GO:0006464//cellular protein modification process;GO:0007165//signal transduction;GO:0007165//signal transduction;GO:0007165//signal transduction
LOC_Os05g25390	WAKL20	PREDICTED: wall-associated receptor kinase-like 20 [Oryza sativa Japonica Group]	-	-	-	-	-	GO:0016301//kinase activity	GO:0006464//cellular protein modification process;GO:0008152//metabolic process;GO:0009987//cellular process
LOC_Os05g25640	CYP73A2	PREDICTED: trans-cinnamate 4-monooxygenase [Oryza sativa Japonica Group]	Metabolism;Metabolism;Metabolism;Metabolism;Metabolism;Metabolism;Metabolism	Global and overview maps;Global and overview maps;Biosynthesis of other secondary metabolites;Biosynthesis of other secondary metabolites;Amino acid metabolism;Metabolism of cofactors and vitamins;Biosynthesis of other secondary metabolites	ko01100//Metabolic pathways;ko01110//Biosynthesis of secondary metabolites;ko00940//Phenylpropanoid biosynthesis;ko00941//Flavonoid biosynthesis;ko00360//Phenylalanine metabolism;ko00130//Ubiquinone and other terpenoid-quinone biosynthesis;ko00945//Stilbenoid, diarylheptanoid and gingerol biosynthesis	K00487;K00487;K00487;K00487;K00487;K00487;K00487	GO:0005575//cellular_component;GO:0005618//cell wall;GO:0005773//vacuole;GO:0005783//endoplasmic reticulum;GO:0005886//plasma membrane;GO:0016020//membrane	GO:0003824//catalytic activity	GO:0006950//response to stress;GO:0007275//multicellular organism development;GO:0008150//biological_process;GO:0008152//metabolic process;GO:0009058//biosynthetic process;GO:0009628//response to abiotic stimulus;GO:0009987//cellular process;GO:0019748//secondary metabolic process;GO:0040007//growth
LOC_Os05g29990	UXS2	PREDICTED: UDP-glucuronic acid decarboxylase 2 [Oryza sativa Japonica Group]	Metabolism;Metabolism	Global and overview maps;Carbohydrate metabolism	ko01100//Metabolic pathways;ko00520//Amino sugar and nucleotide sugar metabolism	K08678;K08678	GO:0005794//Golgi apparatus;GO:0005886//plasma membrane;GO:0016020//membrane	GO:0003824//catalytic activity	GO:0005975//carbohydrate metabolic process;GO:0006139//nucleobase-containing compound metabolic process;GO:0009058//biosynthetic process;GO:0009987//cellular process
LOC_Os05g32060	HPAT3	hydroxyproline O-arabinosyltransferase 3-like [Aegilops tauschii subsp. tauschii] [Aegilops tauschii]	Metabolism	Glycan biosynthesis and metabolism	ko00514//Other types of O-glycan biosynthesis	K20782	GO:0005623//cell	GO:0003674//molecular_function	GO:0008150//biological_process
LOC_Os05g34650	RUS6	PREDICTED: protein root UVB sensitive 6 [Oryza sativa Japonica Group]	-	-	-	-	GO:0005575//cellular_component;GO:0005575//cellular_component	GO:0003674//molecular_function;GO:0003674//molecular_function	GO:0000003//reproduction;GO:0000003//reproduction;GO:0009790//embryo development;GO:0009790//embryo development;GO:0009791//post-embryonic development;GO:0009791//post-embryonic development
LOC_Os05g35266	B3GALT8	Os05g0427200, partial [Oryza sativa Japonica Group]	-	-	-	-	GO:0005623//cell;GO:0005623//cell;GO:0005623//cell;GO:0016020//membrane;GO:0016020//membrane;GO:0016020//membrane	GO:0016740//transferase activity;GO:0016740//transferase activity;GO:0016740//transferase activity	GO:0007275//multicellular organism development;GO:0007275//multicellular organism development;GO:0007275//multicellular organism development;GO:0008152//metabolic process;GO:0008152//metabolic process;GO:0008152//metabolic process;GO:0009653//anatomical structure morphogenesis;GO:0009653//anatomical structure morphogenesis;GO:0009653//anatomical structure morphogenesis;GO:0009987//cellular proces…
LOC_Os05g37140	FDX6	PREDICTED: ferredoxin-6, chloroplastic [Oryza sativa Japonica Group]	Metabolism	Energy metabolism	ko00195//Photosynthesis	K02639	GO:0009536//plastid;GO:0009536//plastid	GO:0003674//molecular_function;GO:0003674//molecular_function;GO:0005488//binding;GO:0005488//binding	GO:0006091//generation of precursor metabolites and energy;GO:0006091//generation of precursor metabolites and energy
LOC_Os05g37190	WIP4	PREDICTED: protein TRANSPARENT TESTA 1 isoform X1 [Oryza sativa Japonica Group]	-	-	-	-	GO:0005634//nucleus	GO:0003676//nucleic acid binding;GO:0003700//transcription factor activity, sequence-specific DNA binding;GO:0005488//binding	GO:0006139//nucleobase-containing compound metabolic process;GO:0009058//biosynthetic process
LOC_Os05g38350	GPAT5	PREDICTED: glycerol-3-phosphate acyltransferase 5 [Oryza sativa Japonica Group]	Metabolism;Metabolism;Metabolism;Metabolism	Global and overview maps;Global and overview maps;Lipid metabolism;Lipid metabolism	ko01100//Metabolic pathways;ko01110//Biosynthesis of secondary metabolites;ko00564//Glycerophospholipid metabolism;ko00561//Glycerolipid metabolism	K13508;K13508;K13508;K13508	-	GO:0005215//transporter activity;GO:0016740//transferase activity	GO:0006629//lipid metabolic process;GO:0006810//transport;GO:0008152//metabolic process;GO:0009058//biosynthetic process;GO:0009987//cellular process;GO:0019748//secondary metabolic process
LOC_Os05g39410	MDIS1	PREDICTED: probable LRR receptor-like serine/threonine-protein kinase MRH1 isoform X1 [Oryza sativa Japonica Group]	-	-	-	-	-	GO:0000166//nucleotide binding;GO:0000166//nucleotide binding;GO:0000166//nucleotide binding;GO:0016301//kinase activity;GO:0016301//kinase activity;GO:0016301//kinase activity	GO:0006464//cellular protein modification process;GO:0006464//cellular protein modification process;GO:0006464//cellular protein modification process;GO:0007165//signal transduction;GO:0007165//signal transduction;GO:0007165//signal transduction
LOC_Os05g41110	RPL30	PREDICTED: 60S ribosomal protein L30 [Oryza sativa Japonica Group]	Genetic Information Processing	Translation	ko03010//Ribosome	K02908	GO:0005575//cellular_component;GO:0005829//cytosol;GO:0005829//cytosol;GO:0005840//ribosome;GO:0005840//ribosome;GO:0005886//plasma membrane	GO:0005198//structural molecule activity;GO:0005198//structural molecule activity	GO:0006412//translation;GO:0006412//translation;GO:0009607//response to biotic stimulus
LOC_Os05g41480	At4g32390	PREDICTED: probable sugar phosphate/phosphate translocator At4g32390 [Oryza sativa Japonica Group]	-	-	-	-	GO:0005623//cell;GO:0005623//cell;GO:0016020//membrane;GO:0016020//membrane	GO:0005215//transporter activity;GO:0005215//transporter activity	GO:0006810//transport;GO:0006810//transport;GO:0009987//cellular process;GO:0009987//cellular process
LOC_Os05g45840	AGD14	PREDICTED: UBA domain-containing protein 3 isoform X1 [Oryza sativa Japonica Group]	-	-	-	-	GO:0005737//cytoplasm;GO:0005737//cytoplasm;GO:0005829//cytosol;GO:0005829//cytosol	GO:0000166//nucleotide binding;GO:0000166//nucleotide binding;GO:0016787//hydrolase activity;GO:0016787//hydrolase activity	GO:0006139//nucleobase-containing compound metabolic process;GO:0006139//nucleobase-containing compound metabolic process;GO:0006810//transport;GO:0006810//transport;GO:0009056//catabolic process;GO:0009056//catabolic process;GO:0009607//response to biotic stimulus;GO:0009607//response to biotic stimulus;GO:0009987//cellular process;GO:0009987//cellular process
LOC_Os05g46510	At1g80170	PREDICTED: probable polygalacturonase At1g80170 [Oryza sativa Japonica Group]	-	-	-	-	GO:0005618//cell wall	GO:0016787//hydrolase activity	GO:0005975//carbohydrate metabolic process;GO:0008152//metabolic process
LOC_Os05g46830	--	PREDICTED: vegetative cell wall protein gp1 [Oryza sativa Japonica Group]	-	-	-	-	-	-	-
LOC_Os05g46840	--	PREDICTED: wiskott-Aldrich syndrome protein homolog [Oryza sativa Japonica Group]	-	-	-	-	-	-	-
LOC_Os05g47770	LRK10L-1.2	PREDICTED: probable serine/threonine-protein kinase At1g18390 isoform X1 [Oryza sativa Japonica Group]	-	-	-	-	GO:0005886//plasma membrane	GO:0000166//nucleotide binding;GO:0016301//kinase activity	GO:0006464//cellular protein modification process
LOC_Os05g48260	WSD1	PREDICTED: O-acyltransferase WSD1 [Oryza sativa Japonica Group]	-	-	-	-	GO:0005575//cellular_component	GO:0003674//molecular_function	GO:0008150//biological_process
LOC_Os05g49200	Os05g0567100	PREDICTED: aspartic proteinase oryzasin-1 [Oryza sativa Japonica Group]	-	-	-	-	GO:0005575//cellular_component;GO:0005575//cellular_component;GO:0005773//vacuole;GO:0005773//vacuole;GO:0005829//cytosol;GO:0005829//cytosol	GO:0016787//hydrolase activity;GO:0016787//hydrolase activity	GO:0006950//response to stress;GO:0006950//response to stress;GO:0009628//response to abiotic stimulus;GO:0009628//response to abiotic stimulus;GO:0019538//protein metabolic process;GO:0019538//protein metabolic process
LOC_Os05g50100	--	PREDICTED: uncharacterized protein LOC4339695 [Oryza sativa Japonica Group]	-	-	-	-	-	-	-
LOC_Os05g50480	--	Os05g0581800 [Oryza sativa Japonica Group]	-	-	-	-	GO:0005575//cellular_component	GO:0003674//molecular_function	GO:0008150//biological_process
LOC_Os05g50890	GH3.5	PREDICTED: jasmonic acid-amido synthetase JAR1 [Oryza sativa Japonica Group]	Environmental Information Processing	Signal transduction	ko04075//Plant hormone signal transduction	K14506	GO:0005737//cytoplasm;GO:0005737//cytoplasm;GO:0005737//cytoplasm;GO:0005773//vacuole;GO:0005773//vacuole;GO:0005773//vacuole	GO:0000166//nucleotide binding;GO:0000166//nucleotide binding;GO:0000166//nucleotide binding;GO:0003824//catalytic activity;GO:0003824//catalytic activity;GO:0003824//catalytic activity;GO:0005515//protein binding;GO:0005515//protein binding;GO:0005515//protein binding;GO:0016740//transferase activity;GO:0016740//transferase activity;GO:0016740//transferase activity	GO:0006464//cellular protein modification process;GO:0006464//cellular protein modification process;GO:0006464//cellular protein modification process;GO:0006629//lipid metabolic process;GO:0006629//lipid metabolic process;GO:0006629//lipid metabolic process;GO:0006950//response to stress;GO:0006950//response to stress;GO:0006950//response to stress;GO:0007165//signal transduction;GO:0007165//sign…
LOC_Os06g01390	ACX1	PREDICTED: peroxisomal acyl-coenzyme A oxidase 1 [Oryza sativa Japonica Group]	Metabolism;Metabolism;Cellular Processes;Metabolism;Metabolism;Metabolism;Metabolism	Global and overview maps;Global and overview maps;Transport and catabolism;Global and overview maps;Lipid metabolism;Lipid metabolism;Lipid metabolism	ko01100//Metabolic pathways;ko01110//Biosynthesis of secondary metabolites;ko04146//Peroxisome;ko01212//Fatty acid metabolism;ko00592//alpha-Linolenic acid metabolism;ko00071//Fatty acid degradation;ko01040//Biosynthesis of unsaturated fatty acids	K00232;K00232;K00232;K00232;K00232;K00232;K00232	GO:0005575//cellular_component;GO:0005777//peroxisome	GO:0003824//catalytic activity	GO:0006629//lipid metabolic process;GO:0006950//response to stress;GO:0007275//multicellular organism development;GO:0008150//biological_process;GO:0008152//metabolic process;GO:0009056//catabolic process;GO:0009058//biosynthetic process;GO:0009607//response to biotic stimulus;GO:0009987//cellular process
LOC_Os06g02130	XLG3	PREDICTED: extra-large guanine nucleotide-binding protein 3 [Oryza sativa Japonica Group]	-	-	-	-	GO:0005622//intracellular;GO:0005622//intracellular;GO:0005634//nucleus;GO:0005634//nucleus;GO:0005886//plasma membrane;GO:0005886//plasma membrane	GO:0000166//nucleotide binding;GO:0000166//nucleotide binding;GO:0004871//signal transducer activity;GO:0004871//signal transducer activity;GO:0005102//receptor binding;GO:0005102//receptor binding;GO:0005515//protein binding;GO:0005515//protein binding;GO:0016787//hydrolase activity;GO:0016787//hydrolase activity	GO:0006139//nucleobase-containing compound metabolic process;GO:0006139//nucleobase-containing compound metabolic process;GO:0007165//signal transduction;GO:0007165//signal transduction;GO:0007275//multicellular organism development;GO:0007275//multicellular organism development;GO:0008150//biological_process;GO:0008150//biological_process;GO:0009056//catabolic process;GO:0009056//catabolic proce…
LOC_Os06g02144	G6PGH1	PREDICTED: 6-phosphogluconate dehydrogenase, decarboxylating 1 [Oryza sativa Japonica Group]	Metabolism;Metabolism;Metabolism;Metabolism;Metabolism	Global and overview maps;Global and overview maps;Global and overview maps;Metabolism of other amino acids;Carbohydrate metabolism	ko01100//Metabolic pathways;ko01110//Biosynthesis of secondary metabolites;ko01200//Carbon metabolism;ko00480//Glutathione metabolism;ko00030//Pentose phosphate pathway	K00033;K00033;K00033;K00033;K00033	GO:0005777//peroxisome;GO:0005777//peroxisome;GO:0005829//cytosol;GO:0005829//cytosol	GO:0000166//nucleotide binding;GO:0000166//nucleotide binding;GO:0003824//catalytic activity;GO:0003824//catalytic activity;GO:0005488//binding;GO:0005488//binding	GO:0006950//response to stress;GO:0006950//response to stress;GO:0008152//metabolic process;GO:0008152//metabolic process;GO:0009628//response to abiotic stimulus;GO:0009628//response to abiotic stimulus
LOC_Os06g02180	CSLD2	PREDICTED: cellulose synthase-like protein D2 [Oryza sativa Japonica Group]	-	-	-	-	GO:0005794//Golgi apparatus;GO:0005886//plasma membrane;GO:0016020//membrane	GO:0016740//transferase activity	GO:0005975//carbohydrate metabolic process;GO:0006950//response to stress;GO:0007275//multicellular organism development;GO:0009058//biosynthetic process;GO:0009628//response to abiotic stimulus;GO:0009653//anatomical structure morphogenesis;GO:0009987//cellular process;GO:0016049//cell growth;GO:0030154//cell differentiation
LOC_Os06g03580	--	PREDICTED: E3 ubiquitin ligase BIG BROTHER [Oryza sativa Japonica Group]	-	-	-	-	GO:0005575//cellular_component;GO:0005575//cellular_component;GO:0005575//cellular_component;GO:0005575//cellular_component	GO:0003824//catalytic activity;GO:0003824//catalytic activity;GO:0003824//catalytic activity;GO:0003824//catalytic activity;GO:0005488//binding;GO:0005488//binding;GO:0005488//binding;GO:0005488//binding;GO:0005515//protein binding;GO:0005515//protein binding;GO:0005515//protein binding;GO:0005515//protein binding	GO:0006464//cellular protein modification process;GO:0006464//cellular protein modification process;GO:0006464//cellular protein modification process;GO:0006464//cellular protein modification process;GO:0009908//flower development;GO:0009908//flower development;GO:0009908//flower development;GO:0009908//flower development;GO:0040007//growth;GO:0040007//growth;GO:0040007//growth;GO:0040007//growth
LOC_Os06g03810	--	Os06g0128800, partial [Oryza sativa Japonica Group]	-	-	-	-	-	-	-
LOC_Os06g04280	At2g45300	PREDICTED: 3-phosphoshikimate 1-carboxyvinyltransferase 2 [Oryza sativa Japonica Group]	Metabolism;Metabolism;Metabolism;Metabolism	Global and overview maps;Global and overview maps;Global and overview maps;Amino acid metabolism	ko01100//Metabolic pathways;ko01110//Biosynthesis of secondary metabolites;ko01230//Biosynthesis of amino acids;ko00400//Phenylalanine, tyrosine and tryptophan biosynthesis	K00800;K00800;K00800;K00800	GO:0009536//plastid	GO:0016740//transferase activity	GO:0008152//metabolic process;GO:0009058//biosynthetic process;GO:0009987//cellular process
LOC_Os06g05284	5MAT	anthocyanin 5-aromatic acyltransferase-like [Aegilops tauschii subsp. tauschii] [Aegilops tauschii]	-	-	-	-	GO:0005829//cytosol	GO:0016740//transferase activity	GO:0008150//biological_process;GO:0008152//metabolic process
LOC_Os06g05510	--	Os06g0147250 [Oryza sativa Japonica Group]	-	-	-	-	-	-	-
LOC_Os06g06360	WRKY53	PREDICTED: probable WRKY transcription factor 30 [Oryza sativa Japonica Group]	-	-	-	-	GO:0005634//nucleus;GO:0009536//plastid	GO:0003677//DNA binding;GO:0003700//transcription factor activity, sequence-specific DNA binding;GO:0005515//protein binding	GO:0006139//nucleobase-containing compound metabolic process;GO:0006950//response to stress;GO:0007275//multicellular organism development;GO:0008150//biological_process;GO:0009058//biosynthetic process;GO:0009607//response to biotic stimulus
LOC_Os06g07090	At1g60070	PREDICTED: AP-1 complex subunit gamma-2 [Oryza sativa Japonica Group]	-	-	-	-	GO:0005829//cytosol;GO:0005829//cytosol	GO:0005215//transporter activity;GO:0005215//transporter activity;GO:0005488//binding;GO:0005488//binding;GO:0005515//protein binding;GO:0005515//protein binding	GO:0006810//transport;GO:0006810//transport;GO:0009987//cellular process;GO:0009987//cellular process
LOC_Os06g07200	SYP132	PREDICTED: syntaxin-132 [Oryza sativa Japonica Group]	Genetic Information Processing	Folding, sorting and degradation	ko04130//SNARE interactions in vesicular transport	K08486	GO:0005575//cellular_component;GO:0005886//plasma membrane	GO:0005515//protein binding	GO:0006810//transport;GO:0009719//response to endogenous stimulus;GO:0009987//cellular process;GO:0016043//cellular component organization
LOC_Os06g07830	At4g32285	PREDICTED: putative clathrin assembly protein At5g35200 [Oryza sativa Japonica Group]	-	-	-	-	GO:0005886//plasma membrane	GO:0005488//binding;GO:0005515//protein binding;GO:0008289//lipid binding	GO:0006810//transport;GO:0009987//cellular process;GO:0016043//cellular component organization
LOC_Os06g10050	--	Os06g0201300 [Oryza sativa Japonica Group]	-	-	-	-	-	-	-
LOC_Os06g10520	Os06g0207000	PREDICTED: pantothenate kinase 1 isoform X2 [Oryza sativa Japonica Group]	Metabolism;Metabolism	Global and overview maps;Metabolism of cofactors and vitamins	ko01100//Metabolic pathways;ko00770//Pantothenate and CoA biosynthesis	K09680;K09680	GO:0005829//cytosol	GO:0005515//protein binding;GO:0016301//kinase activity	GO:0006139//nucleobase-containing compound metabolic process;GO:0008152//metabolic process;GO:0009058//biosynthetic process;GO:0009987//cellular process
LOC_Os06g11200	OPR1	OPR-1 [Oryza sativa Japonica Group]	Metabolism;Metabolism;Metabolism	Global and overview maps;Global and overview maps;Lipid metabolism	ko01100//Metabolic pathways;ko01110//Biosynthesis of secondary metabolites;ko00592//alpha-Linolenic acid metabolism	K05894;K05894;K05894	GO:0005829//cytosol	GO:0003824//catalytic activity	GO:0006629//lipid metabolic process;GO:0006950//response to stress;GO:0007275//multicellular organism development;GO:0008150//biological_process;GO:0008152//metabolic process;GO:0009987//cellular process
LOC_Os06g11310	--	PREDICTED: blue copper protein-like [Oryza brachyantha]	-	-	-	-	GO:0005623//cell	GO:0003674//molecular_function;GO:0005488//binding	-
LOC_Os06g11450	ATL31	PREDICTED: E3 ubiquitin-protein ligase ATL31 [Oryza sativa Japonica Group]	-	-	-	-	GO:0016020//membrane	GO:0003824//catalytic activity;GO:0005488//binding	GO:0006464//cellular protein modification process;GO:0007154//cell communication;GO:0008150//biological_process;GO:0009719//response to endogenous stimulus;GO:0009991//response to extracellular stimulus
LOC_Os06g13180	2MMP	PREDICTED: metalloendoproteinase 2-MMP isoform X1 [Oryza sativa Japonica Group]	-	-	-	-	GO:0016020//membrane	GO:0005488//binding;GO:0016787//hydrolase activity	GO:0008152//metabolic process;GO:0019538//protein metabolic process
LOC_Os06g13820	DRP2A	PREDICTED: dynamin-2B [Oryza sativa Japonica Group]	Cellular Processes	Transport and catabolism	ko04144//Endocytosis	K01528	GO:0005575//cellular_component;GO:0005575//cellular_component;GO:0005737//cytoplasm;GO:0005737//cytoplasm;GO:0005773//vacuole;GO:0005773//vacuole;GO:0005886//plasma membrane;GO:0005886//plasma membrane	GO:0005515//protein binding;GO:0005515//protein binding;GO:0016787//hydrolase activity;GO:0016787//hydrolase activity	GO:0006139//nucleobase-containing compound metabolic process;GO:0006139//nucleobase-containing compound metabolic process;GO:0006810//transport;GO:0006810//transport;GO:0007267//cell-cell signaling;GO:0007267//cell-cell signaling;GO:0009056//catabolic process;GO:0009056//catabolic process;GO:0009719//response to endogenous stimulus;GO:0009719//response to endogenous stimulus;GO:0016043//cellular …
LOC_Os06g13880	--	unknown protein [Oryza sativa Japonica Group]	-	-	-	-	-	-	-
LOC_Os06g13940	--	Os06g0250100 [Oryza sativa Japonica Group]	-	-	-	-	-	-	-
LOC_Os06g14780	At1g66480	Os06g0260000 [Oryza sativa Japonica Group]	-	-	-	-	GO:0005575//cellular_component;GO:0005575//cellular_component	GO:0003674//molecular_function;GO:0003674//molecular_function	GO:0008150//biological_process;GO:0008150//biological_process
LOC_Os06g15760	APCB1	PREDICTED: aspartic proteinase Asp1-like [Oryza sativa Japonica Group]	-	-	-	-	-	GO:0016787//hydrolase activity	GO:0019538//protein metabolic process
LOC_Os06g17070	GIP	OSJNBa0042L16.8 [Oryza sativa Japonica Group]	-	-	-	-	-	-	-
LOC_Os06g20960	SAMT	PREDICTED: salicylate carboxymethyltransferase [Oryza sativa Japonica Group]	-	-	-	-	GO:0005575//cellular_component	GO:0016740//transferase activity	GO:0008150//biological_process;GO:0008152//metabolic process;GO:0009987//cellular process
LOC_Os06g21480	RPL31	PREDICTED: 60S ribosomal protein L31 [Oryza sativa Japonica Group]	Genetic Information Processing	Translation	ko03010//Ribosome	K02910	GO:0005829//cytosol;GO:0005840//ribosome;GO:0005886//plasma membrane;GO:0009536//plastid	GO:0005198//structural molecule activity	GO:0006412//translation;GO:0009987//cellular process
LOC_Os06g27560	pomgnt2	PREDICTED: HGA4 isoform X1 [Zea mays]	-	-	-	-	GO:0005575//cellular_component	GO:0016740//transferase activity	GO:0008150//biological_process;GO:0008152//metabolic process
LOC_Os06g30640	CYP76M5	PREDICTED: cytochrome P450 76M5-like [Oryza sativa Japonica Group]	-	-	-	-	-	GO:0003674//molecular_function;GO:0003824//catalytic activity;GO:0005488//binding;GO:0019825//oxygen binding	GO:0008152//metabolic process
LOC_Os06g33570	CNGC1	PREDICTED: cyclic nucleotide-gated ion channel 1 isoform X1 [Oryza sativa Japonica Group]	Organismal Systems	Environmental adaptation	ko04626//Plant-pathogen interaction	K05391	GO:0005886//plasma membrane	GO:0000166//nucleotide binding;GO:0005215//transporter activity;GO:0005515//protein binding	GO:0006810//transport;GO:0009987//cellular process
LOC_Os06g33880	--	PREDICTED: Alstrom syndrome protein 1 [Oryza sativa Japonica Group]	-	-	-	-	-	-	-
LOC_Os06g35410	OFUT8	growth regulator [Zea mays]	-	-	-	-	-	GO:0003674//molecular_function	GO:0008150//biological_process
LOC_Os06g37140	--	Os02g0616600, partial [Oryza sativa Japonica Group]	-	-	-	-	-	-	-
LOC_Os06g37300	CYP701A8	PREDICTED: ent-sandaracopimaradiene 3-hydroxylase [Oryza sativa Japonica Group]	Metabolism;Metabolism	Global and overview maps;Metabolism of terpenoids and polyketides	ko01110//Biosynthesis of secondary metabolites;ko00904//Diterpenoid biosynthesis	K21719;K21719	GO:0005623//cell;GO:0005623//cell;GO:0005783//endoplasmic reticulum;GO:0005783//endoplasmic reticulum;GO:0009536//plastid;GO:0009536//plastid;GO:0016020//membrane;GO:0016020//membrane	GO:0019825//oxygen binding;GO:0019825//oxygen binding	GO:0006629//lipid metabolic process;GO:0006629//lipid metabolic process;GO:0007165//signal transduction;GO:0007165//signal transduction;GO:0009058//biosynthetic process;GO:0009058//biosynthetic process;GO:0009719//response to endogenous stimulus;GO:0009719//response to endogenous stimulus;GO:0009987//cellular process;GO:0009987//cellular process
LOC_Os06g39750	KCS11	PREDICTED: 3-ketoacyl-CoA synthase 11 [Oryza sativa Japonica Group]	Metabolism;Metabolism;Organismal Systems;Metabolism	Global and overview maps;Global and overview maps;Environmental adaptation;Lipid metabolism	ko01100//Metabolic pathways;ko01110//Biosynthesis of secondary metabolites;ko04626//Plant-pathogen interaction;ko00062//Fatty acid elongation	K15397;K15397;K15397;K15397	GO:0016020//membrane;GO:0016020//membrane;GO:0016020//membrane	GO:0003824//catalytic activity;GO:0003824//catalytic activity;GO:0003824//catalytic activity;GO:0016740//transferase activity;GO:0016740//transferase activity;GO:0016740//transferase activity	GO:0006950//response to stress;GO:0006950//response to stress;GO:0006950//response to stress;GO:0008152//metabolic process;GO:0008152//metabolic process;GO:0008152//metabolic process;GO:0009628//response to abiotic stimulus;GO:0009628//response to abiotic stimulus;GO:0009628//response to abiotic stimulus
LOC_Os06g40030	At5g24080	PREDICTED: putative receptor protein kinase ZmPK1 [Oryza sativa Japonica Group]	-	-	-	-	GO:0005886//plasma membrane	GO:0000166//nucleotide binding;GO:0005515//protein binding;GO:0016301//kinase activity;GO:0030246//carbohydrate binding	GO:0006464//cellular protein modification process;GO:0008152//metabolic process;GO:0009987//cellular process
LOC_Os06g40090	--	PREDICTED: protein MKS1 [Oryza sativa Japonica Group]	Environmental Information Processing	Signal transduction	ko04016//MAPK signaling pathway - plant	K20725	GO:0005634//nucleus	GO:0005515//protein binding	GO:0006950//response to stress;GO:0007165//signal transduction
LOC_Os06g40360	EBF2	PREDICTED: EIN3-binding F-box protein 1 [Oryza sativa Japonica Group]	Environmental Information Processing;Environmental Information Processing	Signal transduction;Signal transduction	ko04075//Plant hormone signal transduction;ko04016//MAPK signaling pathway - plant	K14515;K14515	GO:0005634//nucleus;GO:0005634//nucleus	GO:0003824//catalytic activity;GO:0003824//catalytic activity;GO:0005515//protein binding;GO:0005515//protein binding	GO:0006464//cellular protein modification process;GO:0006464//cellular protein modification process;GO:0007165//signal transduction;GO:0007165//signal transduction;GO:0009056//catabolic process;GO:0009056//catabolic process;GO:0009719//response to endogenous stimulus;GO:0009719//response to endogenous stimulus;GO:0009987//cellular process;GO:0009987//cellular process;GO:0019538//protein metabolic…
LOC_Os06g40490	At2g27500	PREDICTED: glucan endo-1,3-beta-glucosidase 14 [Oryza sativa Japonica Group]	-	-	-	-	GO:0016020//membrane	GO:0003824//catalytic activity;GO:0005488//binding;GO:0016787//hydrolase activity	GO:0005975//carbohydrate metabolic process;GO:0008152//metabolic process
LOC_Os06g45110	--	Os06g0661900, partial [Oryza sativa Japonica Group]	-	-	-	-	GO:0005575//cellular_component	GO:0003674//molecular_function	GO:0008150//biological_process
LOC_Os06g45430	ALIS3	PREDICTED: ALA-interacting subunit 3 [Oryza sativa Japonica Group]	-	-	-	-	GO:0016020//membrane	-	GO:0008150//biological_process
LOC_Os06g45500	HMA9	PREDICTED: copper-transporting ATPase RAN1 [Oryza sativa Japonica Group]	Environmental Information Processing	Signal transduction	ko04016//MAPK signaling pathway - plant	K17686	GO:0005794//Golgi apparatus	GO:0005215//transporter activity;GO:0016787//hydrolase activity	GO:0006139//nucleobase-containing compound metabolic process;GO:0006810//transport;GO:0007165//signal transduction;GO:0009056//catabolic process;GO:0009719//response to endogenous stimulus;GO:0009987//cellular process
LOC_Os06g45890	PHL11	PREDICTED: probable transcription factor KAN3 [Oryza sativa Japonica Group]	-	-	-	-	-	GO:0003677//DNA binding;GO:0003700//transcription factor activity, sequence-specific DNA binding	GO:0006139//nucleobase-containing compound metabolic process;GO:0009058//biosynthetic process
LOC_Os06g47340	Os06g0687900	PREDICTED: probable glucuronosyltransferase Os06g0687900 [Oryza sativa Japonica Group]	Metabolism;Metabolism;Cellular Processes;Metabolism;Metabolism	Global and overview maps;Global and overview maps;Transport and catabolism;Lipid metabolism;Lipid metabolism	ko01100//Metabolic pathways;ko01110//Biosynthesis of secondary metabolites;ko04144//Endocytosis;ko00564//Glycerophospholipid metabolism;ko00565//Ether lipid metabolism	K01115;K01115;K01115;K01115;K01115	GO:0005794//Golgi apparatus	GO:0016740//transferase activity	GO:0005975//carbohydrate metabolic process;GO:0008152//metabolic process;GO:0009058//biosynthetic process;GO:0009987//cellular process
LOC_Os06g47650	PSY1R	PREDICTED: tyrosine-sulfated glycopeptide receptor 1 [Oryza sativa Japonica Group]	-	-	-	-	GO:0005575//cellular_component	GO:0000166//nucleotide binding;GO:0004871//signal transducer activity;GO:0004872//receptor activity;GO:0005488//binding;GO:0016301//kinase activity	GO:0006464//cellular protein modification process;GO:0006950//response to stress;GO:0007165//signal transduction
LOC_Os06g48680	--	PREDICTED: uncharacterized protein LOC4341963 [Oryza sativa Japonica Group]	-	-	-	-	GO:0005634//nucleus;GO:0005730//nucleolus	GO:0003674//molecular_function	GO:0006464//cellular protein modification process;GO:0009058//biosynthetic process
LOC_Os06g49660	HSR201	PREDICTED: benzyl alcohol O-benzoyltransferase [Oryza sativa Japonica Group]	-	-	-	-	GO:0005575//cellular_component	GO:0016740//transferase activity	GO:0008150//biological_process;GO:0008152//metabolic process
LOC_Os06g50030	CRK3	PREDICTED: CDPK-related kinase 3 [Oryza sativa Japonica Group]	-	-	-	-	-	GO:0000166//nucleotide binding;GO:0005488//binding;GO:0005515//protein binding;GO:0016301//kinase activity;GO:0016787//hydrolase activity	GO:0006464//cellular protein modification process;GO:0008152//metabolic process;GO:0009058//biosynthetic process;GO:0009987//cellular process
LOC_Os06g50040	SAUR32	PREDICTED: auxin-responsive protein SAUR32 [Oryza sativa Japonica Group]	Environmental Information Processing	Signal transduction	ko04075//Plant hormone signal transduction	K14488	GO:0005575//cellular_component	GO:0003674//molecular_function	GO:0009719//response to endogenous stimulus
LOC_Os06g50180	At2g21120	PREDICTED: probable magnesium transporter NIPA6 [Oryza sativa Japonica Group]	-	-	-	-	-	-	GO:0008150//biological_process
LOC_Os06g50380	Os06g0717800	PREDICTED: probable protein phosphatase 2C 60 [Oryza sativa Japonica Group]	-	-	-	-	GO:0005623//cell;GO:0005886//plasma membrane;GO:0005886//plasma membrane	GO:0003824//catalytic activity;GO:0003824//catalytic activity;GO:0003824//catalytic activity;GO:0016787//hydrolase activity;GO:0016787//hydrolase activity;GO:0016787//hydrolase activity	GO:0006464//cellular protein modification process;GO:0006464//cellular protein modification process;GO:0006464//cellular protein modification process;GO:0008152//metabolic process;GO:0008152//metabolic process;GO:0008152//metabolic process;GO:0009987//cellular process;GO:0009987//cellular process;GO:0009987//cellular process
LOC_Os06g51060	Cht1	PREDICTED: chitinase 1 [Oryza sativa Japonica Group]	Metabolism;Environmental Information Processing;Metabolism	Global and overview maps;Signal transduction;Carbohydrate metabolism	ko01100//Metabolic pathways;ko04016//MAPK signaling pathway - plant;ko00520//Amino sugar and nucleotide sugar metabolism	K20547;K20547;K20547	GO:0005773//vacuole;GO:0005829//cytosol;GO:0016020//membrane	GO:0016787//hydrolase activity	GO:0006950//response to stress;GO:0007165//signal transduction;GO:0008150//biological_process;GO:0008152//metabolic process;GO:0009607//response to biotic stimulus;GO:0009719//response to endogenous stimulus
LOC_Os07g01560	MST3	PREDICTED: sugar carrier protein C [Oryza sativa Japonica Group]	-	-	-	-	GO:0005575//cellular_component;GO:0005575//cellular_component;GO:0005634//nucleus;GO:0005634//nucleus;GO:0005773//vacuole;GO:0005773//vacuole;GO:0005886//plasma membrane;GO:0005886//plasma membrane;GO:0016020//membrane;GO:0016020//membrane	GO:0005215//transporter activity;GO:0005215//transporter activity	GO:0006810//transport;GO:0006810//transport;GO:0009987//cellular process;GO:0009987//cellular process
LOC_Os07g02850	--	PREDICTED: uncharacterized protein LOC4342272 [Oryza sativa Japonica Group]	-	-	-	-	GO:0005576//extracellular region	GO:0005515//protein binding	GO:0008150//biological_process
LOC_Os07g02940	--	PREDICTED: uncharacterized protein LOC9268981 [Oryza sativa Japonica Group]	-	-	-	-	GO:0005576//extracellular region	GO:0005515//protein binding	GO:0008150//biological_process
LOC_Os07g03180	--	PREDICTED: transcription factor Maf [Oryza sativa Japonica Group]	-	-	-	-	GO:0005575//cellular_component	GO:0003674//molecular_function	GO:0008150//biological_process
LOC_Os07g05620	CIPK23	CBL-interacting protein kinase 23 [Oryza sativa Japonica Group]	-	-	-	-	GO:0005634//nucleus;GO:0005634//nucleus;GO:0005737//cytoplasm;GO:0005737//cytoplasm;GO:0005829//cytosol;GO:0005829//cytosol;GO:0005886//plasma membrane;GO:0005886//plasma membrane	GO:0005515//protein binding;GO:0005515//protein binding;GO:0016301//kinase activity;GO:0016301//kinase activity	GO:0006464//cellular protein modification process;GO:0006464//cellular protein modification process;GO:0006810//transport;GO:0006810//transport;GO:0006950//response to stress;GO:0006950//response to stress;GO:0008152//metabolic process;GO:0008152//metabolic process;GO:0009628//response to abiotic stimulus;GO:0009628//response to abiotic stimulus;GO:0009987//cellular process;GO:0009987//cellular p…
LOC_Os07g06750	--	Os07g0161700 [Oryza sativa Japonica Group]	Environmental Information Processing	Signal transduction	ko04016//MAPK signaling pathway - plant	K20725	GO:0009536//plastid	GO:0003674//molecular_function	GO:0008150//biological_process
LOC_Os07g08430	TSA1	PREDICTED: tryptophan synthase alpha chain [Oryza sativa Japonica Group]	Metabolism;Metabolism;Metabolism;Metabolism;Metabolism	Global and overview maps;Global and overview maps;Global and overview maps;Amino acid metabolism;Amino acid metabolism	ko01100//Metabolic pathways;ko01110//Biosynthesis of secondary metabolites;ko01230//Biosynthesis of amino acids;ko00260//Glycine, serine and threonine metabolism;ko00400//Phenylalanine, tyrosine and tryptophan biosynthesis	K01695;K01695;K01695;K01695;K01695	GO:0009536//plastid	GO:0003824//catalytic activity	GO:0009058//biosynthetic process;GO:0009987//cellular process
LOC_Os07g09670	GALT6	PREDICTED: probable beta-1,3-galactosyltransferase 19 [Oryza sativa Japonica Group]	-	-	-	-	GO:0009536//plastid	GO:0016740//transferase activity;GO:0030246//carbohydrate binding	GO:0005975//carbohydrate metabolic process;GO:0006464//cellular protein modification process;GO:0008152//metabolic process;GO:0009058//biosynthetic process
LOC_Os07g10150	Os07g0201100	PREDICTED: coatomer subunit gamma-2 [Oryza sativa Japonica Group]	-	-	-	-	GO:0005575//cellular_component;GO:0005829//cytosol;GO:0009536//plastid;GO:0016020//membrane	GO:0005198//structural molecule activity;GO:0005488//binding;GO:0005515//protein binding	GO:0006810//transport;GO:0009987//cellular process
LOC_Os07g12730	At5g01750	PREDICTED: protein LURP-one-related 10 [Oryza sativa Japonica Group]	-	-	-	-	GO:0009536//plastid	GO:0003674//molecular_function	GO:0008150//biological_process
LOC_Os07g14270	Os07g0246200	PREDICTED: calreticulin isoform X2 [Oryza sativa Japonica Group]	Genetic Information Processing;Cellular Processes	Folding, sorting and degradation;Transport and catabolism	ko04141//Protein processing in endoplasmic reticulum;ko04145//Phagosome	K08057;K08057	GO:0005575//cellular_component;GO:0005575//cellular_component;GO:0005739//mitochondrion;GO:0005739//mitochondrion;GO:0005739//mitochondrion;GO:0005773//vacuole;GO:0005773//vacuole;GO:0005773//vacuole;GO:0005783//endoplasmic reticulum;GO:0005783//endoplasmic reticulum;GO:0005783//endoplasmic reticulum;GO:0009536//plastid;GO:0009536//plastid;GO:0016020//membrane;GO:0016020//membrane	GO:0005488//binding;GO:0005488//binding;GO:0005488//binding;GO:0005515//protein binding;GO:0005515//protein binding;GO:0005515//protein binding	GO:0006950//response to stress;GO:0006950//response to stress;GO:0006950//response to stress;GO:0008150//biological_process;GO:0008150//biological_process;GO:0009628//response to abiotic stimulus;GO:0009628//response to abiotic stimulus;GO:0009628//response to abiotic stimulus
LOC_Os07g19530	ERMP1	PREDICTED: endoplasmic reticulum metallopeptidase 1 [Oryza sativa Japonica Group]	-	-	-	-	-	GO:0016787//hydrolase activity	GO:0019538//protein metabolic process
LOC_Os07g22640	SYT4	PREDICTED: synaptotagmin-5 [Oryza sativa Japonica Group]	-	-	-	-	GO:0005635//nuclear envelope;GO:0005635//nuclear envelope;GO:0005635//nuclear envelope;GO:0005635//nuclear envelope;GO:0005886//plasma membrane;GO:0005886//plasma membrane;GO:0005886//plasma membrane;GO:0005886//plasma membrane;GO:0016020//membrane;GO:0016020//membrane;GO:0016020//membrane;GO:0016020//membrane	GO:0003677//DNA binding;GO:0003677//DNA binding;GO:0003677//DNA binding;GO:0003677//DNA binding;GO:0008289//lipid binding;GO:0008289//lipid binding;GO:0008289//lipid binding;GO:0008289//lipid binding	GO:0006139//nucleobase-containing compound metabolic process;GO:0006139//nucleobase-containing compound metabolic process;GO:0006139//nucleobase-containing compound metabolic process;GO:0006139//nucleobase-containing compound metabolic process;GO:0006950//response to stress;GO:0006950//response to stress;GO:0006950//response to stress;GO:0006950//response to stress;GO:0009058//biosynthetic proces…
LOC_Os07g26110	Os07g0442900	PREDICTED: CASP-like protein 1D1 [Oryza sativa Japonica Group]	-	-	-	-	GO:0005575//cellular_component	GO:0003674//molecular_function	GO:0008150//biological_process
LOC_Os07g26490	XBOS34	PREDICTED: probable E3 ubiquitin-protein ligase XBOS34 [Oryza sativa Japonica Group]	-	-	-	-	-	GO:0005488//binding;GO:0005488//binding	GO:0006464//cellular protein modification process;GO:0006464//cellular protein modification process;GO:0009058//biosynthetic process;GO:0009058//biosynthetic process
LOC_Os07g29760	RD19D	PREDICTED: probable cysteine proteinase A494 [Oryza sativa Japonica Group]	Organismal Systems	Environmental adaptation	ko04626//Plant-pathogen interaction	K01373	GO:0005623//cell	GO:0016787//hydrolase activity	GO:0019538//protein metabolic process
LOC_Os07g34280	HIDM	PREDICTED: probable carboxylesterase 3 [Oryza sativa Japonica Group]	-	-	-	-	GO:0005575//cellular_component	GO:0016787//hydrolase activity	GO:0008152//metabolic process
LOC_Os07g35280	CRK6	serine/threonine kinase receptor precursor-like protein [Oryza sativa Japonica Group]	-	-	-	-	GO:0005886//plasma membrane	GO:0000166//nucleotide binding;GO:0005515//protein binding;GO:0016301//kinase activity	GO:0006464//cellular protein modification process;GO:0008152//metabolic process;GO:0009987//cellular process
LOC_Os07g35540	CRK6	serine/threonine kinase receptor precursor-like protein [Oryza sativa Japonica Group]	-	-	-	-	GO:0005886//plasma membrane	GO:0000166//nucleotide binding;GO:0005515//protein binding;GO:0016301//kinase activity	GO:0006464//cellular protein modification process;GO:0008152//metabolic process;GO:0009987//cellular process
LOC_Os07g36210	--	PREDICTED: transcriptional regulatory protein AlgP [Setaria italica]	-	-	-	-	-	-	-
LOC_Os07g36570	B120	PREDICTED: G-type lectin S-receptor-like serine/threonine-protein kinase B120 [Oryza sativa Japonica Group]	-	-	-	-	GO:0005886//plasma membrane	GO:0000166//nucleotide binding;GO:0016301//kinase activity;GO:0030246//carbohydrate binding	GO:0006464//cellular protein modification process;GO:0009875//pollen-pistil interaction
LOC_Os07g39350	PLT5	PREDICTED: polyol transporter 5 [Oryza sativa Japonica Group]	-	-	-	-	GO:0005886//plasma membrane;GO:0016020//membrane	GO:0005215//transporter activity	GO:0006810//transport;GO:0009987//cellular process
LOC_Os07g40550	IBS1	PREDICTED: probable serine/threonine-protein kinase At1g54610 [Oryza sativa Japonica Group]	-	-	-	-	GO:0005886//plasma membrane;GO:0005886//plasma membrane;GO:0005886//plasma membrane	GO:0000166//nucleotide binding;GO:0000166//nucleotide binding;GO:0000166//nucleotide binding;GO:0016301//kinase activity;GO:0016301//kinase activity;GO:0016301//kinase activity	GO:0006464//cellular protein modification process;GO:0006464//cellular protein modification process;GO:0006464//cellular protein modification process;GO:0008152//metabolic process;GO:0008152//metabolic process;GO:0008152//metabolic process;GO:0009058//biosynthetic process;GO:0009058//biosynthetic process;GO:0009058//biosynthetic process;GO:0009987//cellular process;GO:0009987//cellular process;GO…
LOC_Os07g40630	At1g74360	PREDICTED: probable LRR receptor-like serine/threonine-protein kinase At1g74360 [Oryza sativa Japonica Group]	-	-	-	-	GO:0005739//mitochondrion	GO:0000166//nucleotide binding;GO:0016301//kinase activity	GO:0006464//cellular protein modification process;GO:0007165//signal transduction
LOC_Os07g41070	ANR	PREDICTED: anthocyanidin reductase [Oryza sativa Japonica Group]	-	-	-	-	-	GO:0003824//catalytic activity	GO:0008152//metabolic process;GO:0009058//biosynthetic process;GO:0009987//cellular process;GO:0019748//secondary metabolic process
LOC_Os07g42590	FBX13	PREDICTED: F-box only protein 13 [Oryza sativa Japonica Group]	-	-	-	-	GO:0005575//cellular_component	GO:0003824//catalytic activity	GO:0006464//cellular protein modification process;GO:0009056//catabolic process;GO:0009987//cellular process;GO:0019538//protein metabolic process
LOC_Os07g42740	--	Calmodulin binding protein [Zea mays]	-	-	-	-	GO:0005886//plasma membrane	GO:0005515//protein binding	GO:0008150//biological_process
LOC_Os07g42960	DAHPS2	PREDICTED: phospho-2-dehydro-3-deoxyheptonate aldolase 2, chloroplastic [Oryza sativa Japonica Group]	Metabolism;Metabolism;Metabolism;Metabolism	Global and overview maps;Global and overview maps;Global and overview maps;Amino acid metabolism	ko01100//Metabolic pathways;ko01110//Biosynthesis of secondary metabolites;ko01230//Biosynthesis of amino acids;ko00400//Phenylalanine, tyrosine and tryptophan biosynthesis	K01626;K01626;K01626;K01626	GO:0016020//membrane;GO:0016020//membrane	GO:0016740//transferase activity;GO:0016740//transferase activity	GO:0008152//metabolic process;GO:0008152//metabolic process;GO:0009058//biosynthetic process;GO:0009058//biosynthetic process;GO:0009987//cellular process;GO:0009987//cellular process
LOC_Os07g43070	--	PREDICTED: uncharacterized protein LOC4343957 [Oryza sativa Japonica Group]	-	-	-	-	-	GO:0003674//molecular_function	GO:0008150//biological_process
LOC_Os07g46370	SEC31B	PREDICTED: protein transport protein SEC31 homolog B [Oryza sativa Japonica Group]	Genetic Information Processing	Folding, sorting and degradation	ko04141//Protein processing in endoplasmic reticulum	K14005	GO:0005575//cellular_component;GO:0005622//intracellular;GO:0005829//cytosol;GO:0016020//membrane	GO:0003674//molecular_function	-
LOC_Os07g48010	PRX112	PREDICTED: peroxidase 2-like [Oryza sativa Japonica Group]	Metabolism;Metabolism;Metabolism	Global and overview maps;Global and overview maps;Biosynthesis of other secondary metabolites	ko01100//Metabolic pathways;ko01110//Biosynthesis of secondary metabolites;ko00940//Phenylpropanoid biosynthesis	K00430;K00430;K00430	GO:0005576//extracellular region;GO:0005618//cell wall;GO:0005829//cytosol	GO:0003824//catalytic activity;GO:0005515//protein binding	GO:0006950//response to stress;GO:0008152//metabolic process
LOC_Os07g49280	ESK1	PREDICTED: protein trichome birefringence-like 28 isoform X1 [Oryza sativa Japonica Group]	-	-	-	-	GO:0005575//cellular_component	GO:0003674//molecular_function	GO:0006139//nucleobase-containing compound metabolic process;GO:0006950//response to stress;GO:0009058//biosynthetic process;GO:0009628//response to abiotic stimulus
LOC_Os08g02490	AHL1	PREDICTED: AT-hook motif nuclear-localized protein 1 [Oryza sativa Japonica Group]	-	-	-	-	GO:0005634//nucleus;GO:0005730//nucleolus;GO:0005737//cytoplasm;GO:0005739//mitochondrion	GO:0003677//DNA binding	-
LOC_Os08g02700	FBA1	PREDICTED: fructose-bisphosphate aldolase cytoplasmic isozyme-like [Oryza sativa Japonica Group]	Metabolism;Metabolism;Metabolism;Metabolism;Metabolism;Metabolism;Metabolism;Metabolism	Global and overview maps;Global and overview maps;Global and overview maps;Global and overview maps;Carbohydrate metabolism;Energy metabolism;Carbohydrate metabolism;Carbohydrate metabolism	ko01100//Metabolic pathways;ko01110//Biosynthesis of secondary metabolites;ko01200//Carbon metabolism;ko01230//Biosynthesis of amino acids;ko00010//Glycolysis / Gluconeogenesis;ko00710//Carbon fixation in photosynthetic organisms;ko00051//Fructose and mannose metabolism;ko00030//Pentose phosphate pathway	K01623;K01623;K01623;K01623;K01623;K01623;K01623;K01623	GO:0005575//cellular_component;GO:0005739//mitochondrion;GO:0005829//cytosol;GO:0005886//plasma membrane;GO:0016020//membrane	GO:0005488//binding	GO:0005975//carbohydrate metabolic process;GO:0006139//nucleobase-containing compound metabolic process;GO:0006950//response to stress;GO:0008150//biological_process;GO:0009056//catabolic process;GO:0009628//response to abiotic stimulus
LOC_Os08g02850	Os08g0121900	PREDICTED: UPF0392 protein Os08g0121900 [Oryza sativa Japonica Group]	-	-	-	-	-	GO:0005488//binding	-
LOC_Os08g03570	UEL-3	PREDICTED: probable UDP-arabinose 4-epimerase 3 [Oryza sativa Japonica Group]	Metabolism;Metabolism	Global and overview maps;Carbohydrate metabolism	ko01100//Metabolic pathways;ko00520//Amino sugar and nucleotide sugar metabolism	K12448;K12448	GO:0005794//Golgi apparatus	GO:0003824//catalytic activity	GO:0005975//carbohydrate metabolic process;GO:0006139//nucleobase-containing compound metabolic process;GO:0008152//metabolic process;GO:0009058//biosynthetic process;GO:0009987//cellular process
LOC_Os08g04110	At3g14410	PREDICTED: probable sugar phosphate/phosphate translocator At3g14410 [Oryza sativa Japonica Group]	-	-	-	-	GO:0005829//cytosol;GO:0005829//cytosol;GO:0005840//ribosome;GO:0005840//ribosome	GO:0005215//transporter activity;GO:0005215//transporter activity	GO:0006810//transport;GO:0006810//transport;GO:0009987//cellular process;GO:0009987//cellular process
LOC_Os08g04230	CRRSP55	PREDICTED: cysteine-rich repeat secretory protein 55 [Oryza sativa Japonica Group]	-	-	-	-	GO:0005623//cell	GO:0003674//molecular_function	GO:0009628//response to abiotic stimulus
LOC_Os08g04240	CRRSP55	PREDICTED: cysteine-rich repeat secretory protein 55 [Oryza sativa Japonica Group]	-	-	-	-	GO:0005623//cell	GO:0003674//molecular_function	GO:0009628//response to abiotic stimulus
LOC_Os08g04340	UCC1	PREDICTED: mavicyanin [Oryza sativa Japonica Group]	-	-	-	-	GO:0016020//membrane	GO:0003674//molecular_function;GO:0005488//binding	-
LOC_Os08g04350	UCC1	PREDICTED: mavicyanin [Oryza sativa Japonica Group]	-	-	-	-	GO:0016020//membrane	GO:0003674//molecular_function;GO:0005488//binding	-
LOC_Os08g04370	--	PREDICTED: mavicyanin [Oryza sativa Japonica Group]	-	-	-	-	GO:0016020//membrane	GO:0003674//molecular_function;GO:0005488//binding	-
LOC_Os08g04800	At4g16820	PREDICTED: phospholipase A1-Ibeta2, chloroplastic [Oryza sativa Japonica Group]	-	-	-	-	GO:0009536//plastid	GO:0016787//hydrolase activity	GO:0006629//lipid metabolic process;GO:0008152//metabolic process
LOC_Os08g06100	COMT	PREDICTED: flavone 3'-O-methyltransferase 1 [Oryza sativa Japonica Group]	-	-	-	-	GO:0005575//cellular_component;GO:0005634//nucleus;GO:0005737//cytoplasm;GO:0005829//cytosol;GO:0005886//plasma membrane	GO:0005515//protein binding;GO:0016740//transferase activity	GO:0008152//metabolic process;GO:0009058//biosynthetic process;GO:0009987//cellular process;GO:0019748//secondary metabolic process
LOC_Os08g08840	GPT2	PREDICTED: glucose-6-phosphate/phosphate translocator 2, chloroplastic [Oryza sativa Japonica Group]	-	-	-	-	GO:0005773//vacuole;GO:0005773//vacuole;GO:0016020//membrane;GO:0016020//membrane	GO:0005215//transporter activity;GO:0005215//transporter activity	GO:0006810//transport;GO:0006810//transport;GO:0008150//biological_process;GO:0008150//biological_process;GO:0009607//response to biotic stimulus;GO:0009607//response to biotic stimulus;GO:0009628//response to abiotic stimulus;GO:0009628//response to abiotic stimulus;GO:0009987//cellular process;GO:0009987//cellular process;GO:0015979//photosynthesis;GO:0015979//photosynthesis
LOC_Os08g14320	MBR2	PREDICTED: probable E3 ubiquitin-protein ligase HIP1 [Oryza sativa Japonica Group]	-	-	-	-	-	GO:0005488//binding	-
LOC_Os08g15230	SMAX1L	PREDICTED: chaperone protein ClpB [Oryza sativa Japonica Group]	-	-	-	-	-	GO:0003674//molecular_function	GO:0008150//biological_process
LOC_Os08g21350	SMG7	PREDICTED: protein SMG7 isoform X1 [Oryza sativa Japonica Group]	Genetic Information Processing	Translation	ko03015//mRNA surveillance pathway	K14409	GO:0005575//cellular_component;GO:0005575//cellular_component;GO:0005575//cellular_component	GO:0003674//molecular_function;GO:0003674//molecular_function;GO:0003674//molecular_function	GO:0006139//nucleobase-containing compound metabolic process;GO:0006139//nucleobase-containing compound metabolic process;GO:0006139//nucleobase-containing compound metabolic process;GO:0007049//cell cycle;GO:0007049//cell cycle;GO:0007049//cell cycle;GO:0009056//catabolic process;GO:0009056//catabolic process;GO:0009056//catabolic process;GO:0016043//cellular component organization;GO:0016043//c…
LOC_Os08g23440	CCC1	PREDICTED: cation-chloride cotransporter 1 [Oryza sativa Japonica Group]	-	-	-	-	GO:0005886//plasma membrane	GO:0005215//transporter activity	GO:0006810//transport;GO:0009987//cellular process
LOC_Os08g27720	PRN2	PREDICTED: pirin-like protein isoform X1 [Oryza sativa Japonica Group]	-	-	-	-	GO:0005886//plasma membrane;GO:0005886//plasma membrane	GO:0005515//protein binding;GO:0005515//protein binding	GO:0008150//biological_process;GO:0008150//biological_process
LOC_Os08g29570	ABCG44	PREDICTED: ABC transporter G family member 44 [Oryza sativa Japonica Group]	-	-	-	-	GO:0005886//plasma membrane	GO:0005215//transporter activity;GO:0016787//hydrolase activity	GO:0006139//nucleobase-containing compound metabolic process;GO:0006810//transport;GO:0008150//biological_process;GO:0009056//catabolic process;GO:0009607//response to biotic stimulus;GO:0009719//response to endogenous stimulus;GO:0009987//cellular process
LOC_Os08g29660	WRKY53	PREDICTED: probable WRKY transcription factor 54 [Oryza sativa Japonica Group]	-	-	-	-	GO:0005634//nucleus;GO:0009536//plastid	GO:0003677//DNA binding;GO:0003700//transcription factor activity, sequence-specific DNA binding;GO:0005515//protein binding	GO:0006139//nucleobase-containing compound metabolic process;GO:0006950//response to stress;GO:0007275//multicellular organism development;GO:0008150//biological_process;GO:0009058//biosynthetic process;GO:0009607//response to biotic stimulus
LOC_Os08g30770	ABCA7	PREDICTED: ABC transporter A family member 7 [Oryza sativa Japonica Group]	-	-	-	-	GO:0005575//cellular_component;GO:0005886//plasma membrane	GO:0005215//transporter activity;GO:0016787//hydrolase activity	GO:0006139//nucleobase-containing compound metabolic process;GO:0006810//transport;GO:0009056//catabolic process;GO:0009987//cellular process
LOC_Os08g31860	--	PREDICTED: uncharacterized protein LOC4345562 [Oryza sativa Japonica Group]	-	-	-	-	GO:0005575//cellular_component	GO:0003674//molecular_function	GO:0008150//biological_process
LOC_Os08g34280	CCR1	PREDICTED: cinnamoyl-CoA reductase 1 [Oryza sativa Japonica Group]	Metabolism;Metabolism;Metabolism	Global and overview maps;Global and overview maps;Biosynthesis of other secondary metabolites	ko01100//Metabolic pathways;ko01110//Biosynthesis of secondary metabolites;ko00940//Phenylpropanoid biosynthesis	K09753;K09753;K09753	GO:0005829//cytosol	GO:0003824//catalytic activity	GO:0006950//response to stress;GO:0008152//metabolic process;GO:0009058//biosynthetic process;GO:0009628//response to abiotic stimulus;GO:0009987//cellular process;GO:0019748//secondary metabolic process
LOC_Os08g34290	CM2	PREDICTED: chorismate mutase 2 [Oryza sativa Japonica Group]	Metabolism;Metabolism;Metabolism;Metabolism	Global and overview maps;Global and overview maps;Global and overview maps;Amino acid metabolism	ko01100//Metabolic pathways;ko01110//Biosynthesis of secondary metabolites;ko01230//Biosynthesis of amino acids;ko00400//Phenylalanine, tyrosine and tryptophan biosynthesis	K01850;K01850;K01850;K01850	GO:0005829//cytosol	GO:0003824//catalytic activity	GO:0008152//metabolic process;GO:0009058//biosynthetic process;GO:0009987//cellular process
LOC_Os08g34580	TPS9	PREDICTED: probable alpha,alpha-trehalose-phosphate synthase [UDP-forming] 9 [Oryza sativa Japonica Group]	Metabolism;Metabolism	Global and overview maps;Carbohydrate metabolism	ko01100//Metabolic pathways;ko00500//Starch and sucrose metabolism	K16055;K16055	-	GO:0016740//transferase activity;GO:0016740//transferase activity;GO:0016787//hydrolase activity;GO:0016787//hydrolase activity	GO:0005975//carbohydrate metabolic process;GO:0005975//carbohydrate metabolic process;GO:0008152//metabolic process;GO:0008152//metabolic process;GO:0009058//biosynthetic process;GO:0009058//biosynthetic process;GO:0009987//cellular process;GO:0009987//cellular process
LOC_Os08g34790	4CL5	PREDICTED: probable 4-coumarate--CoA ligase 5 [Oryza sativa Japonica Group]	Metabolism;Metabolism;Metabolism;Metabolism;Metabolism	Global and overview maps;Global and overview maps;Biosynthesis of other secondary metabolites;Amino acid metabolism;Metabolism of cofactors and vitamins	ko01100//Metabolic pathways;ko01110//Biosynthesis of secondary metabolites;ko00940//Phenylpropanoid biosynthesis;ko00360//Phenylalanine metabolism;ko00130//Ubiquinone and other terpenoid-quinone biosynthesis	K01904;K01904;K01904;K01904;K01904	GO:0005575//cellular_component	GO:0003824//catalytic activity	GO:0006950//response to stress;GO:0008152//metabolic process;GO:0009607//response to biotic stimulus;GO:0009628//response to abiotic stimulus;GO:0009987//cellular process;GO:0019748//secondary metabolic process
LOC_Os08g35600	RIPK	PREDICTED: serine/threonine-protein kinase At5g01020 [Oryza sativa Japonica Group]	-	-	-	-	GO:0005575//cellular_component	GO:0016301//kinase activity	GO:0006950//response to stress;GO:0008152//metabolic process;GO:0009607//response to biotic stimulus;GO:0009987//cellular process
LOC_Os08g37060	TCEA1	PREDICTED: probable carboxylesterase 12 [Oryza sativa Japonica Group]	-	-	-	-	GO:0005737//cytoplasm;GO:0005829//cytosol	GO:0016787//hydrolase activity	GO:0008152//metabolic process
LOC_Os08g37760	ATL6	PREDICTED: E3 ubiquitin-protein ligase ATL6 [Oryza sativa Japonica Group]	-	-	-	-	GO:0005886//plasma membrane	GO:0003824//catalytic activity;GO:0005488//binding	GO:0006464//cellular protein modification process;GO:0008150//biological_process
LOC_Os08g39350	GDPDL4	PREDICTED: glycerophosphodiester phosphodiesterase GDPDL3 isoform X2 [Oryza sativa Japonica Group]	-	-	-	-	GO:0005575//cellular_component;GO:0005886//plasma membrane;GO:0016020//membrane	GO:0016787//hydrolase activity	GO:0005975//carbohydrate metabolic process;GO:0007275//multicellular organism development;GO:0008152//metabolic process;GO:0009653//anatomical structure morphogenesis;GO:0009791//post-embryonic development;GO:0009987//cellular process;GO:0016043//cellular component organization;GO:0030154//cell differentiation
LOC_Os08g39840	CM-LOX1	PREDICTED: lipoxygenase 7, chloroplastic [Oryza sativa Japonica Group]	Metabolism;Metabolism;Metabolism;Metabolism	Global and overview maps;Global and overview maps;Lipid metabolism;Lipid metabolism	ko01100//Metabolic pathways;ko01110//Biosynthesis of secondary metabolites;ko00592//alpha-Linolenic acid metabolism;ko00591//Linoleic acid metabolism	K00454;K00454;K00454;K00454	GO:0005737//cytoplasm;GO:0009536//plastid;GO:0009579//thylakoid;GO:0016020//membrane	GO:0003824//catalytic activity;GO:0005515//protein binding	GO:0006629//lipid metabolic process;GO:0006950//response to stress;GO:0008152//metabolic process;GO:0009058//biosynthetic process;GO:0009607//response to biotic stimulus;GO:0009628//response to abiotic stimulus;GO:0009719//response to endogenous stimulus;GO:0009987//cellular process
LOC_Os08g40790	--	PREDICTED: spindle pole body component 110 isoform X1 [Oryza sativa Japonica Group]	-	-	-	-	GO:0005773//vacuole;GO:0005773//vacuole;GO:0005773//vacuole;GO:0005773//vacuole;GO:0005783//endoplasmic reticulum;GO:0005783//endoplasmic reticulum;GO:0005783//endoplasmic reticulum;GO:0005783//endoplasmic reticulum;GO:0016020//membrane;GO:0016020//membrane;GO:0016020//membrane;GO:0016020//membrane	-	-
LOC_Os08g40940	--	PREDICTED: uncharacterized protein LOC4346069 [Oryza sativa Japonica Group]	-	-	-	-	GO:0005623//cell	GO:0003674//molecular_function	GO:0008150//biological_process
LOC_Os08g41280	At3g25290	PREDICTED: cytochrome b561 and DOMON domain-containing protein At4g12980 [Oryza sativa Japonica Group]	-	-	-	-	GO:0005575//cellular_component;GO:0005886//plasma membrane;GO:0016020//membrane	-	GO:0007275//multicellular organism development
LOC_Os09g07800	CAR11	PREDICTED: protein C2-DOMAIN ABA-RELATED 11 [Oryza sativa Japonica Group]	-	-	-	-	GO:0005773//vacuole;GO:0005886//plasma membrane	GO:0003674//molecular_function	GO:0008150//biological_process
LOC_Os09g08390	SFH2	PREDICTED: SEC14 cytosolic factor [Oryza sativa Japonica Group]	-	-	-	-	GO:0005575//cellular_component;GO:0005575//cellular_component	GO:0005215//transporter activity;GO:0005215//transporter activity;GO:0005215//transporter activity;GO:0005215//transporter activity;GO:0005215//transporter activity;GO:0005488//binding;GO:0005488//binding;GO:0005488//binding	GO:0006810//transport;GO:0006810//transport;GO:0006810//transport;GO:0006810//transport;GO:0006810//transport
LOC_Os09g12560	Os09g0297000	PREDICTED: ferrochelatase-1, chloroplastic [Oryza sativa Japonica Group]	Metabolism;Metabolism;Metabolism	Global and overview maps;Global and overview maps;Metabolism of cofactors and vitamins	ko01100//Metabolic pathways;ko01110//Biosynthesis of secondary metabolites;ko00860//Porphyrin and chlorophyll metabolism	K01772;K01772;K01772	GO:0005739//mitochondrion;GO:0005739//mitochondrion;GO:0009536//plastid;GO:0009536//plastid	GO:0003824//catalytic activity;GO:0003824//catalytic activity	GO:0006950//response to stress;GO:0006950//response to stress;GO:0008152//metabolic process;GO:0008152//metabolic process;GO:0009058//biosynthetic process;GO:0009058//biosynthetic process;GO:0009987//cellular process;GO:0009987//cellular process
LOC_Os09g15330	STP14	Sugar transport protein 14 [Triticum urartu]	-	-	-	-	GO:0005886//plasma membrane;GO:0005886//plasma membrane;GO:0016020//membrane;GO:0016020//membrane	GO:0005215//transporter activity;GO:0005215//transporter activity	GO:0006810//transport;GO:0006810//transport;GO:0009987//cellular process;GO:0009987//cellular process
LOC_Os09g15420	UGE-4	PREDICTED: UDP-glucose 4-epimerase 4 [Oryza sativa Japonica Group]	Metabolism;Metabolism;Metabolism	Global and overview maps;Carbohydrate metabolism;Carbohydrate metabolism	ko01100//Metabolic pathways;ko00520//Amino sugar and nucleotide sugar metabolism;ko00052//Galactose metabolism	K01784;K01784;K01784	-	GO:0003824//catalytic activity;GO:0005515//protein binding	GO:0006950//response to stress;GO:0008152//metabolic process
LOC_Os09g20180	--	Os09g0367000 [Oryza sativa Japonica Group]	-	-	-	-	-	-	-
LOC_Os09g20220	GSTU1	PREDICTED: probable glutathione S-transferase GSTU1 [Oryza sativa Japonica Group]	Metabolism	Metabolism of other amino acids	ko00480//Glutathione metabolism	K00799	GO:0005737//cytoplasm	GO:0016740//transferase activity	GO:0008152//metabolic process;GO:0009056//catabolic process;GO:0009987//cellular process;GO:0019748//secondary metabolic process
LOC_Os09g23150	Rv0183	PREDICTED: monoglyceride lipase [Oryza sativa Japonica Group]	Metabolism;Metabolism	Global and overview maps;Lipid metabolism	ko01100//Metabolic pathways;ko00561//Glycerolipid metabolism	K01054;K01054	-	GO:0016787//hydrolase activity	GO:0008152//metabolic process
LOC_Os09g23570	RLK902	PREDICTED: probable inactive receptor kinase RLK902 [Oryza sativa Japonica Group]	-	-	-	-	GO:0005575//cellular_component;GO:0005773//vacuole;GO:0005886//plasma membrane;GO:0016020//membrane	GO:0000166//nucleotide binding;GO:0005515//protein binding;GO:0016301//kinase activity	GO:0006464//cellular protein modification process;GO:0007165//signal transduction
LOC_Os09g23620	MYB20	PREDICTED: protein ODORANT1 [Oryza sativa Japonica Group]	Organismal Systems	Environmental adaptation	ko04626//Plant-pathogen interaction	K09422	GO:0005634//nucleus	GO:0003677//DNA binding;GO:0003700//transcription factor activity, sequence-specific DNA binding	GO:0006139//nucleobase-containing compound metabolic process;GO:0009058//biosynthetic process;GO:0009719//response to endogenous stimulus;GO:0009987//cellular process
LOC_Os09g24700	--	PREDICTED: neurofilament heavy polypeptide-like, partial [Oryza brachyantha]	-	-	-	-	GO:0005622//intracellular;GO:0005840//ribosome	GO:0005198//structural molecule activity	GO:0006412//translation
LOC_Os09g25500	8-Aug	PREDICTED: AUGMIN subunit 8 [Oryza sativa Japonica Group]	-	-	-	-	GO:0009536//plastid	-	-
LOC_Os09g25580	MGD1	PREDICTED: probable monogalactosyldiacylglycerol synthase 1, chloroplastic [Oryza sativa Japonica Group]	Metabolism;Metabolism	Global and overview maps;Lipid metabolism	ko01100//Metabolic pathways;ko00561//Glycerolipid metabolism	K03715;K03715	GO:0009536//plastid;GO:0016020//membrane	GO:0016740//transferase activity	GO:0006629//lipid metabolic process;GO:0008152//metabolic process;GO:0009058//biosynthetic process;GO:0009790//embryo development;GO:0009987//cellular process;GO:0016043//cellular component organization
LOC_Os09g25760	TET7	PREDICTED: tetraspanin-8 [Oryza sativa Japonica Group]	-	-	-	-	GO:0005575//cellular_component;GO:0005886//plasma membrane;GO:0016020//membrane	GO:0003674//molecular_function	GO:0008150//biological_process
LOC_Os09g26144	GLR2.8	PREDICTED: glutamate receptor 2.8 [Oryza sativa Japonica Group]	-	-	-	-	GO:0005623//cell;GO:0016020//membrane	GO:0005215//transporter activity	GO:0006810//transport;GO:0009628//response to abiotic stimulus;GO:0009987//cellular process;GO:0019725//cellular homeostasis
LOC_Os09g26160	GLR2.9	PREDICTED: glutamate receptor 2.9 [Oryza sativa Japonica Group]	-	-	-	-	GO:0005623//cell;GO:0005623//cell;GO:0016020//membrane;GO:0016020//membrane	GO:0005215//transporter activity;GO:0005215//transporter activity;GO:0005515//protein binding;GO:0005515//protein binding	GO:0006810//transport;GO:0006810//transport;GO:0009628//response to abiotic stimulus;GO:0009628//response to abiotic stimulus;GO:0009987//cellular process;GO:0009987//cellular process;GO:0019725//cellular homeostasis;GO:0019725//cellular homeostasis
LOC_Os09g27260	--	Os09g0444900, partial [Oryza sativa Japonica Group]	-	-	-	-	GO:0005623//cell	-	GO:0008150//biological_process
LOC_Os09g28354	HSFB1	PREDICTED: heat stress transcription factor B-1 [Oryza sativa Japonica Group]	-	-	-	-	GO:0005634//nucleus	GO:0003677//DNA binding;GO:0003700//transcription factor activity, sequence-specific DNA binding	GO:0006139//nucleobase-containing compound metabolic process;GO:0006950//response to stress;GO:0009058//biosynthetic process;GO:0009628//response to abiotic stimulus
LOC_Os09g29490	PER17	PREDICTED: peroxidase 17 [Oryza sativa Japonica Group]	Metabolism;Metabolism;Metabolism	Global and overview maps;Global and overview maps;Biosynthesis of other secondary metabolites	ko01100//Metabolic pathways;ko01110//Biosynthesis of secondary metabolites;ko00940//Phenylpropanoid biosynthesis	K00430;K00430;K00430	GO:0005829//cytosol	GO:0003824//catalytic activity;GO:0005488//binding	GO:0006950//response to stress;GO:0008152//metabolic process
LOC_Os09g29510	WAK1	Os09g0471200 [Oryza sativa Japonica Group]	-	-	-	-	GO:0005886//plasma membrane	GO:0005515//protein binding;GO:0016301//kinase activity	GO:0006464//cellular protein modification process
LOC_Os09g29660	ABCG11	PREDICTED: ABC transporter G family member 11 [Oryza sativa Japonica Group]	-	-	-	-	GO:0005886//plasma membrane	GO:0005215//transporter activity;GO:0016787//hydrolase activity	GO:0006139//nucleobase-containing compound metabolic process;GO:0006810//transport;GO:0006950//response to stress;GO:0009056//catabolic process;GO:0009628//response to abiotic stimulus;GO:0009719//response to endogenous stimulus;GO:0009987//cellular process
LOC_Os09g31130	TDT	PREDICTED: tonoplast dicarboxylate transporter [Oryza sativa Japonica Group]	-	-	-	-	GO:0005773//vacuole	GO:0005215//transporter activity	GO:0006810//transport;GO:0009987//cellular process;GO:0019725//cellular homeostasis
LOC_Os09g35760	ROC6	RecName: Full=Homeobox-leucine zipper protein ROC6; AltName: Full=GLABRA 2-like homeobox protein 6; AltName: Full=HD-ZIP protein ROC6; AltName: Full=Homeodomain transcription factor ROC6; AltName: Full=Protein RICE OUTERMOST CELL-SPECIFIC 6	-	-	-	-	GO:0005634//nucleus;GO:0005634//nucleus	GO:0003700//transcription factor activity, sequence-specific DNA binding;GO:0003700//transcription factor activity, sequence-specific DNA binding	GO:0006139//nucleobase-containing compound metabolic process;GO:0006139//nucleobase-containing compound metabolic process;GO:0007275//multicellular organism development;GO:0007275//multicellular organism development;GO:0009058//biosynthetic process;GO:0009058//biosynthetic process;GO:0009605//response to external stimulus;GO:0009605//response to external stimulus;GO:0009628//response to abiotic s…
LOC_Os09g35960	GYP7	PREDICTED: GTPase-activating protein gyp7 [Oryza sativa Japonica Group]	-	-	-	-	GO:0005622//intracellular;GO:0009536//plastid	GO:0030234//enzyme regulator activity	GO:0006139//nucleobase-containing compound metabolic process;GO:0007165//signal transduction;GO:0009056//catabolic process
LOC_Os09g36300	Os09g0533400	PREDICTED: lon protease homolog 2, peroxisomal isoform X2 [Oryza sativa Japonica Group]	-	-	-	-	GO:0005575//cellular_component;GO:0005575//cellular_component;GO:0005575//cellular_component;GO:0005575//cellular_component;GO:0005622//intracellular;GO:0005622//intracellular;GO:0005622//intracellular;GO:0005622//intracellular;GO:0005777//peroxisome;GO:0005777//peroxisome;GO:0005777//peroxisome;GO:0005777//peroxisome	GO:0000166//nucleotide binding;GO:0000166//nucleotide binding;GO:0000166//nucleotide binding;GO:0000166//nucleotide binding;GO:0003677//DNA binding;GO:0003677//DNA binding;GO:0003677//DNA binding;GO:0003677//DNA binding;GO:0016787//hydrolase activity;GO:0016787//hydrolase activity;GO:0016787//hydrolase activity;GO:0016787//hydrolase activity	GO:0006139//nucleobase-containing compound metabolic process;GO:0006139//nucleobase-containing compound metabolic process;GO:0006139//nucleobase-containing compound metabolic process;GO:0006139//nucleobase-containing compound metabolic process;GO:0006810//transport;GO:0006810//transport;GO:0006810//transport;GO:0006810//transport;GO:0008152//metabolic process;GO:0008152//metabolic process;GO:0008…
LOC_Os09g36800	DHQS	PREDICTED: 3-dehydroquinate synthase, chloroplastic [Oryza sativa Japonica Group]	Metabolism;Metabolism;Metabolism;Metabolism	Global and overview maps;Global and overview maps;Global and overview maps;Amino acid metabolism	ko01100//Metabolic pathways;ko01110//Biosynthesis of secondary metabolites;ko01230//Biosynthesis of amino acids;ko00400//Phenylalanine, tyrosine and tryptophan biosynthesis	K01735;K01735;K01735;K01735	GO:0009536//plastid	GO:0003824//catalytic activity	GO:0009058//biosynthetic process;GO:0009987//cellular process
LOC_Os09g37180	PHT3	PREDICTED: agmatine coumaroyltransferase-2 [Oryza sativa Japonica Group]	-	-	-	-	GO:0005829//cytosol	GO:0016740//transferase activity	GO:0008150//biological_process;GO:0008152//metabolic process;GO:0009058//biosynthetic process;GO:0009987//cellular process;GO:0019748//secondary metabolic process
LOC_Os09g37976	--	PREDICTED: 13S globulin seed storage protein 2 [Oryza sativa Japonica Group]	-	-	-	-	GO:0005575//cellular_component;GO:0005829//cytosol	GO:0003674//molecular_function;GO:0005488//binding	GO:0008150//biological_process
LOC_Os09g38530	TMN8	PREDICTED: transmembrane 9 superfamily member 9 [Oryza sativa Japonica Group]	-	-	-	-	GO:0005618//cell wall;GO:0005773//vacuole;GO:0005794//Golgi apparatus;GO:0016020//membrane	-	-
LOC_Os09g38840	WAK2	PREDICTED: wall-associated receptor kinase 2 [Oryza sativa Japonica Group]	-	-	-	-	GO:0005886//plasma membrane	GO:0005515//protein binding;GO:0016301//kinase activity	GO:0006464//cellular protein modification process
LOC_Os09g38850	WAK2	PREDICTED: wall-associated receptor kinase 2 [Oryza sativa Japonica Group]	-	-	-	-	GO:0005886//plasma membrane	GO:0005515//protein binding;GO:0016301//kinase activity	GO:0006464//cellular protein modification process
LOC_Os09g39940	UCC1	PREDICTED: basic blue protein [Oryza sativa Japonica Group]	-	-	-	-	GO:0016020//membrane	GO:0003674//molecular_function;GO:0005488//binding	-
LOC_Os09g39960	DRP1E	PREDICTED: dynamin-related protein 1E [Oryza sativa Japonica Group]	-	-	-	-	GO:0005575//cellular_component;GO:0005739//mitochondrion;GO:0005773//vacuole;GO:0005886//plasma membrane;GO:0016020//membrane	GO:0000166//nucleotide binding;GO:0016787//hydrolase activity	GO:0006139//nucleobase-containing compound metabolic process;GO:0006810//transport;GO:0006950//response to stress;GO:0008150//biological_process;GO:0009056//catabolic process;GO:0009607//response to biotic stimulus;GO:0009987//cellular process
LOC_Os10g01100	At1g34300	PREDICTED: G-type lectin S-receptor-like serine/threonine-protein kinase At1g34300 [Oryza sativa Japonica Group]	-	-	-	-	GO:0005623//cell	GO:0000166//nucleotide binding;GO:0016301//kinase activity;GO:0030246//carbohydrate binding	GO:0006464//cellular protein modification process;GO:0009875//pollen-pistil interaction
LOC_Os10g03440	PUB21	PREDICTED: U-box domain-containing protein 21-like [Oryza sativa Japonica Group]	-	-	-	-	GO:0005622//intracellular	GO:0003824//catalytic activity;GO:0005488//binding	GO:0006464//cellular protein modification process;GO:0008150//biological_process
LOC_Os10g05970	--	PREDICTED: proline-rich protein 4 [Oryza sativa Japonica Group]	-	-	-	-	GO:0005618//cell wall	-	-
LOC_Os10g08540	CYP76B6	Cytochrome P450 family protein, expressed [Oryza sativa Japonica Group]	-	-	-	-	-	GO:0003674//molecular_function;GO:0003824//catalytic activity;GO:0005488//binding;GO:0019825//oxygen binding	GO:0008152//metabolic process
LOC_Os10g11200	Os10g0189600	PREDICTED: long chain base biosynthesis protein 1c [Oryza sativa Japonica Group]	Metabolism;Metabolism	Global and overview maps;Lipid metabolism	ko01100//Metabolic pathways;ko00600//Sphingolipid metabolism	K00654;K00654	GO:0005783//endoplasmic reticulum	GO:0005515//protein binding;GO:0016740//transferase activity	GO:0006629//lipid metabolic process;GO:0008152//metabolic process;GO:0009058//biosynthetic process;GO:0009987//cellular process;GO:0016049//cell growth
LOC_Os10g23310	THT1	PREDICTED: agmatine coumaroyltransferase-1 [Oryza sativa Japonica Group]	-	-	-	-	GO:0005829//cytosol	GO:0016740//transferase activity	GO:0008150//biological_process;GO:0008152//metabolic process;GO:0009058//biosynthetic process;GO:0009987//cellular process;GO:0019748//secondary metabolic process
LOC_Os10g23820	THT2	PREDICTED: agmatine coumaroyltransferase-1 [Oryza sativa Japonica Group]	-	-	-	-	GO:0005829//cytosol;GO:0005829//cytosol	GO:0016740//transferase activity;GO:0016740//transferase activity	GO:0008150//biological_process;GO:0008150//biological_process;GO:0008152//metabolic process;GO:0008152//metabolic process;GO:0009058//biosynthetic process;GO:0009058//biosynthetic process;GO:0009987//cellular process;GO:0009987//cellular process;GO:0019748//secondary metabolic process;GO:0019748//secondary metabolic process
LOC_Os10g25400	At2g27360	PREDICTED: GDSL esterase/lipase At5g45910 isoform X1 [Oryza sativa Japonica Group]	Metabolism;Metabolism	Global and overview maps;Biosynthesis of other secondary metabolites	ko01110//Biosynthesis of secondary metabolites;ko00901//Indole alkaloid biosynthesis	K21026;K21026	GO:0005618//cell wall	GO:0016787//hydrolase activity	GO:0006629//lipid metabolic process;GO:0008152//metabolic process
LOC_Os10g25550	RIPK	PREDICTED: serine/threonine-protein kinase At5g01020 [Oryza sativa Japonica Group]	-	-	-	-	GO:0005575//cellular_component	GO:0016301//kinase activity	GO:0006950//response to stress;GO:0008152//metabolic process;GO:0009607//response to biotic stimulus;GO:0009987//cellular process
LOC_Os10g28050	--	PREDICTED: chitinase 2 [Oryza sativa Japonica Group]	-	-	-	-	-	-	-
LOC_Os10g28080	--	PREDICTED: chitinase 1 [Oryza sativa Japonica Group]	-	-	-	-	-	-	-
LOC_Os10g30610	ABCG25	Os10g0442900 [Oryza sativa Japonica Group]	-	-	-	-	-	GO:0005215//transporter activity;GO:0005215//transporter activity;GO:0016787//hydrolase activity;GO:0016787//hydrolase activity	GO:0006139//nucleobase-containing compound metabolic process;GO:0006139//nucleobase-containing compound metabolic process;GO:0006810//transport;GO:0006810//transport;GO:0009056//catabolic process;GO:0009056//catabolic process;GO:0009987//cellular process;GO:0009987//cellular process
LOC_Os10g30790	PHT1-8	PREDICTED: probable inorganic phosphate transporter 1-8 [Oryza sativa Japonica Group]	-	-	-	-	GO:0005575//cellular_component;GO:0005575//cellular_component;GO:0005634//nucleus;GO:0005634//nucleus;GO:0005773//vacuole;GO:0005773//vacuole;GO:0005886//plasma membrane;GO:0005886//plasma membrane;GO:0016020//membrane;GO:0016020//membrane	GO:0005215//transporter activity;GO:0005215//transporter activity	GO:0006810//transport;GO:0006810//transport;GO:0009719//response to endogenous stimulus;GO:0009719//response to endogenous stimulus;GO:0009987//cellular process;GO:0009987//cellular process
LOC_Os10g31330	GRP0.9	PREDICTED: glycine-rich cell wall structural protein 2 [Oryza sativa Japonica Group]	-	-	-	-	-	-	-
LOC_Os10g33040	MIK2	PREDICTED: probable LRR receptor-like serine/threonine-protein kinase At4g08850 [Oryza sativa Japonica Group]	-	-	-	-	GO:0005623//cell	GO:0000166//nucleotide binding;GO:0016301//kinase activity	GO:0006464//cellular protein modification process;GO:0007165//signal transduction
LOC_Os10g33970	DRB6	PREDICTED: double-stranded RNA-binding protein 6 [Oryza sativa Japonica Group]	-	-	-	-	GO:0005737//cytoplasm;GO:0005737//cytoplasm	GO:0003723//RNA binding;GO:0003723//RNA binding;GO:0005515//protein binding;GO:0005515//protein binding	GO:0008150//biological_process;GO:0008150//biological_process
LOC_Os10g34910	--	Os10g0490900, partial [Oryza sativa Japonica Group]	-	-	-	-	GO:0005623//cell	-	GO:0006950//response to stress
LOC_Os10g34920	--	Os10g0490900, partial [Oryza sativa Japonica Group]	-	-	-	-	GO:0005623//cell	-	GO:0006950//response to stress
LOC_Os10g34930	--	Plant basic secretory protein (BSP) family protein [Zea mays]	-	-	-	-	GO:0005623//cell	-	GO:0006950//response to stress
LOC_Os10g37190	At4g10390	PREDICTED: probable receptor-like protein kinase At4g10390 [Oryza sativa Japonica Group]	-	-	-	-	GO:0005575//cellular_component	GO:0016301//kinase activity	GO:0006464//cellular protein modification process;GO:0008152//metabolic process;GO:0009987//cellular process
LOC_Os10g37500	At2g46620	PREDICTED: AAA-ATPase At2g46620 [Oryza sativa Japonica Group]	-	-	-	-	GO:0005623//cell	GO:0000166//nucleotide binding;GO:0016787//hydrolase activity	GO:0006139//nucleobase-containing compound metabolic process;GO:0008152//metabolic process;GO:0009056//catabolic process
LOC_Os10g37710	--	alpha/beta-Hydrolases superfamily protein [Zea mays]	-	-	-	-	GO:0005783//endoplasmic reticulum;GO:0005783//endoplasmic reticulum	GO:0016787//hydrolase activity;GO:0016787//hydrolase activity	GO:0008150//biological_process;GO:0008150//biological_process;GO:0008152//metabolic process;GO:0008152//metabolic process
LOC_Os10g38489	GSTU6	tau class GST protein 3 [Oryza sativa Indica Group]	Metabolism	Metabolism of other amino acids	ko00480//Glutathione metabolism	K00799	GO:0005737//cytoplasm;GO:0009536//plastid	GO:0016740//transferase activity	GO:0008152//metabolic process;GO:0009056//catabolic process;GO:0009628//response to abiotic stimulus;GO:0009719//response to endogenous stimulus;GO:0009791//post-embryonic development;GO:0009987//cellular process;GO:0019748//secondary metabolic process
LOC_Os10g39100	--	PREDICTED: uncharacterized protein LOC4349235 [Oryza sativa Japonica Group]	-	-	-	-	GO:0005886//plasma membrane;GO:0016020//membrane	-	-
LOC_Os10g39680	Cht8	PREDICTED: chitinase 8 [Oryza sativa Japonica Group]	Metabolism;Environmental Information Processing;Metabolism	Global and overview maps;Signal transduction;Carbohydrate metabolism	ko01100//Metabolic pathways;ko04016//MAPK signaling pathway - plant;ko00520//Amino sugar and nucleotide sugar metabolism	K20547;K20547;K20547	GO:0005773//vacuole;GO:0005829//cytosol;GO:0016020//membrane	GO:0016787//hydrolase activity	GO:0006950//response to stress;GO:0007165//signal transduction;GO:0008150//biological_process;GO:0008152//metabolic process;GO:0009607//response to biotic stimulus;GO:0009719//response to endogenous stimulus
LOC_Os10g40480	At4g12490	PREDICTED: cortical cell-delineating protein [Oryza sativa Japonica Group]	-	-	-	-	-	GO:0008289//lipid binding	GO:0006810//transport;GO:0006950//response to stress;GO:0009607//response to biotic stimulus
LOC_Os10g40640	--	transferase, transferring glycosyl groups precursor [Zea mays]	-	-	-	-	GO:0005623//cell	GO:0016740//transferase activity	GO:0005975//carbohydrate metabolic process;GO:0009058//biosynthetic process
LOC_Os10g42790	CCT2	PREDICTED: choline-phosphate cytidylyltransferase 2 [Oryza sativa Japonica Group]	Metabolism;Metabolism;Metabolism	Global and overview maps;Lipid metabolism;Metabolism of other amino acids	ko01100//Metabolic pathways;ko00564//Glycerophospholipid metabolism;ko00440//Phosphonate and phosphinate metabolism	K00968;K00968;K00968	-	GO:0016740//transferase activity	GO:0006629//lipid metabolic process;GO:0009058//biosynthetic process;GO:0009987//cellular process
LOC_Os11g03370	NAC45	PREDICTED: NAC domain-containing protein 77-like [Oryza sativa Japonica Group]	-	-	-	-	GO:0005634//nucleus;GO:0005737//cytoplasm	GO:0003700//transcription factor activity, sequence-specific DNA binding	GO:0006139//nucleobase-containing compound metabolic process;GO:0007275//multicellular organism development;GO:0009058//biosynthetic process
LOC_Os11g03540	WRI1	PREDICTED: AP2-like ethylene-responsive transcription factor At1g16060 [Oryza sativa Japonica Group]	-	-	-	-	GO:0005634//nucleus	GO:0003677//DNA binding;GO:0003700//transcription factor activity, sequence-specific DNA binding	GO:0005975//carbohydrate metabolic process;GO:0006091//generation of precursor metabolites and energy;GO:0006139//nucleobase-containing compound metabolic process;GO:0006629//lipid metabolic process;GO:0008150//biological_process;GO:0009056//catabolic process;GO:0009058//biosynthetic process;GO:0009987//cellular process
LOC_Os11g05410	PAP20	PREDICTED: probable purple acid phosphatase 20 [Oryza sativa Japonica Group]	-	-	-	-	GO:0005623//cell	GO:0016787//hydrolase activity;GO:0016787//hydrolase activity	GO:0008150//biological_process;GO:0008150//biological_process;GO:0008152//metabolic process;GO:0008152//metabolic process;GO:0009987//cellular process;GO:0009987//cellular process
LOC_Os11g06240	--	ATOZI1 [Zea mays]	-	-	-	-	GO:0005739//mitochondrion;GO:0016020//membrane	GO:0003674//molecular_function	GO:0006950//response to stress
LOC_Os11g06440	--	expressed protein [Oryza sativa Japonica Group]	-	-	-	-	-	GO:0003674//molecular_function	GO:0008150//biological_process
LOC_Os11g07280	Os11g0174000	PREDICTED: coatomer subunit beta-1 [Oryza sativa Japonica Group]	-	-	-	-	GO:0005575//cellular_component;GO:0005575//cellular_component;GO:0005829//cytosol;GO:0005829//cytosol	GO:0005198//structural molecule activity;GO:0005198//structural molecule activity;GO:0005488//binding;GO:0005488//binding;GO:0005515//protein binding;GO:0005515//protein binding	GO:0006810//transport;GO:0006810//transport;GO:0009987//cellular process;GO:0009987//cellular process
LOC_Os11g09010	PAD4	PREDICTED: lipase-like PAD4 isoform X1 [Oryza sativa Japonica Group]	-	-	-	-	GO:0005575//cellular_component;GO:0005575//cellular_component;GO:0005575//cellular_component	GO:0005515//protein binding;GO:0005515//protein binding;GO:0005515//protein binding;GO:0016787//hydrolase activity;GO:0016787//hydrolase activity;GO:0016787//hydrolase activity	GO:0006629//lipid metabolic process;GO:0006629//lipid metabolic process;GO:0006629//lipid metabolic process;GO:0006950//response to stress;GO:0006950//response to stress;GO:0006950//response to stress;GO:0007165//signal transduction;GO:0007165//signal transduction;GO:0007165//signal transduction;GO:0007275//multicellular organism development;GO:0007275//multicellular organism development;GO:00072…
LOC_Os11g09280	PDIL1-1	PREDICTED: protein disulfide isomerase-like 1-1 [Oryza sativa Japonica Group]	Genetic Information Processing	Folding, sorting and degradation	ko04141//Protein processing in endoplasmic reticulum	K09580	GO:0005618//cell wall;GO:0005618//cell wall;GO:0005773//vacuole;GO:0005773//vacuole;GO:0005783//endoplasmic reticulum;GO:0005783//endoplasmic reticulum;GO:0009536//plastid;GO:0009536//plastid;GO:0009579//thylakoid;GO:0009579//thylakoid;GO:0016020//membrane;GO:0016020//membrane	GO:0003824//catalytic activity;GO:0003824//catalytic activity;GO:0005515//protein binding;GO:0005515//protein binding	GO:0000003//reproduction;GO:0000003//reproduction;GO:0006950//response to stress;GO:0006950//response to stress;GO:0008150//biological_process;GO:0008150//biological_process;GO:0008152//metabolic process;GO:0008152//metabolic process;GO:0008219//cell death;GO:0008219//cell death;GO:0009628//response to abiotic stimulus;GO:0009628//response to abiotic stimulus;GO:0009790//embryo development;GO:000…
LOC_Os11g09329	TOL3	PREDICTED: ADP-ribosylation factor-binding protein GGA3 [Oryza sativa Japonica Group]	-	-	-	-	GO:0005622//intracellular;GO:0005622//intracellular;GO:0005794//Golgi apparatus;GO:0005794//Golgi apparatus	GO:0005215//transporter activity;GO:0005215//transporter activity	GO:0006810//transport;GO:0006810//transport;GO:0009987//cellular process;GO:0009987//cellular process
LOC_Os11g09350	--	PREDICTED: ena/VASP-like protein [Oryza sativa Japonica Group]	-	-	-	-	GO:0005575//cellular_component	GO:0003674//molecular_function	GO:0008150//biological_process
LOC_Os11g10420	PI4KB1	PREDICTED: phosphatidylinositol 4-kinase beta 1 [Oryza sativa Japonica Group]	Metabolism;Environmental Information Processing;Metabolism	Global and overview maps;Signal transduction;Carbohydrate metabolism	ko01100//Metabolic pathways;ko04070//Phosphatidylinositol signaling system;ko00562//Inositol phosphate metabolism	K19801;K19801;K19801	GO:0005623//cell;GO:0005623//cell;GO:0005634//nucleus;GO:0005634//nucleus;GO:0005737//cytoplasm;GO:0005737//cytoplasm;GO:0005829//cytosol;GO:0005829//cytosol;GO:0016020//membrane;GO:0016020//membrane	GO:0005515//protein binding;GO:0005515//protein binding;GO:0016301//kinase activity;GO:0016301//kinase activity	GO:0006629//lipid metabolic process;GO:0006629//lipid metabolic process;GO:0007275//multicellular organism development;GO:0007275//multicellular organism development;GO:0008152//metabolic process;GO:0008152//metabolic process;GO:0009058//biosynthetic process;GO:0009058//biosynthetic process;GO:0009653//anatomical structure morphogenesis;GO:0009653//anatomical structure morphogenesis;GO:0009856//p…
LOC_Os11g10710	At1g11330	PREDICTED: serine/threonine-protein kinase 3 [Oryza sativa Japonica Group]	-	-	-	-	-	GO:0016301//kinase activity	GO:0006464//cellular protein modification process;GO:0008152//metabolic process;GO:0009987//cellular process
LOC_Os11g19864	--	PREDICTED: glutathione S-transferase T3-like isoform X3 [Oryza sativa Japonica Group]	-	-	-	-	-	-	-
LOC_Os11g24060	AZG2	PREDICTED: adenine/guanine permease AZG2 [Oryza sativa Japonica Group]	-	-	-	-	GO:0016020//membrane	GO:0005215//transporter activity	GO:0006810//transport;GO:0009987//cellular process
LOC_Os11g24070	LTP	PREDICTED: non-specific lipid-transfer protein 1-like [Oryza sativa Japonica Group]	-	-	-	-	GO:0005576//extracellular region;GO:0005618//cell wall	GO:0005515//protein binding	GO:0006810//transport
LOC_Os11g24560	SEC23	PREDICTED: protein transport protein SEC23 [Oryza sativa Japonica Group]	Genetic Information Processing	Folding, sorting and degradation	ko04141//Protein processing in endoplasmic reticulum	K14006	GO:0005829//cytosol	GO:0005215//transporter activity;GO:0005488//binding	GO:0006810//transport
LOC_Os11g30430	--	expressed protein [Oryza sativa Japonica Group]	-	-	-	-	-	-	-
LOC_Os11g33120	RBOHC	PREDICTED: respiratory burst oxidase homolog protein B-like [Oryza sativa Japonica Group]	Organismal Systems;Environmental Information Processing	Environmental adaptation;Signal transduction	ko04626//Plant-pathogen interaction;ko04016//MAPK signaling pathway - plant	K13447;K13447	GO:0005886//plasma membrane;GO:0005886//plasma membrane;GO:0005886//plasma membrane	GO:0003824//catalytic activity;GO:0003824//catalytic activity;GO:0003824//catalytic activity	GO:0006950//response to stress;GO:0006950//response to stress;GO:0006950//response to stress;GO:0008152//metabolic process;GO:0008152//metabolic process;GO:0008152//metabolic process;GO:0008219//cell death;GO:0008219//cell death;GO:0008219//cell death;GO:0009607//response to biotic stimulus;GO:0009607//response to biotic stimulus;GO:0009607//response to biotic stimulus;GO:0009628//response to abi…
LOC_Os11g34020	BOI	PREDICTED: E3 ubiquitin-protein ligase BOI [Oryza sativa Japonica Group]	-	-	-	-	-	-	-
LOC_Os11g35425	--	PREDICTED: uncharacterized protein LOC4350730 [Oryza sativa Japonica Group]	-	-	-	-	-	-	-
LOC_Os11g37700	ABCG48	PREDICTED: ABC transporter G family member 48 [Oryza sativa Japonica Group]	-	-	-	-	GO:0016020//membrane	GO:0005215//transporter activity;GO:0016787//hydrolase activity	GO:0006139//nucleobase-containing compound metabolic process;GO:0006810//transport;GO:0009056//catabolic process;GO:0009987//cellular process
LOC_Os11g37900	KCS20	PREDICTED: 3-ketoacyl-CoA synthase 20 [Oryza sativa Japonica Group]	Metabolism;Metabolism;Organismal Systems;Metabolism	Global and overview maps;Global and overview maps;Environmental adaptation;Lipid metabolism	ko01100//Metabolic pathways;ko01110//Biosynthesis of secondary metabolites;ko04626//Plant-pathogen interaction;ko00062//Fatty acid elongation	K15397;K15397;K15397;K15397	GO:0016020//membrane	GO:0016740//transferase activity	GO:0006950//response to stress;GO:0008152//metabolic process;GO:0009628//response to abiotic stimulus
LOC_Os11g38220	--	Os11g0595000 [Oryza sativa Japonica Group]	-	-	-	-	GO:0005575//cellular_component	-	GO:0008150//biological_process
LOC_Os11g38650	UGT72B3	PREDICTED: UDP-glycosyltransferase 72B3 [Oryza sativa Japonica Group]	-	-	-	-	GO:0005575//cellular_component	GO:0016740//transferase activity	GO:0008152//metabolic process
LOC_Os11g41600	--	PREDICTED: uncharacterized protein LOC4350975 [Oryza sativa Japonica Group]	-	-	-	-	GO:0005575//cellular_component;GO:0005575//cellular_component	GO:0003674//molecular_function;GO:0003674//molecular_function	GO:0008150//biological_process;GO:0008150//biological_process
LOC_Os11g41870	PLT5	PREDICTED: polyol transporter 5-like [Oryza sativa Japonica Group]	-	-	-	-	GO:0005886//plasma membrane;GO:0016020//membrane	GO:0005215//transporter activity	GO:0006810//transport;GO:0009987//cellular process
LOC_Os11g42989	EXO70B2	PREDICTED: exocyst complex component EXO70A1 [Oryza sativa Japonica Group]	-	-	-	-	GO:0005737//cytoplasm	-	GO:0006810//transport;GO:0009987//cellular process
LOC_Os11g47530	Chib3H-h	PREDICTED: xylanase inhibitor protein 2-like [Oryza sativa Japonica Group]	Metabolism;Metabolism	Global and overview maps;Carbohydrate metabolism	ko01100//Metabolic pathways;ko00520//Amino sugar and nucleotide sugar metabolism	K01183;K01183	GO:0005623//cell	GO:0003824//catalytic activity;GO:0005488//binding;GO:0016787//hydrolase activity	GO:0006950//response to stress;GO:0007154//cell communication;GO:0008152//metabolic process;GO:0009628//response to abiotic stimulus;GO:0009991//response to extracellular stimulus
LOC_Os11g47590	RIXI	PREDICTED: xylanase inhibitor protein 1-like [Oryza sativa Japonica Group]	Metabolism;Metabolism	Global and overview maps;Carbohydrate metabolism	ko01100//Metabolic pathways;ko00520//Amino sugar and nucleotide sugar metabolism	K01183;K01183	GO:0005623//cell	GO:0003824//catalytic activity;GO:0005488//binding;GO:0016787//hydrolase activity	GO:0006950//response to stress;GO:0007154//cell communication;GO:0008152//metabolic process;GO:0009628//response to abiotic stimulus;GO:0009991//response to extracellular stimulus
LOC_Os12g01390	Os12g0104800	PREDICTED: clathrin heavy chain 2 [Oryza sativa Japonica Group]	Cellular Processes	Transport and catabolism	ko04144//Endocytosis	K04646	GO:0005575//cellular_component;GO:0005773//vacuole;GO:0005886//plasma membrane;GO:0016020//membrane	GO:0005198//structural molecule activity;GO:0005488//binding	GO:0006810//transport;GO:0009987//cellular process
LOC_Os12g01760	FBL3	PREDICTED: F-box/LRR-repeat protein 3 [Oryza sativa Japonica Group]	-	-	-	-	GO:0005623//cell	GO:0003824//catalytic activity	GO:0006464//cellular protein modification process;GO:0009056//catabolic process;GO:0009987//cellular process;GO:0019538//protein metabolic process
LOC_Os12g02080	GSVIVT00023967001	PREDICTED: peroxidase 4 [Oryza sativa Japonica Group]	Metabolism;Metabolism;Metabolism	Global and overview maps;Global and overview maps;Biosynthesis of other secondary metabolites	ko01100//Metabolic pathways;ko01110//Biosynthesis of secondary metabolites;ko00940//Phenylpropanoid biosynthesis	K00430;K00430;K00430	GO:0005576//extracellular region;GO:0005576//extracellular region;GO:0005618//cell wall;GO:0005618//cell wall;GO:0005829//cytosol;GO:0005829//cytosol	GO:0003824//catalytic activity;GO:0003824//catalytic activity;GO:0005515//protein binding;GO:0005515//protein binding	GO:0006950//response to stress;GO:0006950//response to stress;GO:0008152//metabolic process;GO:0008152//metabolic process
LOC_Os12g05050	TSJT1	PREDICTED: stem-specific protein TSJT1 [Oryza sativa Japonica Group]	-	-	-	-	GO:0005886//plasma membrane	GO:0003674//molecular_function	GO:0008150//biological_process;GO:0009719//response to endogenous stimulus
LOC_Os12g06410	PUB24	PREDICTED: E3 ubiquitin-protein ligase PUB23 [Oryza sativa Japonica Group]	-	-	-	-	GO:0005829//cytosol	GO:0003824//catalytic activity	GO:0006464//cellular protein modification process;GO:0006950//response to stress;GO:0008150//biological_process;GO:0008152//metabolic process;GO:0009628//response to abiotic stimulus
LOC_Os12g09640	Os12g0198200	PREDICTED: probable protein phosphatase 2C 77 [Oryza sativa Japonica Group]	-	-	-	-	GO:0005623//cell	GO:0003824//catalytic activity;GO:0016787//hydrolase activity	GO:0006464//cellular protein modification process;GO:0008152//metabolic process;GO:0009987//cellular process
LOC_Os12g13890	--	PREDICTED: putative glycine-rich cell wall structural protein 1 [Oryza sativa Japonica Group]	-	-	-	-	-	-	-
LOC_Os12g18560	PMEI28	PREDICTED: cell wall / vacuolar inhibitor of fructosidase 2 [Oryza sativa Japonica Group]	-	-	-	-	GO:0005623//cell	GO:0016787//hydrolase activity;GO:0030234//enzyme regulator activity	GO:0008152//metabolic process;GO:0009628//response to abiotic stimulus
LOC_Os12g23700	CDKG-2	PREDICTED: cyclin-dependent kinase G-2-like [Solanum tuberosum]	-	-	-	-	-	GO:0000166//nucleotide binding;GO:0016301//kinase activity	GO:0006464//cellular protein modification process;GO:0008152//metabolic process;GO:0009987//cellular process
LOC_Os12g25090	--	expressed protein [Oryza sativa Japonica Group]	-	-	-	-	GO:0005618//cell wall	GO:0030234//enzyme regulator activity	GO:0006950//response to stress;GO:0008152//metabolic process;GO:0009607//response to biotic stimulus
LOC_Os12g32190	--	PREDICTED: serine/arginine repetitive matrix protein 1 [Oryza sativa Japonica Group]	-	-	-	-	GO:0005575//cellular_component;GO:0005575//cellular_component	GO:0003674//molecular_function;GO:0003674//molecular_function	GO:0008150//biological_process;GO:0008150//biological_process
LOC_Os12g36180	At4g12770	PREDICTED: auxilin-related protein 1 [Oryza sativa Japonica Group]	-	-	-	-	GO:0005829//cytosol	GO:0005515//protein binding	GO:0008150//biological_process
LOC_Os12g36830	--	PREDICTED: major allergen Dau c 1 [Oryza sativa Japonica Group]	-	-	-	-	-	-	-
LOC_Os12g36850	--	PREDICTED: major pollen allergen Bet v 1-D/H [Oryza sativa Japonica Group]	-	-	-	-	-	-	-
LOC_Os12g36860	--	PREDICTED: major pollen allergen Bet v 1-G [Oryza sativa Japonica Group]	-	-	-	-	-	-	-
LOC_Os12g36880	--	PREDICTED: major pollen allergen Bet v 1-D/H [Oryza sativa Japonica Group]	-	-	-	-	-	-	-
LOC_Os12g37690	JAMYB	PREDICTED: transcription factor MYB24 [Oryza sativa Japonica Group]	Organismal Systems	Environmental adaptation	ko04626//Plant-pathogen interaction	K09422	-	GO:0003677//DNA binding;GO:0003700//transcription factor activity, sequence-specific DNA binding	GO:0006139//nucleobase-containing compound metabolic process;GO:0006950//response to stress;GO:0009058//biosynthetic process;GO:0009628//response to abiotic stimulus;GO:0009719//response to endogenous stimulus
LOC_Os12g38010	MT4C	PREDICTED: metallothionein-like protein 4C [Oryza sativa Japonica Group]	-	-	-	-	-	GO:0005488//binding	GO:0019725//cellular homeostasis
LOC_Os12g38210	SPL11	cell death-related protein SPL11 [Oryza sativa Japonica Group]	-	-	-	-	GO:0005634//nucleus;GO:0005737//cytoplasm;GO:0005829//cytosol	GO:0003824//catalytic activity;GO:0005102//receptor binding	GO:0006464//cellular protein modification process;GO:0006950//response to stress;GO:0009607//response to biotic stimulus
LOC_Os12g38270	MT4A	PREDICTED: metallothionein-like protein 4A [Oryza sativa Japonica Group]	-	-	-	-	-	GO:0005488//binding	GO:0019725//cellular homeostasis
LOC_Os12g40419	WAKL14	PREDICTED: wall-associated receptor kinase-like 14 isoform X1 [Oryza sativa Japonica Group]	-	-	-	-	GO:0005575//cellular_component;GO:0005575//cellular_component;GO:0005575//cellular_component	GO:0016301//kinase activity;GO:0016301//kinase activity;GO:0016301//kinase activity	GO:0006464//cellular protein modification process;GO:0006464//cellular protein modification process;GO:0006464//cellular protein modification process;GO:0008152//metabolic process;GO:0008152//metabolic process;GO:0008152//metabolic process;GO:0009987//cellular process;GO:0009987//cellular process;GO:0009987//cellular process
LOC_Os12g40840	--	uncharacterized LOC103640569 [Zea mays]	-	-	-	-	GO:0009536//plastid;GO:0009536//plastid	GO:0003674//molecular_function;GO:0003674//molecular_function	GO:0008150//biological_process;GO:0008150//biological_process
LOC_Os12g41110	CML5	PREDICTED: calmodulin-like protein 5 [Oryza sativa Japonica Group]	Organismal Systems	Environmental adaptation	ko04626//Plant-pathogen interaction	K13448	-	GO:0005488//binding	GO:0008150//biological_process
LOC_Os12g43640	RLK7	PREDICTED: receptor-like protein kinase HAIKU2 [Oryza sativa Japonica Group]	-	-	-	-	GO:0005886//plasma membrane;GO:0030312//external encapsulating structure	GO:0000166//nucleotide binding;GO:0016301//kinase activity	GO:0006464//cellular protein modification process;GO:0006950//response to stress;GO:0007165//signal transduction;GO:0009791//post-embryonic development
LOC_Os12g43750	--	PREDICTED: uncharacterized protein LOC9267813 [Oryza sativa Japonica Group]	-	-	-	-	-	-	-
LOC_Os12g43880	--	Core-2/I-branching beta-16-N-acetylglucosaminyltransferase family protein [Zea mays]	-	-	-	-	GO:0005575//cellular_component	GO:0003674//molecular_function	GO:0008150//biological_process
LOC_Os12g43890	HOS3	PREDICTED: elongation of fatty acids protein 3-like [Oryza sativa Japonica Group]	-	-	-	-	GO:0016020//membrane	GO:0003674//molecular_function	GO:0008150//biological_process
LOC_Os12g44020	PAP2	PREDICTED: purple acid phosphatase 2 [Oryza sativa Japonica Group]	-	-	-	-	GO:0005575//cellular_component;GO:0005575//cellular_component;GO:0005618//cell wall;GO:0005618//cell wall;GO:0005829//cytosol;GO:0005829//cytosol	GO:0016787//hydrolase activity;GO:0016787//hydrolase activity	GO:0008150//biological_process;GO:0008150//biological_process;GO:0008152//metabolic process;GO:0008152//metabolic process;GO:0009987//cellular process;GO:0009987//cellular process
LOC_Os12g44250	VAMP725	PREDICTED: vesicle-associated membrane protein 721 [Oryza sativa Japonica Group]	Genetic Information Processing	Folding, sorting and degradation	ko04130//SNARE interactions in vesicular transport	K08515	GO:0005575//cellular_component;GO:0005768//endosome;GO:0005886//plasma membrane;GO:0016020//membrane	GO:0003674//molecular_function	GO:0006810//transport;GO:0009987//cellular process
